# Supplementary material for: Messenger RNA exchange between scions and rootstocks in grafted grapevines
Source: BMC Plant Biol. 2015 Oct 19;15:251. doi: 10.1186/s12870-015-0626-y (PMC4612405; doi:10.1186/s12870-015-0626-y)
Supplement: Additional file 2: Dataset S1. — Summary of RNA-Seq and genome resequencing. Dataset S2. Summary of RNA-Seq reads detected in the donors (source) and receptors of various grafts. Dataset S3. Over-represented GO processes of the genes producing mobile mRNAs detected in different growth conditions, genotypes and tissue types. Dataset S4. Mobile mRNAs detected for the genes encoding transcription factors and hormone-related genes in this study. Dataset S5. Summary of over-represented GO terms in various in vitro grafts. Dataset S6. Summary of over-represented GO terms in various field grafts. Dataset S7. Over-represented GO terms of graft transmitting genes shared by grapevine and Arabidopsis. (XLSX 896 kb) [file 12870_2015_626_MOESM2_ESM.xlsx]

## Sheet: Dataset S7
Dataset S7. Over-represented GO terms of graft transmitting genes shared by grapevine and Arabidopsis.
GO ID	GO level	GO categorya	GO term	List frequency (615 genes)	Genome frequency (26346 genes)	Raw P-value	Corrected P-value
GO:0000285	7	MF	1-phosphatidylinositol-3-phosphate 5-kinase activity	4 genes, 0.7%	4 genes, 0.0%	2.94e-07	0.00011
GO:0022804	4	MF	active transmembrane transporter activity	38 genes, 6.2%	671 genes, 2.5%	5.68e-07	0.00023
GO:0030554	6	MF	adenyl nucleotide binding	152 genes, 24.7%	3856 genes, 14.6%	2e-11	8.13e-09
GO:0032559	7	MF	adenyl ribonucleotide binding	148 genes, 24.1%	3679 genes, 14.0%	8.97e-12	3.64e-09
GO:0005524	8	MF	ATP binding	144 genes, 23.4%	3664 genes, 13.9%	1.02e-10	4.17e-08
GO:0016887	8	MF	ATPase activity	40 genes, 6.5%	621 genes, 2.4%	9.09e-09	3.69e-06
GO:0042623	9	MF	ATPase activity, coupled	36 genes, 5.9%	507 genes, 1.9%	4.18e-09	1.69e-06
GO:0043492	10	MF	ATPase activity, coupled to movement of substances	24 genes, 3.9%	255 genes, 1.0%	8.65e-09	3.51e-06
GO:0042625	6	MF	ATPase activity, coupled to transmembrane movement of ions	19 genes, 3.1%	172 genes, 0.7%	2.37e-08	9.64e-06
GO:0015662	7	MF	ATPase activity, coupled to transmembrane movement of ions, phosphorylative mechanism	12 genes, 2.0%	94 genes, 0.4%	1.96e-06	0.00079
GO:0042626	5	MF	ATPase activity, coupled to transmembrane movement of substances	24 genes, 3.9%	255 genes, 1.0%	8.65e-09	3.51e-06
GO:0005488	2	MF	binding	417 genes, 67.8%	12551 genes, 47.6%	1.42e-24	5.79e-22
GO:0005516	4	MF	calmodulin binding	13 genes, 2.1%	147 genes, 0.6%	4.3e-05	0.01749
GO:0003824	2	MF	catalytic activity	334 genes, 54.3%	10331 genes, 39.2%	1.35e-14	5.51e-12
GO:0043169	4	MF	cation binding	132 genes, 21.5%	3978 genes, 15.1%	1.28e-05	0.00523
GO:0008324	6	MF	cation transmembrane transporter activity	28 genes, 4.6%	482 genes, 1.8%	1.1e-05	0.00447
GO:0015267	5	MF	channel activity	13 genes, 2.1%	140 genes, 0.5%	2.57e-05	0.01046
GO:0015238	4	MF	drug transporter activity	9 genes, 1.5%	77 genes, 0.3%	7.62e-05	0.03096
GO:0005525	8	MF	GTP binding	22 genes, 3.6%	341 genes, 1.3%	1.98e-05	0.00804
GO:0019001	6	MF	guanyl nucleotide binding	26 genes, 4.2%	356 genes, 1.4%	3.53e-07	0.00014
GO:0032561	7	MF	guanyl ribonucleotide binding	26 genes, 4.2%	356 genes, 1.4%	3.53e-07	0.00014
GO:0008553	8	MF	hydrogen-exporting ATPase activity, phosphorylative mechanism	8 genes, 1.3%	27 genes, 0.1%	1.26e-07	5.13e-05
GO:0016787	3	MF	hydrolase activity	125 genes, 20.3%	3702 genes, 14.1%	1.02e-05	0.00418
GO:0016817	4	MF	hydrolase activity, acting on acid anhydrides	60 genes, 9.8%	1259 genes, 4.8%	1.45e-07	5.89e-05
GO:0016820	4	MF	hydrolase activity, acting on acid anhydrides, catalyzing transmembrane movement of substances	25 genes, 4.1%	272 genes, 1.0%	6.86e-09	2.78e-06
GO:0016818	5	MF	hydrolase activity, acting on acid anhydrides, in phosphorus-containing anhydrides	59 genes, 9.6%	1253 genes, 4.8%	2.77e-07	0.00011
GO:0042802	4	MF	identical protein binding	28 genes, 4.6%	498 genes, 1.9%	1.99e-05	0.00809
GO:0022890	7	MF	inorganic cation transmembrane transporter activity	19 genes, 3.1%	289 genes, 1.1%	5.58e-05	0.02265
GO:0043167	3	MF	ion binding	155 genes, 25.2%	4508 genes, 17.1%	1.87e-07	7.6e-05
GO:0015075	5	MF	ion transmembrane transporter activity	36 genes, 5.9%	706 genes, 2.7%	1.18e-05	0.00479
GO:0016301	5	MF	kinase activity	72 genes, 11.7%	1898 genes, 7.2%	3.24e-05	0.01318
GO:0016165	6	MF	lipoxygenase activity	5 genes, 0.8%	15 genes, 0.1%	1.68e-05	0.00684
GO:0000287	6	MF	magnesium ion binding	35 genes, 5.7%	667 genes, 2.5%	8.5e-06	0.00345
GO:0046872	5	MF	metal ion binding	149 genes, 24.2%	4311 genes, 16.4%	2.59e-07	0.0001
GO:0046873	8	MF	metal ion transmembrane transporter activity	18 genes, 2.9%	231 genes, 0.9%	9.17e-06	0.00372
GO:0015239	4	MF	multidrug transporter activity	9 genes, 1.5%	70 genes, 0.3%	3.55e-05	0.01442
GO:0017111	7	MF	nucleoside-triphosphatase activity	55 genes, 8.9%	1192 genes, 4.5%	1.34e-06	0.00054
GO:0000166	4	MF	nucleotide binding	182 genes, 29.6%	4451 genes, 16.9%	2.16e-15	8.78e-13
GO:0022803	4	MF	passive transmembrane transporter activity	13 genes, 2.1%	140 genes, 0.5%	2.57e-05	0.01046
GO:0032266	7	MF	phosphatidylinositol 3-phosphate binding	4 genes, 0.7%	9 genes, 0.0%	3.37e-05	0.0137
GO:0016773	5	MF	phosphotransferase activity, alcohol group as acceptor	68 genes, 11.1%	1789 genes, 6.8%	5.14e-05	0.02089
GO:0015405	6	MF	P-P-bond-hydrolysis-driven transmembrane transporter activity	28 genes, 4.6%	288 genes, 1.1%	2.36e-10	9.58e-08
GO:0015399	5	MF	primary active transmembrane transporter activity	29 genes, 4.7%	300 genes, 1.1%	1.29e-10	5.23e-08
GO:0005515	3	MF	protein binding	250 genes, 40.7%	6074 genes, 23.1%	6.09e-23	2.47e-20
GO:0042803	5	MF	protein homodimerization activity	17 genes, 2.8%	220 genes, 0.8%	1.8e-05	0.00731
GO:0017076	5	MF	purine nucleotide binding	170 genes, 27.6%	4125 genes, 15.7%	1.39e-14	5.65e-12
GO:0032555	6	MF	purine ribonucleotide binding	166 genes, 27.0%	3948 genes, 15.0%	5.45e-15	2.21e-12
GO:0016462	6	MF	pyrophosphatase activity	59 genes, 9.6%	1237 genes, 4.7%	1.8e-07	7.33e-05
GO:0004702	5	MF	receptor signaling protein serine/threonine kinase activity	17 genes, 2.8%	254 genes, 1.0%	0.0001	0.04429
GO:0032553	4	MF	ribonucleotide binding	166 genes, 27.0%	3948 genes, 15.0%	5.45e-15	2.21e-12
GO:0003735	3	MF	structural constituent of ribosome	29 genes, 4.7%	319 genes, 1.2%	5.51e-10	2.23e-07
GO:0005198	2	MF	structural molecule activity	38 genes, 6.2%	420 genes, 1.6%	1.29e-12	5.25e-10
GO:0022838	5	MF	substrate specific channel activity	13 genes, 2.1%	140 genes, 0.5%	2.57e-05	0.01046
GO:0022891	4	MF	substrate-specific transmembrane transporter activity	42 genes, 6.8%	906 genes, 3.4%	2.21e-05	0.00899
GO:0022892	3	MF	substrate-specific transporter activity	53 genes, 8.6%	1101 genes, 4.2%	5.96e-07	0.00024
GO:0016740	3	MF	transferase activity	130 genes, 21.1%	3925 genes, 14.9%	1.67e-05	0.0068
GO:0016757	4	MF	transferase activity, transferring glycosyl groups	29 genes, 4.7%	561 genes, 2.1%	6.5e-05	0.0264
GO:0003743	7	MF	translation initiation factor activity	11 genes, 1.8%	89 genes, 0.3%	7.2e-06	0.00292
GO:0022857	3	MF	transmembrane transporter activity	55 genes, 8.9%	1040 genes, 3.9%	1.66e-08	6.76e-06
GO:0005215	2	MF	transporter activity	63 genes, 10.2%	1297 genes, 4.9%	3.47e-08	1.4e-05
GO:0042910	3	MF	xenobiotic transporter activity	9 genes, 1.5%	70 genes, 0.3%	3.55e-05	0.01442
GO:0008559	4	MF	xenobiotic-transporting ATPase activity	9 genes, 1.5%	70 genes, 0.3%	3.55e-05	0.01442
GO:0009987	2	BP	cellular process	447 genes, 72.7%	12460 genes, 47.3%	2.73e-38	2.98e-35
GO:0044237	3	BP	cellular metabolic process	358 genes, 58.2%	9917 genes, 37.6%	1.18e-25	1.28e-22
GO:0044238	3	BP	primary metabolic process	345 genes, 56.1%	9659 genes, 36.7%	3.12e-23	3.4e-20
GO:0008152	2	BP	metabolic process	389 genes, 63.3%	11557 genes, 43.9%	1.11e-22	1.21e-19
GO:0050896	2	BP	response to stimulus	220 genes, 35.8%	5402 genes, 20.5%	5.54e-19	6.03e-16
GO:0006810	4	BP	transport	138 genes, 22.4%	2815 genes, 10.7%	1.29e-17	1.4e-14
GO:0051179	2	BP	localization	142 genes, 23.1%	2967 genes, 11.3%	2.98e-17	3.25e-14
GO:0051234	3	BP	establishment of localization	138 genes, 22.4%	2851 genes, 10.8%	3.77e-17	4.1e-14
GO:0019538	4	BP	protein metabolic process	174 genes, 28.3%	4033 genes, 15.3%	7.18e-17	7.82e-14
GO:0044267	5	BP	cellular protein metabolic process	170 genes, 27.6%	4016 genes, 15.2%	1.16e-15	1.27e-12
GO:0043170	4	BP	macromolecule metabolic process	255 genes, 41.5%	7110 genes, 27.0%	3e-15	3.27e-12
GO:0065007	2	BP	biological regulation	194 genes, 31.5%	4935 genes, 18.7%	8.85e-15	9.63e-12
GO:0044260	4	BP	cellular macromolecule metabolic process	250 genes, 40.7%	7018 genes, 26.6%	1.67e-14	1.82e-11
GO:0009628	3	BP	response to abiotic stimulus	90 genes, 14.6%	1708 genes, 6.5%	3.13e-13	3.41e-10
GO:0016043	3	BP	cellular component organization	106 genes, 17.2%	2242 genes, 8.5%	1.71e-12	1.86e-09
GO:0006950	3	BP	response to stress	153 genes, 24.9%	3784 genes, 14.4%	2.31e-12	2.52e-09
GO:0042221	3	BP	response to chemical stimulus	117 genes, 19.0%	2610 genes, 9.9%	3.17e-12	3.45e-09
GO:0006412	6	BP	translation	46 genes, 7.5%	630 genes, 2.4%	1.07e-11	1.17e-08
GO:0010035	4	BP	response to inorganic substance	35 genes, 5.7%	398 genes, 1.5%	2.25e-11	2.45e-08
GO:0010038	5	BP	response to metal ion	33 genes, 5.4%	358 genes, 1.4%	2.43e-11	2.65e-08
GO:0046686	6	BP	response to cadmium ion	28 genes, 4.6%	263 genes, 1.0%	2.8e-11	3.05e-08
GO:0034621	4	BP	cellular macromolecular complex subunit organization	35 genes, 5.7%	422 genes, 1.6%	1.13e-10	1.23e-07
GO:0007165	4	BP	signal transduction	86 genes, 14.0%	1829 genes, 6.9%	3.99e-10	4.34e-07
GO:0043283	4	BP	biopolymer metabolic process	212 genes, 34.5%	6221 genes, 23.6%	4.96e-10	5.4e-07
GO:0007154	4	BP	cell communication	94 genes, 15.3%	2091 genes, 7.9%	5.67e-10	6.17e-07
GO:0050789	2	BP	regulation of biological process	159 genes, 25.9%	4294 genes, 16.3%	6.94e-10	7.56e-07
GO:0050794	3	BP	regulation of cellular process	150 genes, 24.4%	3985 genes, 15.1%	8.22e-10	8.96e-07
GO:0043933	4	BP	macromolecular complex subunit organization	36 genes, 5.9%	490 genes, 1.9%	1.69e-09	1.84e-06
GO:0065008	3	BP	regulation of biological quality	61 genes, 9.9%	1153 genes, 4.4%	2.57e-09	2.8e-06
GO:0006091	4	BP	generation of precursor metabolites and energy	37 genes, 6.0%	522 genes, 2.0%	2.66e-09	2.9e-06
GO:0006897	6	BP	endocytosis	18 genes, 2.9%	138 genes, 0.5%	3.97e-09	4.32e-06
GO:0010324	5	BP	membrane invagination	18 genes, 2.9%	140 genes, 0.5%	5.01e-09	5.45e-06
GO:0015980	4	BP	energy derivation by oxidation of organic compounds	15 genes, 2.4%	95 genes, 0.4%	5.54e-09	6.03e-06
GO:0006970	4	BP	response to osmotic stress	41 genes, 6.7%	636 genes, 2.4%	5.76e-09	6.28e-06
GO:0046907	5	BP	intracellular transport	42 genes, 6.8%	663 genes, 2.5%	6.21e-09	6.77e-06
GO:0034622	6	BP	cellular macromolecular complex assembly	30 genes, 4.9%	380 genes, 1.4%	7.72e-09	8.41e-06
GO:0033036	3	BP	macromolecule localization	48 genes, 7.8%	832 genes, 3.2%	1e-08	1.09e-05
GO:0006073	6	BP	glucan metabolic process	21 genes, 3.4%	202 genes, 0.8%	1.29e-08	1.4e-05
GO:0044249	4	BP	cellular biosynthetic process	161 genes, 26.2%	4602 genes, 17.5%	3.01e-08	3.28e-05
GO:0015672	8	BP	monovalent inorganic cation transport	23 genes, 3.7%	255 genes, 1.0%	3.9e-08	4.25e-05
GO:0032501	2	BP	multicellular organismal process	109 genes, 17.7%	2789 genes, 10.6%	4.69e-08	5.11e-05
GO:0051649	4	BP	establishment of localization in cell	43 genes, 7.0%	744 genes, 2.8%	5.75e-08	6.26e-05
GO:0048523	3	BP	negative regulation of cellular process	50 genes, 8.1%	945 genes, 3.6%	7.59e-08	8.27e-05
GO:0065003	5	BP	macromolecular complex assembly	31 genes, 5.0%	445 genes, 1.7%	7.76e-08	8.45e-05
GO:0009651	5	BP	response to salt stress	36 genes, 5.9%	569 genes, 2.2%	7.94e-08	8.65e-05
GO:0022607	4	BP	cellular component assembly	32 genes, 5.2%	477 genes, 1.8%	1.13e-07	0.00012
GO:0051641	3	BP	cellular localization	44 genes, 7.2%	792 genes, 3.0%	1.23e-07	0.00013
GO:0009605	3	BP	response to external stimulus	45 genes, 7.3%	824 genes, 3.1%	1.43e-07	0.00015
GO:0006793	4	BP	phosphorus metabolic process	78 genes, 12.7%	1822 genes, 6.9%	1.54e-07	0.00016
GO:0050793	3	BP	regulation of developmental process	37 genes, 6.0%	613 genes, 2.3%	1.7e-07	0.00018
GO:0022618	5	BP	ribonucleoprotein complex assembly	13 genes, 2.1%	90 genes, 0.3%	1.7e-07	0.00018
GO:0009749	8	BP	response to glucose stimulus	9 genes, 1.5%	38 genes, 0.1%	1.72e-07	0.00018
GO:0008104	4	BP	protein localization	42 genes, 6.8%	757 genes, 2.9%	2.48e-07	0.00027
GO:0009058	3	BP	biosynthetic process	164 genes, 26.7%	4870 genes, 18.5%	2.78e-07	0.0003
GO:0006886	6	BP	intracellular protein transport	26 genes, 4.2%	352 genes, 1.3%	2.84e-07	0.0003
GO:0006796	5	BP	phosphate metabolic process	77 genes, 12.5%	1820 genes, 6.9%	2.99e-07	0.00032
GO:0009926	8	BP	auxin polar transport	10 genes, 1.6%	53 genes, 0.2%	3.52e-07	0.00038
GO:0009607	3	BP	response to biotic stimulus	55 genes, 8.9%	1144 genes, 4.3%	3.76e-07	0.0004
GO:0009250	8	BP	glucan biosynthetic process	15 genes, 2.4%	131 genes, 0.5%	4.42e-07	0.00048
GO:0051704	2	BP	multi-organism process	62 genes, 10.1%	1364 genes, 5.2%	4.54e-07	0.00049
GO:0009414	4	BP	response to water deprivation	24 genes, 3.9%	315 genes, 1.2%	4.65e-07	0.0005
GO:0048518	2	BP	positive regulation of biological process	39 genes, 6.3%	697 genes, 2.6%	5.44e-07	0.00059
GO:0009415	4	BP	response to water	24 genes, 3.9%	318 genes, 1.2%	5.52e-07	0.0006
GO:0045184	5	BP	establishment of protein localization	39 genes, 6.3%	699 genes, 2.7%	5.85e-07	0.00063
GO:0006812	7	BP	cation transport	33 genes, 5.4%	543 genes, 2.1%	6.83e-07	0.00074
GO:0015979	4	BP	photosynthesis	18 genes, 2.9%	193 genes, 0.7%	7.13e-07	0.00077
GO:0044262	4	BP	cellular carbohydrate metabolic process	40 genes, 6.5%	733 genes, 2.8%	7.33e-07	0.00079
GO:0016192	5	BP	vesicle-mediated transport	29 genes, 4.7%	443 genes, 1.7%	7.36e-07	0.0008
GO:0006464	6	BP	protein modification process	91 genes, 14.8%	2342 genes, 8.9%	9.51e-07	0.00103
GO:0015031	5	BP	protein transport	38 genes, 6.2%	688 genes, 2.6%	1.04e-06	0.00113
GO:0007166	5	BP	cell surface receptor linked signal transduction	16 genes, 2.6%	159 genes, 0.6%	1.07e-06	0.00116
GO:0007242	5	BP	intracellular signaling cascade	62 genes, 10.1%	1403 genes, 5.3%	1.16e-06	0.00126
GO:0016044	4	BP	membrane organization	21 genes, 3.4%	264 genes, 1.0%	1.2e-06	0.00131
GO:0009617	4	BP	response to bacterium	34 genes, 5.5%	584 genes, 2.2%	1.22e-06	0.00132
GO:0051707	3	BP	response to other organism	49 genes, 8.0%	1008 genes, 3.8%	1.22e-06	0.00133
GO:0043687	7	BP	post-translational protein modification	85 genes, 13.8%	2155 genes, 8.2%	1.26e-06	0.00137
GO:0051128	4	BP	regulation of cellular component organization	18 genes, 2.9%	201 genes, 0.8%	1.28e-06	0.0014
GO:0009914	4	BP	hormone transport	10 genes, 1.6%	61 genes, 0.2%	1.37e-06	0.0015
GO:0048519	2	BP	negative regulation of biological process	51 genes, 8.3%	1076 genes, 4.1%	1.53e-06	0.00167
GO:0022603	4	BP	regulation of anatomical structure morphogenesis	13 genes, 2.1%	111 genes, 0.4%	1.99e-06	0.00217
GO:0009746	7	BP	response to hexose stimulus	9 genes, 1.5%	50 genes, 0.2%	2.07e-06	0.00225
GO:0034284	6	BP	response to monosaccharide stimulus	9 genes, 1.5%	50 genes, 0.2%	2.07e-06	0.00225
GO:0016310	6	BP	phosphorylation	70 genes, 11.4%	1687 genes, 6.4%	2.17e-06	0.00236
GO:0007275	4	BP	multicellular organismal development	97 genes, 15.8%	2598 genes, 9.9%	2.27e-06	0.00247
GO:0009266	4	BP	response to temperature stimulus	31 genes, 5.0%	522 genes, 2.0%	2.39e-06	0.00261
GO:0032502	2	BP	developmental process	111 genes, 18.0%	3096 genes, 11.8%	2.53e-06	0.00275
GO:0034960	4	BP	cellular biopolymer metabolic process	134 genes, 21.8%	3948 genes, 15.0%	3.39e-06	0.0037
GO:0048522	3	BP	positive regulation of cellular process	29 genes, 4.7%	480 genes, 1.8%	3.62e-06	0.00394
GO:0034961	4	BP	cellular biopolymer biosynthetic process	102 genes, 16.6%	2816 genes, 10.7%	4.54e-06	0.00494
GO:0043284	4	BP	biopolymer biosynthetic process	102 genes, 16.6%	2816 genes, 10.7%	4.54e-06	0.00494
GO:0046034	8	BP	ATP metabolic process	15 genes, 2.4%	159 genes, 0.6%	5.16e-06	0.00562
GO:0000271	6	BP	polysaccharide biosynthetic process	16 genes, 2.6%	181 genes, 0.7%	5.86e-06	0.00638
GO:0033692	6	BP	cellular polysaccharide biosynthetic process	16 genes, 2.6%	181 genes, 0.7%	5.86e-06	0.00638
GO:0009644	7	BP	response to high light intensity	8 genes, 1.3%	43 genes, 0.2%	5.94e-06	0.00647
GO:0034637	4	BP	cellular carbohydrate biosynthetic process	23 genes, 3.7%	341 genes, 1.3%	6.28e-06	0.00684
GO:0022613	4	BP	ribonucleoprotein complex biogenesis and assembly	21 genes, 3.4%	295 genes, 1.1%	6.94e-06	0.00756
GO:0009205	8	BP	purine ribonucleoside triphosphate metabolic process	15 genes, 2.4%	163 genes, 0.6%	7e-06	0.00763
GO:0033365	6	BP	protein localization in organelle	5 genes, 0.8%	13 genes, 0.0%	7.51e-06	0.00818
GO:0009144	8	BP	purine nucleoside triphosphate metabolic process	15 genes, 2.4%	166 genes, 0.6%	8.74e-06	0.00952
GO:0009199	8	BP	ribonucleoside triphosphate metabolic process	15 genes, 2.4%	166 genes, 0.6%	8.74e-06	0.00952
GO:0043412	5	BP	biopolymer modification	91 genes, 14.8%	2473 genes, 9.4%	8.79e-06	0.00957
GO:0031669	6	BP	cellular response to nutrient levels	10 genes, 1.6%	75 genes, 0.3%	9.46e-06	0.0103
GO:0044265	5	BP	cellular macromolecule catabolic process	46 genes, 7.5%	995 genes, 3.8%	9.63e-06	0.01049
GO:0034504	7	BP	protein localization in nucleus	4 genes, 0.7%	7 genes, 0.0%	9.73e-06	0.01059
GO:0034645	5	BP	cellular macromolecule biosynthetic process	104 genes, 16.9%	2943 genes, 11.2%	1.04e-05	0.01142
GO:0005975	4	BP	carbohydrate metabolic process	52 genes, 8.5%	1185 genes, 4.5%	1.07e-05	0.0117
GO:0009059	5	BP	macromolecule biosynthetic process	104 genes, 16.9%	2946 genes, 11.2%	1.09e-05	0.01192
GO:0006818	4	BP	hydrogen transport	12 genes, 2.0%	111 genes, 0.4%	1.13e-05	0.01234
GO:0015992	7	BP	proton transport	12 genes, 2.0%	111 genes, 0.4%	1.13e-05	0.01234
GO:0022604	6	BP	regulation of cell morphogenesis	9 genes, 1.5%	61 genes, 0.2%	1.14e-05	0.01242
GO:0045333	6	BP	cellular respiration	9 genes, 1.5%	61 genes, 0.2%	1.14e-05	0.01242
GO:0006811	4	BP	ion transport	35 genes, 5.7%	683 genes, 2.6%	1.4e-05	0.01531
GO:0016051	6	BP	carbohydrate biosynthetic process	24 genes, 3.9%	385 genes, 1.5%	1.48e-05	0.01618
GO:0009141	6	BP	nucleoside triphosphate metabolic process	15 genes, 2.4%	174 genes, 0.7%	1.54e-05	0.01677
GO:0055086	4	BP	nucleobase, nucleoside and nucleotide metabolic process	23 genes, 3.7%	364 genes, 1.4%	1.79e-05	0.01959
GO:0006163	6	BP	purine nucleotide metabolic process	16 genes, 2.6%	200 genes, 0.8%	2.06e-05	0.02244
GO:0050801	6	BP	ion homeostasis	14 genes, 2.3%	158 genes, 0.6%	2.16e-05	0.02354
GO:0009057	5	BP	macromolecule catabolic process	46 genes, 7.5%	1030 genes, 3.9%	2.28e-05	0.02487
GO:0005977	6	BP	glycogen metabolic process	6 genes, 1.0%	26 genes, 0.1%	2.44e-05	0.02658
GO:0006753	6	BP	nucleoside phosphate metabolic process	21 genes, 3.4%	321 genes, 1.2%	2.47e-05	0.027
GO:0009117	6	BP	nucleotide metabolic process	21 genes, 3.4%	321 genes, 1.2%	2.47e-05	0.027
GO:0044264	6	BP	cellular polysaccharide metabolic process	22 genes, 3.6%	347 genes, 1.3%	2.58e-05	0.02816
GO:0009150	7	BP	purine ribonucleotide metabolic process	15 genes, 2.4%	183 genes, 0.7%	2.79e-05	0.03044
GO:0006112	6	BP	energy reserve metabolic process	6 genes, 1.0%	27 genes, 0.1%	3.07e-05	0.0335
GO:0010467	5	BP	gene expression	100 genes, 16.3%	2880 genes, 10.9%	3.24e-05	0.03537
GO:0046834	6	BP	lipid phosphorylation	4 genes, 0.7%	9 genes, 0.0%	3.37e-05	0.03675
GO:0046854	8	BP	phosphoinositide phosphorylation	4 genes, 0.7%	9 genes, 0.0%	3.37e-05	0.03675
GO:0006099	8	BP	tricarboxylic acid cycle	7 genes, 1.1%	40 genes, 0.2%	3.48e-05	0.03794
GO:0009719	3	BP	response to endogenous stimulus	60 genes, 9.8%	1501 genes, 5.7%	3.61e-05	0.03939
GO:0006413	7	BP	translational initiation	8 genes, 1.3%	55 genes, 0.2%	3.9e-05	0.04249
GO:0009267	5	BP	cellular response to starvation	9 genes, 1.5%	71 genes, 0.3%	3.98e-05	0.04339
GO:0006754	9	BP	ATP biosynthetic process	13 genes, 2.1%	146 genes, 0.6%	4.01e-05	0.04369
a. MF: molecular function; BP: biological process.

## Sheet: Dataset S6
Dataset S6. Summary of over-represented GO terms in various field grafts.
GO ID	GO level	GO term	Reference genome (26,346)	Field scion and rootstock total (987)			Field rootstock, pH5.5 (555)			Field rootstock, pH6.5 (517)			Field scion, pH6.5 (134)			Unique at pH 5.5 (219)			Unique at pH 6.5 (226)			Field rootstock shared (240)
				Frequency	Raw P-value	Corrected P-value	Frequency	Raw P-value	CorrectedP-value	Frequency	Raw P-value	Corrected P-value	Frequency	Raw P-value	Corrected P-value	Frequency	Raw P-value	Corrected P-value	Frequency	Raw P-value	Corrected P-value	Frequency	Raw P-value	Corrected P-value
GO:0000375	8	RNA splicing, via transesterification reactions	127 / 0.5%	16 / 1.6%	2.21e-05	0.02617	-	-	-	11 / 2.1%	4.28e-05	0.03512	-	-	-	-	-	-	-	-	-	-	-	-
GO:0000398	8	nuclear mRNA splicing, via spliceosome	119 / 0.5%	15 / 1.5%	3.94e-05	0.04654	-	-	-	-	-	-	-	-	-	-	-	-	-	-	-	-	-	-
GO:0006073	6	glucan metabolic process	202 / 0.8%	22 / 2.2%	7.83e-06	0.00924	-	-	-	16 / 3.1%	2.69e-06	0.0022	-	-	-	-	-	-	-	-	-	-	-	-
GO:0006355	7	regulation of transcription, DNA-dependent	938 / 3.6%	62 / 6.3%	1.19e-05	0.01408	-	-	-	-	-	-	-	-	-	-	-	-	-	-	-	-	-	-
GO:0006397	7	mRNA processing	376 / 1.4%	31 / 3.1%	3.87e-05	0.04574	-	-	-	-	-	-	-	-	-	-	-	-	-	-	-	-	-	-
GO:0006412	6	translation	630 / 2.4%	51 / 5.2%	2.46e-07	0.00029	-	-	-	29 / 5.6%	2.31e-05	0.01896	-	-	-	-	-	-	-	-	-	-	-	-
GO:0006413	7	translational initiation	55 / 0.2%	12 / 1.2%	7.08e-07	0.00083	-	-	-	-	-	-	-	-	-	-	-	-	-	-	-	-	-	-
GO:0007242	5	intracellular signaling cascade	1403 / 5.3%	85 / 8.6%	8.84e-06	0.01044	-	-	-	-	-	-	-	-	-	-	-	-	-	-	-	-	-	-
GO:0008152	2	metabolic process	11557 / 43.9%	505 / 51.2%	1.58e-06	0.00187	-	-	-	274 / 53.0%	1.56e-05	0.01285	-	-	-	-	-	-	-	-	-	-	-	-
GO:0008380	7	RNA splicing	255 / 1.0%	25 / 2.5%	1.24e-05	0.01472	-	-	-	-	-	-	-	-	-	-	-	-	-	-	-	-	-	-
GO:0009058	3	biosynthetic process	4870 / 18.5%	235 / 23.8%	1.2e-05	0.01425	-	-	-	-	-	-	-	-	-	-	-	-	-	-	-	-	-	-
GO:0009059	5	macromolecule biosynthetic process	2946 / 11.2%	165 / 16.7%	6.93e-08	8.18e-05	-	-	-	89 / 17.2%	2.32e-05	0.01901	-	-	-	-	-	-	-	-	-	-	-	-
GO:0009644	7	response to high light intensity	43 / 0.2%	-	-	-	-	-	-	-	-	-	-	-	-	5 / 2.3%	2.82e-05	0.01142	-	-	-	-	-	-
GO:0016070	6	RNA metabolic process	1063 / 4.0%	67 / 6.8%	2.42e-05	0.02867	-	-	-	-	-	-	-	-	-	-	-	-	-	-	-	-	-	-
GO:0016071	6	mRNA metabolic process	431 / 1.6%	35 / 3.5%	1.73e-05	0.02051	-	-	-	-	-	-	-	-	-	-	-	-	-	-	-	-	-	-
GO:0022607	4	cellular component assembly	477 / 1.8%	-	-	-	-	-	-	-	-	-	11 / 8.2%	3.4e-05	0.01152	-	-	-	-	-	-	-	-	-
GO:0022613	4	ribonucleoprotein complex biogenesis and assembly	295 / 1.1%	29 / 2.9%	2.45e-06	0.0029	-	-	-	-	-	-	-	-	-	-	-	-	-	-	-	-	-	-
GO:0022618	5	ribonucleoprotein complex assembly	90 / 0.3%	17 / 1.7%	3.5e-08	4.13e-05	-	-	-	-	-	-	-	-	-	-	-	-	-	-	-	-	-	-
GO:0031324	4	negative regulation of cellular metabolic process	363 / 1.4%	31 / 3.1%	1.97e-05	0.02329	-	-	-	-	-	-	-	-	-	-	-	-	-	-	-	-	-	-
GO:0034504	7	protein localization in nucleus	7 / 0.0%	-	-	-	-	-	-	4 / 0.8%	4.89e-06	0.004	-	-	-	-	-	-	-	-	-	3 / 1.2%	2.54e-05	0.01307
GO:0034621	4	cellular macromolecular complex subunit organization	422 / 1.6%	35 / 3.5%	1.11e-05	0.01309	-	-	-	-	-	-	10 / 7.5%	6.23e-05	0.02115	-	-	-	-	-	-	-	-	-
GO:0034622	6	cellular macromolecular complex assembly	380 / 1.4%	32 / 3.2%	1.92e-05	0.02276	-	-	-	-	-	-	10 / 7.5%	2.58e-05	0.00876	-	-	-	-	-	-	-	-	-
GO:0034645	5	cellular macromolecule biosynthetic process	2943 / 11.2%	165 / 16.7%	6.48e-08	7.65e-05	-	-	-	89 / 17.2%	2.23e-05	0.0183	-	-	-	-	-	-	-	-	-	-	-	-
GO:0034960	4	cellular biopolymer metabolic process	3948 / 15.0%	216 / 21.9%	2.54e-09	2.99e-06	-	-	-	118 / 22.8%	1.23e-06	0.00101	-	-	-	-	-	-	-	-	-	-	-	-
GO:0034961	4	cellular biopolymer biosynthetic process	2816 / 10.7%	158 / 16.0%	1.25e-07	0.00014	-	-	-	86 / 16.6%	2.2e-05	0.01805	-	-	-	-	-	-	-	-	-	-	-	-
GO:0043284	4	biopolymer biosynthetic process	2816 / 10.7%	158 / 16.0%	1.25e-07	0.00014	-	-	-	86 / 16.6%	2.2e-05	0.01805	-	-	-	-	-	-	-	-	-	-	-	-
GO:0043933	4	macromolecular complex subunit organization	490 / 1.9%	-	-	-	-	-	-	-	-	-	11 / 8.2%	4.33e-05	0.0147	-	-	-	-	-	-	-	-	-
GO:0044249	4	cellular biosynthetic process	4602 / 17.5%	227 / 23.0%	3.9e-06	0.00461	-	-	-	-	-	-	-	-	-	-	-	-	-	-	-	-	-	-
GO:0045892	7	negative regulation of transcription, DNA-dependent	118 / 0.4%	18 / 1.8%	4.15e-07	0.00049	-	-	-	-	-	-	-	-	-	-	-	-	-	-	-	-	-	-
GO:0046834	6	lipid phosphorylation	9 / 0.0%	-	-	-	-	-	-	4 / 0.8%	1.7e-05	0.01398	-	-	-	-	-	-	-	-	-	-	-	-
GO:0046854	8	phosphoinositide phosphorylation	9 / 0.0%	-	-	-	-	-	-	4 / 0.8%	1.7e-05	0.01398	-	-	-	-	-	-	-	-	-	-	-	-
GO:0048518	2	positive regulation of biological process	697 / 2.6%	48 / 4.9%	4.21e-05	0.04976	-	-	-	-	-	-	-	-	-	-	-	-	-	-	-	-	-	-
GO:0048519	2	negative regulation of biological process	1076 / 4.1%	71 / 7.2%	2.94e-06	0.00347	-	-	-	-	-	-	-	-	-	-	-	-	-	-	-	-	-	-
GO:0048523	3	negative regulation of cellular process	945 / 3.6%	68 / 6.9%	2.29e-07	0.00027	-	-	-	-	-	-	-	-	-	-	-	-	-	-	-	-	-	-
GO:0050657	7	nucleic acid transport	65 / 0.2%	-	-	-	-	-	-	-	-	-	-	-	-	-	-	-	-	-	-	-	-	-
GO:0050658	6	RNA transport	65 / 0.2%	-	-	-	-	-	-	-	-	-	-	-	-	-	-	-	-	-	-	-	-	-
GO:0051128	4	regulation of cellular component organization	201 / 0.8%	21 / 2.1%	2.35e-05	0.02776	-	-	-	-	-	-	-	-	-	-	-	-	-	-	-	-	-	-
GO:0051236	5	establishment of RNA localization	65 / 0.2%	-	-	-	-	-	-	-	-	-	-	-	-	-	-	-	-	-	-	-	-	-
GO:0051246	5	regulation of protein metabolic process	258 / 1.0%	27 / 2.7%	1.65e-06	0.00195	-	-	-	16 / 3.1%	5.66e-05	0.04643	-	-	-	-	-	-	-	-	-	-	-	-
GO:0051252	7	regulation of RNA metabolic process	964 / 3.7%	64 / 6.5%	7.51e-06	0.00886	-	-	-	-	-	-	-	-	-	-	-	-	-	-	-	-	-	-
GO:0051253	7	negative regulation of RNA metabolic process	124 / 0.5%	19 / 1.9%	1.85e-07	0.00021	-	-	-	-	-	-	-	-	-	-	-	-	7 / 3.1%	0.0001	0.0496	-	-	-
GO:0051258	8	protein polymerization	38 / 0.1%	-	-	-	-	-	-	-	-	-	4 / 3.0%	4.12e-05	0.01399	-	-	-	-	-	-	-	-	-
GO:0051649	4	establishment of localization in cell	744 / 2.8%	51 / 5.2%	2.76e-05	0.03263	-	-	-	-	-	-	-	-	-	-	-	-	-	-	-	-	-	-
GO:0065003	5	macromolecular complex assembly	445 / 1.7%	-	-	-	-	-	-	-	-	-	11 / 8.2%	1.8e-05	0.0061	-	-	-	-	-	-	-	-	-
GO:0006403	4	RNA localization	78 / 0.3%	13 / 1.3%	6.1e-06	0.0072	11 / 2.0%	7.13e-07	0.0006	-	-	-	-	-	-	-	-	-	-	-	-	-	-	-
GO:0044267	5	cellular protein metabolic process	4016 / 15.2%	209 / 21.2%	2.56e-07	0.0003	120 / 21.6%	3.4e-05	0.02878	115 / 22.2%	1.33e-05	0.01094	-	-	-	-	-	-	-	-	-	-	-	-
GO:0019538	4	protein metabolic process	4033 / 15.3%	213 / 21.6%	6.04e-08	7.13e-05	124 / 22.3%	6.15e-06	0.0052	116 / 22.4%	9.86e-06	0.00807	-	-	-	-	-	-	-	-	-	-	-	-
GO:0006950	3	response to stress	3784 / 14.4%	199 / 20.2%	2.58e-07	0.0003	127 / 22.9%	3.9e-08	3.3e-05	-	-	-	-	-	-	-	-	-	-	-	-	-	-	-
GO:0050794	3	regulation of cellular process	3985 / 15.1%	218 / 22.1%	2.1e-09	2.48e-06	128 / 23.1%	4.09e-07	0.00034	114 / 22.1%	1.54e-05	0.01262	-	-	-	-	-	-	-	-	-	-	-	-
GO:0010608	6	posttranscriptional regulation of gene expression	158 / 0.6%	-	-	-	13 / 2.3%	3.2e-05	0.02711	-	-	-	-	-	-	-	-	-	-	-	-	-	-	-
GO:0050789	2	regulation of biological process	4294 / 16.3%	236 / 23.9%	2.2e-10	2.6e-07	139 / 25.0%	6.59e-08	5.57e-05	128 / 24.8%	4.21e-07	0.00034	-	-	-	-	-	-	-	-	-	-	-	-
GO:0010200	5	response to chitin	178 / 0.7%	19 / 1.9%	4.21e-05	0.04979	15 / 2.7%	6.03e-06	0.0051	-	-	-	-	-	-	-	-	-	-	-	-	-	-	-
GO:0065007	2	biological regulation	4935 / 18.7%	266 / 27.0%	7.21e-11	8.51e-08	156 / 28.1%	3.52e-08	2.98e-05	142 / 27.5%	6.13e-07	0.0005	-	-	-	-	-	-	-	-	-	-	-	-
GO:0009408	4	response to heat	182 / 0.7%	-	-	-	16 / 2.9%	1.7e-06	0.00144	-	-	-	-	-	-	-	-	-	-	-	-	-	-	-
GO:0050896	2	response to stimulus	5402 / 20.5%	275 / 27.9%	1.11e-08	1.31e-05	165 / 29.7%	1.25e-07	0.0001	147 / 28.4%	8.93e-06	0.00731	-	-	-	-	-	-	-	-	-	-	-	-
GO:0043283	4	biopolymer metabolic process	6221 / 23.6%	321 / 32.5%	5.47e-11	6.46e-08	176 / 31.7%	6.75e-06	0.00571	173 / 33.5%	1.9e-07	0.00015	-	-	-	-	-	-	-	-	-	-	-	-
GO:0048583	3	regulation of response to stimulus	271 / 1.0%	27 / 2.7%	4.21e-06	0.00497	18 / 3.2%	2.02e-05	0.01713	-	-	-	-	-	-	-	-	-	-	-	-	-	-	-
GO:0044260	4	cellular macromolecule metabolic process	7018 / 26.6%	360 / 36.5%	3.13e-12	3.7e-09	204 / 36.8%	8.29e-08	7.02e-05	199 / 38.5%	1.93e-09	1.58e-06	-	-	-	-	-	-	-	-	-	95 / 39.6%	7.93e-06	0.00407
GO:0043170	4	macromolecule metabolic process	7110 / 27.0%	365 / 37.0%	1.73e-12	2.04e-09	208 / 37.5%	3.25e-08	2.75e-05	201 / 38.9%	1.94e-09	1.59e-06	-	-	-	-	-	-	-	-	-	96 / 40.0%	7.64e-06	0.00392
GO:0009414	4	response to water deprivation	315 / 1.2%	30 / 3.0%	3.17e-06	0.00374	23 / 4.1%	2.87e-07	0.00024	-	-	-	-	-	-	-	-	-	-	-	-	-	-	-
GO:0009415	4	response to water	318 / 1.2%	31 / 3.1%	1.33e-06	0.00157	24 / 4.3%	8.58e-08	7.26e-05	-	-	-	-	-	-	-	-	-	-	-	-	-	-	-
GO:0009743	5	response to carbohydrate stimulus	323 / 1.2%	30 / 3.0%	5.24e-06	0.00619	24 / 4.3%	1.14e-07	9.71e-05	-	-	-	-	-	-	-	-	-	-	-	-	-	-	-
GO:0044238	3	primary metabolic process	9659 / 36.7%	456 / 46.2%	2.49e-10	2.94e-07	259 / 46.7%	6.81e-07	0.00057	250 / 48.4%	2.67e-08	2.19e-05	-	-	-	-	-	-	-	-	-	121 / 50.4%	8.58e-06	0.00441
GO:0044237	3	cellular metabolic process	9917 / 37.6%	463 / 46.9%	8.73e-10	1.03e-06	260 / 46.8%	4.77e-06	0.00403	255 / 49.3%	3.1e-08	2.53e-05	-	-	-	-	-	-	-	-	-	-	-	-
GO:0009737	5	response to abscisic acid stimulus	493 / 1.9%	38 / 3.9%	2.47e-05	0.02917	27 / 4.9%	7.25e-06	0.00613	-	-	-	-	-	-	14 / 6.4%	7.17e-05	0.02906	-	-	-	-	-	-
GO:0006970	4	response to osmotic stress	636 / 2.4%	-	-	-	30 / 5.4%	3.99e-05	0.03376	-	-	-	-	-	-	-	-	-	-	-	-	-	-	-
GO:0010033	4	response to organic substance	436 / 1.7%	39 / 4.0%	5.57e-07	0.00065	30 / 5.4%	1.73e-08	1.46e-05	-	-	-	-	-	-	-	-	-	-	-	-	-	-	-
GO:0046907	5	intracellular transport	663 / 2.5%	47 / 4.8%	2.47e-05	0.02925	31 / 5.6%	3.51e-05	0.0297	-	-	-	-	-	-	-	-	-	-	-	-	-	-	-
GO:0009987	2	cellular process	12460 / 47.3%	567 / 57.4%	4.64e-11	5.47e-08	315 / 56.8%	3.94e-06	0.00333	308 / 59.6%	1.02e-08	8.42e-06	-	-	-	-	-	-	-	-	-	144 / 60.0%	4.84e-05	0.02488
GO:0009266	4	response to temperature stimulus	522 / 2.0%	42 / 4.3%	3.27e-06	0.00386	32 / 5.8%	8.6e-08	7.28e-05	-	-	-	-	-	-	15 / 6.8%	3.46e-05	0.01401	-	-	-	-	-	-
GO:0019219	5	regulation of nucleobase, nucleoside, nucleotide and nucleic acid metabolic process	2020 / 7.7%	111 / 11.2%	2.91e-05	0.03438	69 / 12.4%	4.86e-05	0.04114	-	-	-	-	-	-	-	-	-	-	-	-	-	-	-
GO:0045449	7	regulation of transcription	1945 / 7.4%	109 / 11.0%	1.51e-05	0.01791	69 / 12.4%	1.47e-05	0.01246	-	-	-	-	-	-	-	-	-	-	-	-	-	-	-
GO:0009788	8	negative regulation of abscisic acid mediated signaling	43 / 0.2%	-	-	-	7 / 1.3%	2.95e-05	0.02503	-	-	-	-	-	-	-	-	-	-	-	-	-	-	-
GO:0010556	6	regulation of macromolecule biosynthetic process	2058 / 7.8%	117 / 11.9%	3.68e-06	0.00434	73 / 13.2%	8.13e-06	0.00687	-	-	-	-	-	-	-	-	-	-	-	-	-	-	-
GO:0009628	3	response to abiotic stimulus	1708 / 6.5%	107 / 10.8%	1.11e-07	0.00013	74 / 13.3%	2.91e-09	2.46e-06	-	-	-	-	-	-	30 / 13.7%	8.59e-05	0.03482	-	-	-	-	-	-
GO:0010468	6	regulation of gene expression	2110 / 8.0%	123 / 12.5%	5.66e-07	0.00066	77 / 13.9%	1.55e-06	0.00131	-	-	-	-	-	-	-	-	-	-	-	-	-	-	-
GO:0009889	4	regulation of biosynthetic process	2143 / 8.1%	122 / 12.4%	2.08e-06	0.00245	78 / 14.1%	1.45e-06	0.00123	-	-	-	-	-	-	-	-	-	-	-	-	-	-	-
GO:0031326	5	regulation of cellular biosynthetic process	2141 / 8.1%	122 / 12.4%	1.98e-06	0.00234	78 / 14.1%	1.4e-06	0.00119	-	-	-	-	-	-	-	-	-	-	-	-	-	-	-
GO:0031323	4	regulation of cellular metabolic process	2290 / 8.7%	131 / 13.3%	6.42e-07	0.00075	81 / 14.6%	2.69e-06	0.00227	-	-	-	-	-	-	-	-	-	-	-	-	-	-	-
GO:0060255	5	regulation of macromolecule metabolic process	2286 / 8.7%	136 / 13.8%	3.97e-08	4.69e-05	81 / 14.6%	2.52e-06	0.00213	-	-	-	-	-	-	-	-	-	-	-	-	-	-	-
GO:0019222	3	regulation of metabolic process	2437 / 9.2%	145 / 14.7%	1.29e-08	1.52e-05	88 / 15.9%	3.86e-07	0.00032	-	-	-	-	-	-	-	-	-	-	-	-	-	-	-
GO:0009787	8	regulation of abscisic acid mediated signaling	60 / 0.2%	11 / 1.1%	1.22e-05	0.0145	9 / 1.6%	4.35e-06	0.00368	-	-	-	-	-	-	-	-	-	-	-	-	-	-	-
GO:0042221	3	response to chemical stimulus	2610 / 9.9%	149 / 15.1%	1.07e-07	0.00012	91 / 16.4%	1.07e-06	0.00091	-	-	-	-	-	-	-	-	-	-	-	-	-	-	-
GO:0010467	5	gene expression	2880 / 10.9%	174 / 17.6%	9.61e-11	1.13e-07	94 / 16.9%	1.09e-05	0.00928	90 / 17.4%	5.53e-06	0.00453	-	-	-	-	-	-	-	-	-	-	-	-

## Sheet: Dataset S5
Dataset S5. Summary of over-represented GO terms in various in vitro grafts.
GO ID	GO level	GO term	Reference genome (26,346)	in vitro total (2,679)			V. girdiana scion (1,130)			V. girdiana rootstock (747)			V. girdiana scion and rootstock shared (330)			V. palmata scion (1,125)			V. palmata rootstock (646)			V. palmata scion and rootstock shared (350)			in vitro scion shared (172)			in vitro rootstock shared (80)			V. girdiana scion and V. palmata rootstock shared (107)			V. palmata scion and V. girdiana rootstock shared (126)
				Frequency	Raw P-value	Corrected P-value	Frequency	Raw P-value	Corrected P-value	Frequency	Raw P-value	Corrected P-value	Frequency	Raw P-value	Corrected P-value	Frequency	Raw P-value	Corrected P-value	Frequency	Raw P-value	Corrected P-value	Frequency	Raw P-value	Corrected P-value	Frequency	Raw P-value	Corrected P-value	Frequency	Raw P-value	Corrected P-value	Frequency	Raw P-value	Corrected P-value	Frequency	Raw P-value	Corrected P-value
GO:0000956	8	nuclear-transcribed mRNA catabolic process	65 / 0.2%	19 / 0.7%	1.58e-05	0.03042	-	-	-	11 / 1.5%	1.96e-06	0.00209	-	-	-	-	-	-	-	-	-	-	-	-	-	-	-	-	-	-	-	-	-	-	-	-
GO:0005996	6	monosaccharide metabolic process	210 / 0.8%	43 / 1.6%	6.25e-06	0.01199	-	-	-	20 / 2.7%	2.53e-06	0.0027	-	-	-	-	-	-	-	-	-	-	-	-	-	-	-	-	-	-	-	-	-	-	-	-
GO:0006006	8	glucose metabolic process	162 / 0.6%	36 / 1.3%	5.12e-06	0.00981	-	-	-	18 / 2.4%	8.75e-07	0.00093	-	-	-	-	-	-	-	-	-	-	-	-	-	-	-	-	-	-	-	-	-	-	-	-
GO:0006007	8	glucose catabolic process	126 / 0.5%	32 / 1.2%	8.05e-07	0.00154	-	-	-	16 / 2.1%	5.84e-07	0.00062	-	-	-	-	-	-	-	-	-	-	-	-	-	-	-	-	-	-	-	-	-	-	-	-
GO:0006066	5	cellular alcohol metabolic process	358 / 1.4%	64 / 2.4%	5.57e-06	0.01069	-	-	-	-	-	-	-	-	-	-	-	-	-	-	-	-	-	-	-	-	-	-	-	-	-	-	-	-	-	-
GO:0006091	4	generation of precursor metabolites and energy	522 / 2.0%	85 / 3.2%	8.7e-06	0.01667	45 / 4.0%	8.02e-06	0.00957	-	-	-	-	-	-	-	-	-	-	-	-	-	-	-	-	-	-	-	-	-	-	-	-	-	-	-
GO:0006098	6	pentose-phosphate shunt	32 / 0.1%	13 / 0.5%	6.5e-06	0.01246	-	-	-	7 / 0.9%	2.59e-05	0.02765	-	-	-	-	-	-	-	-	-	-	-	-	-	-	-	-	-	-	-	-	-	-	-	-
GO:0006402	7	mRNA catabolic process	72 / 0.3%	-	-	-	-	-	-	11 / 1.5%	5.54e-06	0.0059	-	-	-	-	-	-	-	-	-	-	-	-	-	-	-	-	-	-	-	-	-	-	-	-
GO:0006412	6	translation	630 / 2.4%	130 / 4.9%	2.38e-15	4.57e-12	81 / 7.2%	9.3e-19	1.11e-15	42 / 5.6%	3.31e-07	0.00035	29 / 8.8%	2.09e-09	1.24e-06	-	-	-	-	-	-	-	-	-	-	-	-	-	-	-	12 / 11.2%	9.86e-06	0.00277	-	-	-
GO:0006414	7	translational elongation	70 / 0.3%	-	-	-	-	-	-	-	-	-	-	-	-	-	-	-	11 / 1.7%	1.03e-06	0.00095	7 / 2.0%	4.02e-05	0.02685	-	-	-	-	-	-	6 / 5.6%	4.13e-07	0.00011	-	-	-
GO:0006417	7	regulation of translation	102 / 0.4%	26 / 1.0%	7.8e-06	0.01495	-	-	-	-	-	-	-	-	-	-	-	-	-	-	-	-	-	-	-	-	-	-	-	-	-	-	-	-	-	-
GO:0006457	6	protein folding	234 / 0.9%	46 / 1.7%	9.39e-06	0.018	-	-	-	-	-	-	-	-	-	-	-	-	-	-	-	-	-	-	-	-	-	-	-	-	-	-	-	-	-	-
GO:0006508	5	proteolysis	1160 / 4.4%	164 / 6.1%	7.64e-06	0.01465	-	-	-	-	-	-	-	-	-	-	-	-	-	-	-	-	-	-	-	-	-	-	-	-	-	-	-	-	-	-
GO:0006564	8	L-serine biosynthetic process	7 / 0.0%	-	-	-	-	-	-	-	-	-	-	-	-	-	-	-	-	-	-	-	-	-	-	-	-	2 / 2.5%	0.00018	0.0496	-	-	-	-	-	-
GO:0006739	8	NADP metabolic process	40 / 0.2%	14 / 0.5%	2.19e-05	0.04199	-	-	-	8 / 1.1%	1.38e-05	0.01475	-	-	-	-	-	-	-	-	-	-	-	-	-	-	-	-	-	-	-	-	-	-	-	-
GO:0006740	5	NADPH regeneration	34 / 0.1%	13 / 0.5%	1.42e-05	0.0274	-	-	-	7 / 0.9%	3.95e-05	0.04207	-	-	-	-	-	-	-	-	-	-	-	-	-	-	-	-	-	-	-	-	-	-	-	-
GO:0006810	4	transport	2815 / 10.7%	384 / 14.3%	3.26e-10	6.26e-07	-	-	-	-	-	-	-	-	-	-	-	-	-	-	-	-	-	-	-	-	-	-	-	-	-	-	-	-	-	-
GO:0006886	6	intracellular protein transport	352 / 1.3%	-	-	-	-	-	-	26 / 3.5%	9.93e-06	0.01057	-	-	-	-	-	-	-	-	-	-	-	-	-	-	-	-	-	-	-	-	-	-	-	-
GO:0006897	6	endocytosis	138 / 0.5%	-	-	-	-	-	-	-	-	-	-	-	-	-	-	-	-	-	-	10 / 2.9%	1.65e-05	0.01105	-	-	-	-	-	-	-	-	-	-	-	-
GO:0006909	4	phagocytosis	53 / 0.2%	-	-	-	-	-	-	-	-	-	-	-	-	-	-	-	-	-	-	7 / 2.0%	6.27e-06	0.00418	-	-	-	-	-	-	-	-	-	4 out of 126 genes, 3.2%	0.00012	0.04519
GO:0006913	7	nucleocytoplasmic transport	107 / 0.4%	27 / 1.0%	6.45e-06	0.01237	-	-	-	-	-	-	-	-	-	-	-	-	-	-	-	-	-	-	-	-	-	-	-	-	-	-	-	-	-	-
GO:0006950	3	response to stress	3784 / 14.4%	461 / 17.2%	8.21e-06	0.01573	-	-	-	-	-	-	-	-	-	-	-	-	-	-	-	-	-	-	-	-	-	-	-	-	-	-	-	-	-	-
GO:0006970	4	response to osmotic stress	636 / 2.4%	105 / 3.9%	4.11e-07	0.00078	-	-	-	38 / 5.1%	1.51e-05	0.01616	22 / 6.7%	1.99e-05	0.01181	-	-	-	-	-	-	-	-	-	-	-	-	-	-	-	-	-	-	-	-	-
GO:0006996	3	organelle organization	1082 / 4.1%	162 / 6.0%	2.77e-07	0.00053	-	-	-	-	-	-	-	-	-	-	-	-	-	-	-	-	-	-	-	-	-	-	-	-	-	-	-	-	-	-
GO:0007154	4	cell communication	2091 / 7.9%	294 / 11.0%	2.65e-09	5.08e-06	131 / 11.6%	6.84e-06	0.00817	-	-	-	-	-	-	-	-	-	-	-	-	-	-	-	-	-	-	-	-	-	-	-	-	-	-	-
GO:0007165	4	signal transduction	1829 / 6.9%	265 / 9.9%	1e-09	1.92e-06	120 / 10.6%	1.97e-06	0.00236	-	-	-	-	-	-	-	-	-	-	-	-	-	-	-	-	-	-	-	-	-	-	-	-	-	-	-
GO:0007242	5	intracellular signaling cascade	1403 / 5.3%	206 / 7.7%	3e-08	5.75e-05	97 / 8.6%	2.36e-06	0.00281	-	-	-	-	-	-	-	-	-	-	-	-	-	-	-	-	-	-	-	-	-	-	-	-	-	-	-
GO:0008104	4	protein localization	757 / 2.9%	123 / 4.6%	1.05e-07	0.0002	-	-	-	-	-	-	-	-	-	-	-	-	-	-	-	-	-	-	-	-	-	-	-	-	-	-	-	-	-	-
GO:0008152	2	metabolic process	11557 / 43.9%	1414 / 52.8%	9.18e-23	1.76e-19	611 / 54.1%	1.25e-12	1.49e-09	409 / 54.8%	8.88e-10	9.46e-07	187 / 56.7%	1.76e-06	0.00104	585 / 52.0%	1.3e-08	1.63e-05	346 / 53.6%	3.43e-07	0.00031	-	-	-	-	-	-	-	-	-	67 / 62.6%	7.07e-05	0.01988	-	-	-
GO:0008652	5	amino acid biosynthetic process	242 / 0.9%	-	-	-	-	-	-	-	-	-	-	-	-	-	-	-	-	-	-	-	-	-	-	-	-	6 / 7.5%	9.61e-05	0.02519	-	-	-	-	-	-
GO:0009056	3	catabolic process	1733 / 6.6%	286 / 10.7%	2.5e-17	4.8e-14	123 / 10.9%	2.2e-08	2.62e-05	94 / 12.6%	1.01e-09	1.08e-06	41 / 12.4%	6.88e-05	0.04078	116 / 10.3%	9.16e-07	0.00114	-	-	-	-	-	-	-	-	-	-	-	-	-	-	-	-	-	-
GO:0009057	5	macromolecule catabolic process	1030 / 3.9%	199 / 7.4%	1.71e-19	3.28e-16	82 / 7.3%	5.56e-08	6.64e-05	66 / 8.8%	6.68e-10	7.12e-07	-	-	-	81 / 7.2%	9.37e-08	0.00011	-	-	-	-	-	-	-	-	-	-	-	-	-	-	-	-	-	-
GO:0009058	3	biosynthetic process	4870 / 18.5%	633 / 23.6%	1.17e-12	2.25e-09	285 / 25.2%	5.83e-09	6.96e-06	193 / 25.8%	2.94e-07	0.00031	96 / 29.1%	1.62e-06	0.00096	-	-	-	-	-	-	-	-	-	-	-	-	-	-	-	-	-	-	-	-	-
GO:0009059	5	macromolecule biosynthetic process	2946 / 11.2%	400 / 14.9%	2.37e-10	4.54e-07	187 / 16.5%	1.97e-08	2.35e-05	120 / 16.1%	2.77e-05	0.02952	-	-	-	-	-	-	-	-	-	-	-	-	-	-	-	-	-	-	-	-	-	-	-	-
GO:0009266	4	response to temperature stimulus	522 / 2.0%	87 / 3.2%	2.67e-06	0.00511	-	-	-	-	-	-	-	-	-	43 / 3.8%	3.38e-05	0.04232	-	-	-	-	-	-	-	-	-	-	-	-	-	-	-	-	-	-
GO:0009309	6	amine biosynthetic process	271 / 1.0%	-	-	-	-	-	-	-	-	-	-	-	-	-	-	-	-	-	-	-	-	-	-	-	-	7 / 8.8%	1.88e-05	0.00494	-	-	-	-	-	-
GO:0009314	4	response to radiation	675 / 2.6%	-	-	-	52 / 4.6%	3.7e-05	0.0442	-	-	-	-	-	-	-	-	-	-	-	-	-	-	-	-	-	-	-	-	-	12 / 11.2%	1.95e-05	0.00549	-	-	-
GO:0009414	4	response to water deprivation	315 / 1.2%	56 / 2.1%	2.45e-05	0.04701	-	-	-	-	-	-	-	-	-	-	-	-	-	-	-	16 / 4.6%	5.64e-06	0.00377	-	-	-	-	-	-	-	-	-	-	-	-
GO:0009415	4	response to water	318 / 1.2%	57 / 2.1%	1.63e-05	0.03126	-	-	-	-	-	-	-	-	-	-	-	-	-	-	-	16 / 4.6%	6.36e-06	0.00425	-	-	-	-	-	-	-	-	-	-	-	-
GO:0009416	5	response to light stimulus	644 / 2.4%	-	-	-	-	-	-	-	-	-	-	-	-	-	-	-	-	-	-	-	-	-	-	-	-	-	-	-	12 / 11.2%	1.22e-05	0.00345	-	-	-
GO:0009628	3	response to abiotic stimulus	1708 / 6.5%	258 / 9.6%	2.59e-11	4.97e-08	116 / 10.3%	5.57e-07	0.00066	-	-	-	49 / 14.8%	4.97e-08	2.94e-05	123 / 10.9%	7.41e-09	9.28e-06	77 / 11.9%	1.76e-07	0.00016	48 / 13.7%	7.53e-07	0.0005	-	-	-	-	-	-	19 / 17.8%	5.39e-05	0.01515	-	-	-
GO:0009651	5	response to salt stress	569 / 2.2%	93 / 3.5%	2.86e-06	0.00548	-	-	-	-	-	-	-	-	-	-	-	-	-	-	-	-	-	-	-	-	-	-	-	-	-	-	-	-	-	-
GO:0009719	3	response to endogenous stimulus	1501 / 5.7%	204 / 7.6%	8.46e-06	0.01622	-	-	-	-	-	-	-	-	-	-	-	-	-	-	-	-	-	-	-	-	-	-	-	-	-	-	-	-	-	-
GO:0009725	4	response to hormone stimulus	1370 / 5.2%	189 / 7.1%	7.36e-06	0.01412	-	-	-	-	-	-	-	-	-	-	-	-	-	-	-	-	-	-	-	-	-	-	-	-	-	-	-	-	-	-
GO:0009987	2	cellular process	12460 / 47.3%	1598 / 59.6%	7.55e-42	1.44e-38	692 / 61.2%	4.83e-22	5.77e-19	456 / 61.0%	1.38e-14	1.47e-11	209 / 63.3%	2.72e-09	1.61e-06	663 / 58.9%	8.33e-16	1.04e-12	382 / 59.1%	6.6e-10	6.13e-07	203 / 58.0%	3.38e-05	0.02258	-	-	-	-	-	-	72 / 67.3%	2.28e-05	0.00641	-	-	-
GO:0009991	4	response to extracellular stimulus	153 / 0.6%	33 / 1.2%	2.38e-05	0.04569	-	-	-	-	-	-	-	-	-	-	-	-	-	-	-	-	-	-	-	-	-	-	-	-	-	-	-	-	-	-
GO:0010035	4	response to inorganic substance	398 / 1.5%	77 / 2.9%	2.31e-08	4.43e-05	37 / 3.3%	9.68e-06	0.01156	28 / 3.7%	1.13e-05	0.01209	17 / 5.2%	1.29e-05	0.00767	36 / 3.2%	2.09e-05	0.02618	-	-	-	-	-	-	11 / 6.4%	6.54e-05	0.02161	-	-	-	-	-	-	-	-	-
GO:0010038	5	response to metal ion	358 / 1.4%	74 / 2.8%	2.29e-09	4.4e-06	36 / 3.2%	2.17e-06	0.00259	27 / 3.6%	4.59e-06	0.00489	17 / 5.2%	3.23e-06	0.00191	34 / 3.0%	1.28e-05	0.01605	-	-	-	-	-	-	10 / 5.8%	0.00012	0.04272	-	-	-	-	-	-	-	-	-
GO:0010324	5	membrane invagination	140 / 0.5%	31 / 1.2%	2.41e-05	0.04638	-	-	-	-	-	-	-	-	-	-	-	-	-	-	-	10 / 2.9%	1.87e-05	0.01252	-	-	-	-	-	-	-	-	-	-	-	-
GO:0010467	5	gene expression	2880 / 10.9%	412 / 15.4%	6.26e-14	1.2e-10	186 / 16.5%	5.97e-09	7.13e-06	123 / 16.5%	2.25e-06	0.0024	-	-	-	-	-	-	110 / 17.0%	1.57e-06	0.00146	-	-	-	-	-	-	-	-	-	-	-	-	-	-	-
GO:0010468	6	regulation of gene expression	2110 / 8.0%	279 / 10.4%	1.75e-06	0.00335	-	-	-	-	-	-	-	-	-	-	-	-	-	-	-	-	-	-	-	-	-	-	-	-	-	-	-	-	-	-
GO:0010556	6	regulation of macromolecule biosynthetic process	2058 / 7.8%	265 / 9.9%	2.36e-05	0.04524	-	-	-	-	-	-	-	-	-	-	-	-	-	-	-	-	-	-	-	-	-	-	-	-	-	-	-	-	-	-
GO:0010608	6	posttranscriptional regulation of gene expression	158 / 0.6%	35 / 1.3%	7.41e-06	0.0142	-	-	-	-	-	-	-	-	-	-	-	-	-	-	-	-	-	-	-	-	-	-	-	-	-	-	-	-	-	-
GO:0015031	5	protein transport	688 / 2.6%	114 / 4.3%	1.09e-07	0.0002	-	-	-	39 / 5.2%	3.78e-05	0.04031	-	-	-	-	-	-	-	-	-	-	-	-	-	-	-	-	-	-	-	-	-	-	-	-
GO:0015976	3	carbon utilization	30 / 0.1%	-	-	-	8 / 0.7%	2.81e-05	0.03357	-	-	-	5 / 1.5%	3.29e-05	0.0195	-	-	-	-	-	-	-	-	-	-	-	-	3 / 3.8%	0.0001	0.02703	-	-	-	-	-	-
GO:0015977	4	carbon utilization by fixation of carbon dioxide	22 / 0.1%	-	-	-	7 / 0.6%	2.53e-05	0.03027	-	-	-	-	-	-	-	-	-	-	-	-	-	-	-	-	-	-	-	-	-	-	-	-	-	-	-
GO:0015979	4	photosynthesis	193 / 0.7%	44 / 1.6%	2.27e-07	0.00043	30 / 2.7%	9.99e-10	1.19e-06	-	-	-	13 / 3.9%	1.07e-06	0.00063	-	-	-	16 / 2.5%	2.4e-05	0.02237	-	-	-	-	-	-	-	-	-	8 / 7.5%	1.25e-06	0.00035	-	-	-
GO:0016036	6	cellular response to phosphate starvation	30 / 0.1%	12 / 0.4%	1.78e-05	0.0342	-	-	-	-	-	-	-	-	-	-	-	-	-	-	-	-	-	-	-	-	-	-	-	-	-	-	-	-	-	-
GO:0016043	3	cellular component organization	2242 / 8.5%	330 / 12.3%	8.81e-13	1.68e-09	-	-	-	99 / 13.3%	6.6e-06	0.00703	-	-	-	139 / 12.4%	4.74e-06	0.00593	-	-	-	-	-	-	-	-	-	-	-	-	-	-	-	-	-	-
GO:0016044	4	membrane organization	264 / 1.0%	50 / 1.9%	1.15e-05	0.02214	-	-	-	-	-	-	-	-	-	-	-	-	-	-	-	13 / 3.7%	5.83e-05	0.03894	-	-	-	-	-	-	-	-	-	-	-	-
GO:0016052	5	carbohydrate catabolic process	276 / 1.0%	54 / 2.0%	1.92e-06	0.00368	-	-	-	22 / 2.9%	1.46e-05	0.01562	-	-	-	-	-	-	-	-	-	-	-	-	-	-	-	-	-	-	-	-	-	-	-	-
GO:0016071	6	mRNA metabolic process	431 / 1.6%	-	-	-	-	-	-	30 / 4.0%	6.87e-06	0.00732	-	-	-	-	-	-	-	-	-	-	-	-	-	-	-	-	-	-	-	-	-	-	-	-
GO:0016192	5	vesicle-mediated transport	443 / 1.7%	81 / 3.0%	1.29e-07	0.00024	-	-	-	31 / 4.1%	4.35e-06	0.00463	-	-	-	-	-	-	-	-	-	-	-	-	-	-	-	-	-	-	-	-	-	-	-	-
GO:0019222	3	regulation of metabolic process	2437 / 9.2%	334 / 12.5%	3.4e-09	6.53e-06	-	-	-	-	-	-	-	-	-	-	-	-	91 / 14.1%	3.42e-05	0.03181	-	-	-	-	-	-	-	-	-	-	-	-	-	-	-
GO:0019253	5	reductive pentose-phosphate cycle	18 / 0.1%	-	-	-	-	-	-	-	-	-	4 / 1.2%	6.43e-05	0.03811	-	-	-	-	-	-	-	-	-	-	-	-	-	-	-	-	-	-	-	-	-
GO:0019318	6	hexose metabolic process	195 / 0.7%	-	-	-	-	-	-	19 / 2.5%	3.21e-06	0.00342	-	-	-	-	-	-	-	-	-	-	-	-	-	-	-	-	-	-	-	-	-	-	-	-
GO:0019320	8	hexose catabolic process	126 / 0.5%	32 / 1.2%	8.05e-07	0.00154	-	-	-	16 / 2.1%	5.84e-07	0.00062	-	-	-	-	-	-	-	-	-	-	-	-	-	-	-	-	-	-	-	-	-	-	-	-
GO:0019538	4	protein metabolic process	4033 / 15.3%	557 / 20.8%	7.02e-16	1.34e-12	267 / 23.6%	4.47e-14	5.33e-11	158 / 21.2%	9.86e-06	0.01051	86 / 26.1%	2.71e-07	0.00016	-	-	-	-	-	-	-	-	-	-	-	-	-	-	-	-	-	-	-	-	-
GO:0019685	5	photosynthesis, dark reaction	18 / 0.1%	-	-	-	-	-	-	-	-	-	4 / 1.2%	6.43e-05	0.03811	-	-	-	-	-	-	-	-	-	-	-	-	-	-	-	-	-	-	-	-	-
GO:0019941	8	modification-dependent protein catabolic process	565 / 2.1%	105 / 3.9%	7.36e-10	1.41e-06	46 / 4.1%	2.71e-05	0.03246	-	-	-	-	-	-	-	-	-	-	-	-	-	-	-	-	-	-	-	-	-	-	-	-	-	-	-
GO:0022411	4	cellular component disassembly	56 / 0.2%	17 / 0.6%	2.54e-05	0.04886	-	-	-	-	-	-	-	-	-	-	-	-	-	-	-	-	-	-	-	-	-	-	-	-	-	-	-	-	-	-
GO:0022607	4	cellular component assembly	477 / 1.8%	83 / 3.1%	7.78e-07	0.00149	-	-	-	-	-	-	-	-	-	-	-	-	-	-	-	-	-	-	-	-	-	-	-	-	-	-	-	-	-	-
GO:0022613	4	ribonucleoprotein complex biogenesis and assembly	295 / 1.1%	61 / 2.3%	5.6e-08	0.0001	-	-	-	-	-	-	-	-	-	-	-	-	-	-	-	-	-	-	-	-	-	-	-	-	-	-	-	-	-	-
GO:0022618	5	ribonucleoprotein complex assembly	90 / 0.3%	26 / 1.0%	6.01e-07	0.00115	-	-	-	-	-	-	-	-	-	-	-	-	-	-	-	-	-	-	-	-	-	-	-	-	-	-	-	-	-	-
GO:0022622	6	root system development	230 / 0.9%	-	-	-	-	-	-	-	-	-	-	-	-	-	-	-	18 / 2.8%	1.67e-05	0.01551	-	-	-	-	-	-	-	-	-	-	-	-	-	-	-
GO:0030163	5	protein catabolic process	604 / 2.3%	115 / 4.3%	2.41e-11	4.62e-08	51 / 4.5%	3.68e-06	0.00439	-	-	-	-	-	-	-	-	-	-	-	-	-	-	-	-	-	-	-	-	-	-	-	-	-	-	-
GO:0031323	4	regulation of cellular metabolic process	2290 / 8.7%	304 / 11.3%	3.99e-07	0.00076	-	-	-	-	-	-	-	-	-	-	-	-	-	-	-	-	-	-	-	-	-	-	-	-	-	-	-	-	-	-
GO:0031668	4	cellular response to extracellular stimulus	90 / 0.3%	23 / 0.9%	2.44e-05	0.04681	-	-	-	-	-	-	-	-	-	-	-	-	-	-	-	-	-	-	-	-	-	-	-	-	-	-	-	-	-	-
GO:0032268	6	regulation of cellular protein metabolic process	202 / 0.8%	43 / 1.6%	2.18e-06	0.00419	-	-	-	-	-	-	-	-	-	-	-	-	-	-	-	-	-	-	-	-	-	-	-	-	-	-	-	-	-	-
GO:0033036	3	macromolecule localization	832 / 3.2%	141 / 5.3%	7.5e-10	1.43e-06	-	-	-	48 / 6.4%	3.05e-06	0.00325	-	-	-	-	-	-	-	-	-	-	-	-	-	-	-	-	-	-	-	-	-	-	-	-
GO:0034621	4	cellular macromolecular complex subunit organization	422 / 1.6%	81 / 3.0%	1.45e-08	2.79e-05	-	-	-	-	-	-	-	-	-	37 / 3.3%	3.17e-05	0.03975	-	-	-	-	-	-	-	-	-	-	-	-	-	-	-	-	-	-
GO:0034622	6	cellular macromolecular complex assembly	380 / 1.4%	69 / 2.6%	1.38e-06	0.00265	-	-	-	-	-	-	-	-	-	-	-	-	-	-	-	-	-	-	-	-	-	-	-	-	-	-	-	-	-	-
GO:0034645	5	cellular macromolecule biosynthetic process	2943 / 11.2%	398 / 14.9%	4.45e-10	8.54e-07	187 / 16.5%	1.82e-08	2.18e-05	119 / 15.9%	4.15e-05	0.04422	-	-	-	-	-	-	-	-	-	-	-	-	-	-	-	-	-	-	-	-	-	-	-	-
GO:0034960	4	cellular biopolymer metabolic process	3948 / 15.0%	521 / 19.4%	2.23e-11	4.28e-08	224 / 19.8%	4.22e-06	0.00504	158 / 21.2%	2.94e-06	0.00313	-	-	-	-	-	-	-	-	-	-	-	-	-	-	-	-	-	-	-	-	-	-	-	-
GO:0034961	4	cellular biopolymer biosynthetic process	2816 / 10.7%	382 / 14.3%	7.36e-10	1.41e-06	181 / 16.0%	1.42e-08	1.69e-05	-	-	-	59 / 17.9%	5.39e-05	0.03192	-	-	-	-	-	-	-	-	-	-	-	-	-	-	-	-	-	-	-	-	-
GO:0042221	3	response to chemical stimulus	2610 / 9.9%	359 / 13.4%	5.14e-10	9.86e-07	158 / 14.0%	4.93e-06	0.00589	-	-	-	60 / 18.2%	2.77e-06	0.00163	-	-	-	-	-	-	-	-	-	-	-	-	-	-	-	-	-	-	-	-	-
GO:0042594	4	response to starvation	85 / 0.3%	23 / 0.9%	8.85e-06	0.01698	-	-	-	-	-	-	-	-	-	-	-	-	10 / 1.5%	4.38e-05	0.04078	-	-	-	-	-	-	-	-	-	-	-	-	-	-	-
GO:0043170	4	macromolecule metabolic process	7110 / 27.0%	942 / 35.2%	5.79e-23	1.11e-19	407 / 36.0%	6.65e-12	7.94e-09	282 / 37.8%	4.99e-11	5.32e-08	133 / 40.3%	9.17e-08	5.42e-05	379 / 33.7%	2.4e-07	0.0003	225 / 34.8%	5.57e-06	0.00517	-	-	-	-	-	-	-	-	-	-	-	-	-	-	-
GO:0043283	4	biopolymer metabolic process	6221 / 23.6%	804 / 30.0%	5.8e-16	1.11e-12	354 / 31.3%	8.66e-10	1.03e-06	237 / 31.7%	1.79e-07	0.00019	113 / 34.2%	7.29e-06	0.00432	-	-	-	198 / 30.7%	2.03e-05	0.01892	-	-	-	-	-	-	-	-	-	-	-	-	-	-	-
GO:0043284	4	biopolymer biosynthetic process	2816 / 10.7%	382 / 14.3%	7.36e-10	1.41e-06	181 / 16.0%	1.42e-08	1.69e-05	-	-	-	59 / 17.9%	5.39e-05	0.03192	-	-	-	-	-	-	-	-	-	-	-	-	-	-	-	-	-	-	-	-	-
GO:0043285	4	biopolymer catabolic process	875 / 3.3%	163 / 6.1%	1.1e-14	2.11e-11	67 / 5.9%	3.56e-06	0.00425	49 / 6.6%	5.44e-06	0.00579	-	-	-	68 / 6.0%	1.55e-06	0.00194	42 / 6.5%	3.1e-05	0.02882	-	-	-	-	-	-	-	-	-	-	-	-	-	-	-
GO:0043632	6	modification-dependent macromolecule catabolic process	565 / 2.1%	105 / 3.9%	7.36e-10	1.41e-06	46 / 4.1%	2.71e-05	0.03246	-	-	-	-	-	-	-	-	-	-	-	-	-	-	-	-	-	-	-	-	-	-	-	-	-	-	-
GO:0043933	4	macromolecular complex subunit organization	490 / 1.9%	91 / 3.4%	1.02e-08	1.96e-05	-	-	-	-	-	-	-	-	-	-	-	-	-	-	-	-	-	-	-	-	-	-	-	-	-	-	-	-	-	-
GO:0044237	3	cellular metabolic process	9917 / 37.6%	1284 / 47.9%	1.41e-30	2.71e-27	559 / 49.5%	8.8e-17	1.05e-13	373 / 49.9%	2.74e-12	2.91e-09	174 / 52.7%	1.51e-08	8.94e-06	521 / 46.3%	7.99e-10	1e-06	310 / 48.0%	3.65e-08	3.39e-05	-	-	-	-	-	-	-	-	-	61 / 57.0%	3.6e-05	0.01012	-	-	-
GO:0044238	3	primary metabolic process	9659 / 36.7%	1220 / 45.5%	1.72e-23	3.3e-20	532 / 47.1%	1.55e-13	1.85e-10	360 / 48.2%	4.22e-11	4.49e-08	171 / 51.8%	1.17e-08	6.93e-06	497 / 44.2%	7.34e-08	9.19e-05	298 / 46.1%	3.75e-07	0.00034	-	-	-	-	-	-	-	-	-	-	-	-	-	-	-
GO:0044248	4	cellular catabolic process	1528 / 5.8%	268 / 10.0%	8.31e-20	1.59e-16	112 / 9.9%	1.83e-08	2.19e-05	87 / 11.6%	4.45e-10	4.74e-07	-	-	-	106 / 9.4%	5.41e-07	0.00067	-	-	-	-	-	-	-	-	-	-	-	-	-	-	-	-	-	-
GO:0044249	4	cellular biosynthetic process	4602 / 17.5%	602 / 22.5%	1.65e-12	3.17e-09	269 / 23.8%	2.1e-08	2.51e-05	182 / 24.4%	8.54e-07	0.0009	89 / 27.0%	1e-05	0.00595	-	-	-	-	-	-	-	-	-	-	-	-	-	-	-	-	-	-	-	-	-
GO:0044257	6	cellular protein catabolic process	587 / 2.2%	112 / 4.2%	3.84e-11	7.37e-08	49 / 4.3%	7.74e-06	0.00924	-	-	-	-	-	-	-	-	-	-	-	-	-	-	-	-	-	-	-	-	-	-	-	-	-	-	-
GO:0044260	4	cellular macromolecule metabolic process	7018 / 26.6%	924 / 34.5%	1.67e-21	3.21e-18	402 / 35.6%	9.09e-12	1.08e-08	275 / 36.8%	4.07e-10	4.34e-07	130 / 39.4%	2.62e-07	0.00015	367 / 32.6%	3.11e-06	0.0039	218 / 33.7%	3.14e-05	0.02922	-	-	-	-	-	-	-	-	-	-	-	-	-	-	-
GO:0044262	4	cellular carbohydrate metabolic process	733 / 2.8%	113 / 4.2%	4.59e-06	0.0088	-	-	-	-	-	-	-	-	-	-	-	-	-	-	-	-	-	-	-	-	-	-	-	-	-	-	-	-	-	-
GO:0044265	5	cellular macromolecule catabolic process	995 / 3.8%	193 / 7.2%	4e-19	7.67e-16	78 / 6.9%	2.21e-07	0.00026	61 / 8.2%	1.58e-08	1.68e-05	-	-	-	76 / 6.8%	7.3e-07	0.00091	-	-	-	-	-	-	-	-	-	-	-	-	-	-	-	-	-	-
GO:0044267	5	cellular protein metabolic process	4016 / 15.2%	553 / 20.6%	1.67e-15	3.2e-12	265 / 23.5%	8.52e-14	1.01e-10	156 / 20.9%	1.81e-05	0.01931	85 / 25.8%	4.51e-07	0.00026	-	-	-	-	-	-	-	-	-	-	-	-	-	-	-	-	-	-	-	-	-
GO:0044271	5	nitrogen compound biosynthetic process	324 / 1.2%	-	-	-	-	-	-	-	-	-	-	-	-	-	-	-	-	-	-	-	-	-	-	-	-	7 / 8.8%	5.87e-05	0.01538	-	-	-	-	-	-
GO:0044275	6	cellular carbohydrate catabolic process	272 / 1.0%	53 / 2.0%	2.7e-06	0.00517	-	-	-	22 / 2.9%	1.16e-05	0.01243	-	-	-	-	-	-	-	-	-	-	-	-	-	-	-	-	-	-	-	-	-	-	-	-
GO:0045184	5	establishment of protein localization	699 / 2.7%	114 / 4.3%	2.52e-07	0.00048	-	-	-	-	-	-	-	-	-	-	-	-	-	-	-	-	-	-	-	-	-	-	-	-	-	-	-	-	-	-
GO:0046164	6	alcohol catabolic process	140 / 0.5%	33 / 1.2%	3.26e-06	0.00625	-	-	-	16 / 2.1%	2.42e-06	0.00258	-	-	-	-	-	-	-	-	-	-	-	-	-	-	-	-	-	-	-	-	-	-	-	-
GO:0046365	6	monosaccharide catabolic process	126 / 0.5%	32 / 1.2%	8.05e-07	0.00154	-	-	-	16 / 2.1%	5.84e-07	0.00062	-	-	-	-	-	-	-	-	-	-	-	-	-	-	-	-	-	-	-	-	-	-	-	-
GO:0046686	6	response to cadmium ion	263 / 1.0%	60 / 2.2%	1.54e-09	2.95e-06	35 / 3.1%	3.01e-09	3.59e-06	22 / 2.9%	6.85e-06	0.0073	17 / 5.2%	4.32e-08	2.55e-05	29 / 2.6%	3.18e-06	0.00398	-	-	-	-	-	-	10 / 5.8%	9.61e-06	0.00317	-	-	-	-	-	-	-	-	-
GO:0046907	5	intracellular transport	663 / 2.5%	110 / 4.1%	1.7e-07	0.00032	-	-	-	49 / 6.6%	1.25e-09	1.33e-06	-	-	-	-	-	-	-	-	-	-	-	-	-	-	-	-	-	-	-	-	-	-	-	-
GO:0048364	6	root development	230 / 0.9%	-	-	-	-	-	-	-	-	-	-	-	-	-	-	-	18 / 2.8%	1.67e-05	0.01551	-	-	-	-	-	-	-	-	-	-	-	-	-	-	-
GO:0048518	2	positive regulation of biological process	697 / 2.6%	110 / 4.1%	2.04e-06	0.00391	-	-	-	-	-	-	-	-	-	-	-	-	-	-	-	-	-	-	-	-	-	-	-	-	-	-	-	-	-	-
GO:0048519	2	negative regulation of biological process	1076 / 4.1%	160 / 6.0%	5.05e-07	0.00096	-	-	-	-	-	-	-	-	-	-	-	-	-	-	-	-	-	-	-	-	-	-	-	-	-	-	-	-	-	-
GO:0048522	3	positive regulation of cellular process	480 / 1.8%	81 / 3.0%	3.59e-06	0.00688	-	-	-	-	-	-	-	-	-	-	-	-	-	-	-	-	-	-	-	-	-	-	-	-	-	-	-	-	-	-
GO:0048523	3	negative regulation of cellular process	945 / 3.6%	146 / 5.4%	1.68e-07	0.00032	-	-	-	-	-	-	-	-	-	-	-	-	-	-	-	-	-	-	-	-	-	-	-	-	-	-	-	-	-	-
GO:0048583	3	regulation of response to stimulus	271 / 1.0%	52 / 1.9%	5.3e-06	0.01016	28 / 2.5%	1.72e-05	0.02062	-	-	-	-	-	-	-	-	-	-	-	-	-	-	-	-	-	-	-	-	-	-	-	-	-	-	-
GO:0050789	2	regulation of biological process	4294 / 16.3%	604 / 22.5%	4.09e-19	7.84e-16	263 / 23.3%	3.62e-10	4.32e-07	-	-	-	-	-	-	242 / 21.5%	1.79e-06	0.00224	151 / 23.4%	1.6e-06	0.00149	-	-	-	-	-	-	-	-	-	-	-	-	-	-	-
GO:0050794	3	regulation of cellular process	3985 / 15.1%	550 / 20.5%	1.3e-15	2.5e-12	241 / 21.3%	8.18e-09	9.77e-06	-	-	-	-	-	-	-	-	-	-	-	-	-	-	-	-	-	-	-	-	-	-	-	-	-	-	-
GO:0050896	2	response to stimulus	5402 / 20.5%	697 / 26.0%	2.19e-13	4.21e-10	304 / 26.9%	7.94e-08	9.48e-05	-	-	-	107 / 32.4%	2.24e-07	0.00013	304 / 27.0%	5.04e-08	6.31e-05	175 / 27.1%	2.92e-05	0.02714	-	-	-	-	-	-	-	-	-	-	-	-	-	-	-
GO:0051169	6	nuclear transport	107 / 0.4%	27 / 1.0%	6.45e-06	0.01237	-	-	-	-	-	-	-	-	-	-	-	-	-	-	-	-	-	-	-	-	-	-	-	-	-	-	-	-	-	-
GO:0051179	2	localization	2967 / 11.3%	406 / 15.2%	5.92e-11	1.13e-07	-	-	-	-	-	-	-	-	-	172 / 15.3%	1.69e-05	0.02127	-	-	-	-	-	-	-	-	-	-	-	-	-	-	-	-	-	-
GO:0051234	3	establishment of localization	2851 / 10.8%	386 / 14.4%	7.49e-10	1.43e-06	-	-	-	-	-	-	-	-	-	-	-	-	-	-	-	-	-	-	-	-	-	-	-	-	-	-	-	-	-	-
GO:0051246	5	regulation of protein metabolic process	258 / 1.0%	61 / 2.3%	2.5e-10	4.8e-07	-	-	-	-	-	-	-	-	-	28 / 2.5%	6.33e-06	0.00793	20 / 3.1%	6.64e-06	0.00617	-	-	-	-	-	-	-	-	-	-	-	-	-	-	-
GO:0051603	7	proteolysis involved in cellular protein catabolic process	575 / 2.2%	109 / 4.1%	1.04e-10	2.01e-07	48 / 4.2%	9.55e-06	0.0114	-	-	-	-	-	-	-	-	-	-	-	-	-	-	-	-	-	-	-	-	-	-	-	-	-	-	-
GO:0051641	3	cellular localization	792 / 3.0%	123 / 4.6%	1.2e-06	0.0023	-	-	-	51 / 6.8%	5.42e-08	5.77e-05	-	-	-	-	-	-	-	-	-	-	-	-	-	-	-	-	-	-	-	-	-	-	-	-
GO:0051649	4	establishment of localization in cell	744 / 2.8%	116 / 4.3%	1.98e-06	0.0038	-	-	-	49 / 6.6%	5e-08	5.33e-05	-	-	-	-	-	-	-	-	-	-	-	-	-	-	-	-	-	-	-	-	-	-	-	-
GO:0060255	5	regulation of macromolecule metabolic process	2286 / 8.7%	311 / 11.6%	2.7e-08	5.17e-05	-	-	-	-	-	-	-	-	-	-	-	-	-	-	-	-	-	-	-	-	-	-	-	-	-	-	-	-	-	-
GO:0065003	5	macromolecular complex assembly	445 / 1.7%	77 / 2.9%	2.38e-06	0.00457	-	-	-	-	-	-	-	-	-	-	-	-	-	-	-	-	-	-	-	-	-	-	-	-	-	-	-	-	-	-
GO:0065007	2	biological regulation	4935 / 18.7%	685 / 25.6%	1.6e-20	3.07e-17	289 / 25.6%	4.03e-09	4.81e-06	-	-	-	-	-	-	284 / 25.2%	2.09e-08	2.61e-05	169 / 26.2%	1.6e-06	0.00149	-	-	-	-	-	-	-	-	-	-	-	-	-	-	-

## Sheet: Dataset S4
Dataset S4. Mobile mRNAs detected for the genes encoding transcription factors and hormone-related genes in this study.
Gene function	Number of genes with transmitted mRNA reads observed in this study	mRNA species detected in phloem samples	Reference
Auxin
Auxin carrier/transporter	6	Arabidopsis; Ash; Watermelon; Cucumber	Deeken et al., 2008; Guo et al., 2013; Bai et al., 2011
Auxin response factor (AUX/IAA)	14	Melon; Watermelon; Cucumber; Ash	Omid et al., 2007; Guo et al., 2013; Bai et al., 2011
Auxin homeostasis	1
AUXIN SIGNALING F-BOX	2	Ricinus	Doering-Saad et al., 2006
Gibberellin
Gibberellin receptor	3	Watermelon; Cucumber	Guo et al., 2013
Gibberellin-regulated protein	2	Watermelon; Cucumber; Ash	Guo et al., 2013; Bai et al., 2011
GAI-like protein 1	1	Cucurbit; Arabidopsis; Watermelon	Haywood et al., 2005; Huang et al., 2009; Guo et al., 2013
Gibberrellin 2-oxidase	0	Cucumber	Guo et al., 2013
Ethylene
Ethylene-responsive transciption factor	13	Arabidopsis; Watermelon; Ash	Deeken et al., 2008; Guo et al., 2013; Bai et al., 2011
Ethylene receptor	2
Ethylene insensitive	2	Arabidopsis; Ash	Deeken et al., 2008; Bai et al., 2011
Ethylene-overproduction protein	2	Arabidopsis	Deeken et al., 2008
Abscisic acid
Abscisic acid receptor	1	Watermelon; Cucumber	Guo et al., 2013
ABI3-interacting protein 2	2
ABA insensitive	1	Cucumber	Guo et al., 2013
Cytokinin
cytokinin metabolic process	2	Cucumber; Ash	Guo et al., 2013; Bai et al., 2011
Jasmonic acid
Jasmonic acid biosynthesis	8
lipoxygenase	5	Watermelon; Cucumber; Ash	Guo et al., 2013; Bai et al., 2011
allene oxide cylase	1	Watermelon	Guo et al., 2013
allene oxide synthase	2	Watermelon	Guo et al., 2013
Jasmonate ZIM-domain protein	2
Transcription factors
Homeobox protein BEL1 homolog	4	Potato	Banerjee et al., 2006
Homeobox protein knotted-1 like	3	Potato; Arabidopsis; Watermelon
Homeobox-leucine zipper protein	9	Watermelon; Ash	Guo et al., 2013; Bai et al., 2011
BZIP family transcription factor	9	Arabidopsis; Watermelon; Cucumber; Ash	Deeken et al., 2008; Guo et al., 2013; Bai et al., 2011
NAC domain-containing protein	10	Arabidopsis; Cucurbita; Watermelon; Cucumber; Ash	Deeken et al., 2008; Ruiz-Medrano et al., 1999; Guo et el., 2013; Bai et al., 2011
WRKY transcription factor	14	Arabidopsis ;Cucurbita; Ricinus; Watermelon; Cucumber; Ash	Deeken et al., 2008; Ruiz-Medrano et al., 1999; Doering-Saad et al., 2006; Guo et al., 2013; Bai et a., 2011
Trihelix transcription factor	1	Arabidopsis; Watermelon	Deeken et al., 2008; Guo et al., 2013
GATA transcription factor	4	Arabidopsis; Watermelon; Cucumber; Ash	Deeken et al., 2008; Guo et al., 2013; Bai et al., 2011
Heat stress transcription factor	1	Arabidopsis; Watermelon; Cucumber	Deeken et al., 2008; Guo et al., 2013
MADS box transcription factor	1	Arabidopsis; Watermelon; Cucumber	Deeken et al., 2008; Yang and Yu 2010; Guo et al., 2013
Myb family transcription factor	21	Watermelon; Cucumber; Ash	Guo et al., 2013; Bai et al., 2011

## Sheet: Dataset S3
Dataset S3. Over-represented GO processes of the genes producing mobile mRNAs detected in different growth conditions, genotypes and tissue types.
GO ID	GO level	GO term	Reference genome (26,346)	Field and in vitro total (3,333)			Field rootstock (832)			Field scion (166)			Field and in vitro shared (333)			in vitro rootstock (1,313)			in vitro scion (2,083)			Field and in vitro scion shared (39)			Field and in vitro rootstock shared (182)
				Frequency	Raw P-value	Corrected P-value	Frequency	Raw P-value	Corrected P-value	Frequency	Raw P-value	Corrected P-value	Frequency	Raw P-value	Corrected P-value	Frequency	Raw P-value	Corrected P-value	Frequency	Raw P-value	Corrected P-value	Frequency	Raw P-value	Corrected P-value	Frequency	Raw P-value	Corrected P-value
GO:0008152	2	metabolic process	11557 / 43.9%	1744 / 52.3%	5.84e-26	1.23e-22	428 / 51.4%	4.88e-06	0.00515	-	-	-	-	-	-	705 / 53.7%	1.43e-13	1.98e-10	1104 / 53.0%	1.74e-18	2.98e-15	-	-	-	-	-	-
GO:0009987	2	cellular process	12460 / 47.3%	1959 / 58.8%	5.12e-46	1.08e-42	479 / 57.6%	9.99e-10	1.05e-06	-	-	-	206 / 61.9%	5.4e-08	3.65e-05	786 / 59.9%	4.96e-21	6.87e-18	1251 / 60.1%	3.03e-34	5.19e-31	-	-	-	-	-	-
GO:0032501	2	multicellular organismal process	2789 / 10.6%	429 / 12.9%	4.25e-06	0.00901	-	-	-	-	-	-	-	-	-	-	-	-	-	-	-	-	-	-	-	-	-
GO:0048518	2	positive regulation of biological process	697 / 2.6%	144 / 4.3%	1.25e-09	2.65e-06	-	-	-	-	-	-	-	-	-	-	-	-	86 / 4.1%	2.53e-05	0.04337	-	-	-	-	-	-
GO:0048519	2	negative regulation of biological process	1076 / 4.1%	203 / 6.1%	2.01e-09	4.26e-06	59 / 7.1%	3.05e-05	0.03218	-	-	-	-	-	-	-	-	-	130 / 6.2%	7.28e-07	0.00124	-	-	-	-	-	-
GO:0050789	2	regulation of biological process	4294 / 16.3%	750 / 22.5%	1.01e-23	2.15e-20	205 / 24.6%	2.38e-10	2.51e-07	-	-	-	90 / 27.0%	4.28e-07	0.00028	292 / 22.2%	5.56e-09	7.71e-06	477 / 22.9%	2.33e-16	3.99e-13	-	-	-	-	-	-
GO:0050896	2	response to stimulus	5402 / 20.5%	881 / 26.4%	6.26e-19	1.32e-15	240 / 28.8%	3.81e-09	4.02e-06	-	-	-	-	-	-	347 / 26.4%	7e-08	9.7e-05	563 / 27.0%	5.69e-14	9.74e-11	-	-	-	-	-	-
GO:0051179	2	localization	2967 / 11.3%	482 / 14.5%	7.99e-10	1.69e-06	-	-	-	-	-	-	64 / 19.2%	1.31e-05	0.00888	200 / 15.2%	4.49e-06	0.00622	310 / 14.9%	9.12e-08	0.00015	-	-	-	-	-	-
GO:0065007	2	biological regulation	4935 / 18.7%	850 / 25.5%	2.33e-25	4.93e-22	229 / 27.5%	1.97e-10	2.08e-07	-	-	-	101 / 30.3%	1.93e-07	0.00013	332 / 25.3%	1.05e-09	1.46e-06	539 / 25.9%	3.23e-17	5.53e-14	-	-	-	-	-	-
GO:0006950	3	response to stress	3784 / 14.4%	596 / 17.9%	8.95e-10	1.89e-06	176 / 21.2%	4.6e-08	4.86e-05	-	-	-	-	-	-	-	-	-	373 / 17.9%	1.69e-06	0.00289	-	-	-	-	-	-
GO:0006996	3	organelle organization	1082 / 4.1%	199 / 6.0%	2.27e-08	4.81e-05	-	-	-	-	-	-	-	-	-	-	-	-	-	-	-	-	-	-	-	-	-
GO:0009056	3	catabolic process	1733 / 6.6%	334 / 10.0%	3.58e-16	7.57e-13	-	-	-	-	-	-	-	-	-	148 / 11.3%	6.36e-11	8.81e-08	219 / 10.5%	1.21e-12	2.08e-09	-	-	-	-	-	-
GO:0009058	3	biosynthetic process	4870 / 18.5%	777 / 23.3%	4.1e-14	8.69e-11	200 / 24.0%	2.89e-05	0.03052	-	-	-	91 / 27.3%	4.37e-05	0.02956	321 / 24.4%	2.04e-08	2.82e-05	498 / 23.9%	6.83e-11	1.16e-07	-	-	-	-	-	-
GO:0009628	3	response to abiotic stimulus	1708 / 6.5%	329 / 9.9%	6.63e-16	1.4e-12	95 / 11.4%	5.28e-08	5.57e-05	-	-	-	-	-	-	142 / 10.8%	9.98e-10	1.38e-06	216 / 10.4%	1.64e-12	2.81e-09	-	-	-	-	-	-
GO:0009719	3	response to endogenous stimulus	1501 / 5.7%	258 / 7.7%	1.04e-07	0.00022	-	-	-	-	-	-	-	-	-	112 / 8.5%	1.19e-05	0.01653	-	-	-	-	-	-	-	-	-
GO:0016043	3	cellular component organization	2242 / 8.5%	401 / 12.0%	5.92e-14	1.25e-10	-	-	-	-	-	-	-	-	-	167 / 12.7%	7.85e-08	0.0001	249 / 12.0%	1.33e-08	2.28e-05	-	-	-	-	-	-
GO:0019222	3	regulation of metabolic process	2437 / 9.2%	424 / 12.7%	7.62e-13	1.61e-09	123 / 14.8%	1.17e-07	0.00012	-	-	-	55 / 16.5%	1.72e-05	0.01167	174 / 13.3%	6.66e-07	0.00092	255 / 12.2%	1.35e-06	0.00231	-	-	-	-	-	-
GO:0033036	3	macromolecule localization	832 / 3.2%	164 / 4.9%	3.27e-09	6.92e-06	-	-	-	-	-	-	27 / 8.1%	8.56e-06	0.00578	72 / 5.5%	4e-06	0.00555	101 / 4.8%	1.02e-05	0.01761	-	-	-	-	-	-
GO:0042221	3	response to chemical stimulus	2610 / 9.9%	456 / 13.7%	4.35e-14	9.22e-11	133 / 16.0%	1.83e-08	1.93e-05	-	-	-	-	-	-	182 / 13.9%	1.64e-06	0.00227	286 / 13.7%	3.59e-09	6.15e-06	-	-	-	-	-	-
GO:0044237	3	cellular metabolic process	9917 / 37.6%	1580 / 47.4%	5.15e-35	1.09e-31	396 / 47.6%	1.7e-09	1.8e-06	-	-	-	167 / 50.2%	1.96e-06	0.00132	641 / 48.8%	1.71e-17	2.38e-14	1005 / 48.2%	5.59e-25	9.57e-22	-	-	-	-	-	-
GO:0044238	3	primary metabolic process	9659 / 36.7%	1512 / 45.4%	1.71e-28	3.63e-25	388 / 46.6%	1.38e-09	1.46e-06	-	-	-	164 / 49.2%	1.57e-06	0.00106	613 / 46.7%	1.52e-14	2.1e-11	955 / 45.8%	2.18e-19	3.74e-16	-	-	-	-	-	-
GO:0048522	3	positive regulation of cellular process	480 / 1.8%	101 / 3.0%	1.44e-07	0.0003	-	-	-	-	-	-	-	-	-	-	-	-	-	-	-	-	-	-	-	-	-
GO:0048523	3	negative regulation of cellular process	945 / 3.6%	188 / 5.6%	1.03e-10	2.18e-07	57 / 6.9%	2.62e-06	0.00277	-	-	-	-	-	-	-	-	-	116 / 5.6%	1.33e-06	0.00229	-	-	-	-	-	-
GO:0048583	3	regulation of response to stimulus	271 / 1.0%	68 / 2.0%	1.66e-08	3.51e-05	23 / 2.8%	1.89e-05	0.02	-	-	-	-	-	-	-	-	-	47 / 2.3%	2.7e-07	0.00046	-	-	-	-	-	-
GO:0048585	3	negative regulation of response to stimulus	127 / 0.5%	NA	NA	NA	-	-	-	-	-	-	9 / 2.7%	3.54e-05	0.02396	-	-	-	-	-	-	-	-	-	-	-	-
GO:0050793	3	regulation of developmental process	613 / 2.3%	118 / 3.5%	1.77e-06	0.00376	-	-	-	-	-	-	-	-	-	-	-	-	-	-	-	-	-	-	-	-	-
GO:0050794	3	regulation of cellular process	3985 / 15.1%	686 / 20.6%	7.38e-20	1.56e-16	189 / 22.7%	2.66e-09	2.81e-06	-	-	-	82 / 24.6%	3.54e-06	0.00239	265 / 20.2%	2.59e-07	0.00035	432 / 20.7%	4.99e-13	8.54e-10	-	-	-	-	-	-
GO:0051234	3	establishment of localization	2851 / 10.8%	459 / 13.8%	7.35e-09	1.55e-05	-	-	-	-	-	-	62 / 18.6%	1.44e-05	0.00974	193 / 14.7%	5.21e-06	0.00722	293 / 14.1%	9.46e-07	0.00161	-	-	-	-	-	-
GO:0051641	3	cellular localization	792 / 3.0%	146 / 4.4%	1.49e-06	0.00316	-	-	-	-	-	-	28 / 8.4%	1.13e-06	0.00076	76 / 5.8%	3.75e-08	5.19e-05	-	-	-	-	-	-	-	-	-
GO:0006091	4	generation of precursor metabolites and energy	522 / 2.0%	101 / 3.0%	7.66e-06	0.01622	-	-	-	-	-	-	-	-	-	-	-	-	71 / 3.4%	5.07e-06	0.00867	-	-	-	-	-	-
GO:0006139	4	nucleobase, nucleoside, nucleotide and nucleic acid metabolic process	3516 / 13.3%	529 / 15.9%	3.89e-06	0.00824	-	-	-	-	-	-	-	-	-	-	-	-	-	-	-	-	-	-	-	-	-
GO:0006403	4	RNA localization	78 / 0.3%	26 / 0.8%	1.82e-06	0.00387	13 / 1.6%	9.38e-07	0.00098	-	-	-	-	-	-	-	-	-	-	-	-	-	-	-	-	-	-
GO:0006810	4	transport	2815 / 10.7%	457 / 13.7%	2.63e-09	5.57e-06	-	-	-	-	-	-	62 / 18.6%	9.73e-06	0.00657	192 / 14.6%	3.44e-06	0.00477	292 / 14.0%	4.41e-07	0.00075	-	-	-	-	-	-
GO:0006970	4	response to osmotic stress	636 / 2.4%	132 / 4.0%	4.55e-09	9.63e-06	-	-	-	-	-	-	-	-	-	60 / 4.6%	1.78e-06	0.00246	86 / 4.1%	6.79e-07	0.00116	-	-	-	-	-	-
GO:0007154	4	cell communication	2091 / 7.9%	362 / 10.9%	8.76e-11	1.85e-07	-	-	-	-	-	-	-	-	-	-	-	-	234 / 11.2%	2.05e-08	3.51e-05	-	-	-	-	-	-
GO:0007165	4	signal transduction	1829 / 6.9%	326 / 9.8%	2.74e-11	5.81e-08	-	-	-	-	-	-	-	-	-	-	-	-	213 / 10.2%	3.93e-09	6.74e-06	-	-	-	-	-	-
GO:0008104	4	protein localization	757 / 2.9%	140 / 4.2%	2.04e-06	0.00432	-	-	-	-	-	-	-	-	-	-	-	-	-	-	-	-	-	-	-	-	-
GO:0009266	4	response to temperature stimulus	522 / 2.0%	119 / 3.6%	7.33e-11	1.55e-07	35 / 4.2%	2.77e-05	0.02922	-	-	-	-	-	-	-	-	-	74 / 3.6%	6.81e-07	0.00116	-	-	-	-	-	-
GO:0009314	4	response to radiation	675 / 2.6%	NA	NA	NA	-	-	-	-	-	-	-	-	-	-	-	-	87 / 4.2%	4.24e-06	0.00725	-	-	-	-	-	-
GO:0009409	4	response to cold	353 / 1.3%	83 / 2.5%	1.21e-08	2.56e-05	-	-	-	-	-	-	-	-	-	-	-	-	53 / 2.5%	4.77e-06	0.00816	-	-	-	-	-	-
GO:0009414	4	response to water deprivation	315 / 1.2%	74 / 2.2%	7.6e-08	0.00016	28 / 3.4%	9.87e-07	0.00104	-	-	-	-	-	-	34 / 2.6%	2.09e-05	0.02898	47 / 2.3%	1.88e-05	0.03232	-	-	-	-	-	-
GO:0009415	4	response to water	318 / 1.2%	75 / 2.3%	5.24e-08	0.00011	29 / 3.5%	3.73e-07	0.00039	-	-	-	-	-	-	35 / 2.7%	1.04e-05	0.01448	47 / 2.3%	2.41e-05	0.04137	-	-	-	-	-	-
GO:0009725	4	response to hormone stimulus	1370 / 5.2%	239 / 7.2%	9.31e-08	0.00019	-	-	-	-	-	-	-	-	-	-	-	-	150 / 7.2%	2.59e-05	0.0444	-	-	-	-	-	-
GO:0009889	4	regulation of biosynthetic process	2143 / 8.1%	348 / 10.4%	2.62e-07	0.00055	106 / 12.7%	2.51e-06	0.00264	-	-	-	-	-	-	-	-	-	-	-	-	-	-	-	-	-	-
GO:0009914	4	hormone transport	61 / 0.2%	NA	NA	NA	-	-	-	-	-	-	-	-	-	13 / 1.0%	7.72e-06	0.0107	-	-	-	-	-	-	-	-	-
GO:0009991	4	response to extracellular stimulus	153 / 0.6%	40 / 1.2%	4.71e-06	0.00997	-	-	-	-	-	-	-	-	-	22 / 1.7%	7.53e-06	0.01043	-	-	-	-	-	-	-	-	-
GO:0010033	4	response to organic substance	436 / 1.7%	94 / 2.8%	1.2e-07	0.00025	36 / 4.3%	1.82e-07	0.00019	-	-	-	-	-	-	-	-	-	-	-	-	-	-	-	-	-	-
GO:0010035	4	response to inorganic substance	398 / 1.5%	90 / 2.7%	2.2e-08	4.66e-05	-	-	-	-	-	-	-	-	-	41 / 3.1%	9.74e-06	0.01349	62 / 3.0%	2.11e-07	0.00036	-	-	-	-	-	-
GO:0015979	4	photosynthesis	193 / 0.7%	49 / 1.5%	1.08e-06	0.0023	-	-	-	-	-	-	-	-	-	27 / 2.1%	1.25e-06	0.00174	38 / 1.8%	1.36e-07	0.00023	-	-	-	-	-	-
GO:0016044	4	membrane organization	264 / 1.0%	NA	NA	NA	-	-	-	-	-	-	-	-	-	-	-	-	-	-	-	-	-	-	-	-	-
GO:0019538	4	protein metabolic process	4033 / 15.3%	682 / 20.5%	7.85e-18	1.66e-14	182 / 21.9%	2.13e-07	0.00022	-	-	-	88 / 26.4%	1.01e-07	6.86e-05	270 / 20.6%	1.06e-07	0.00014	449 / 21.6%	1.72e-15	2.95e-12	-	-	-	-	-	-
GO:0022411	4	cellular component disassembly	56 / 0.2%	NA	NA	NA	-	-	-	-	-	-	-	-	-	-	-	-	-	-	-	-	-	-	-	-	-
GO:0022607	4	cellular component assembly	477 / 1.8%	100 / 3.0%	2e-07	0.00042	-	-	-	12 / 7.2%	5.31e-05	0.02068	18 / 5.4%	4.22e-05	0.02853	-	-	-	66 / 3.2%	6.1e-06	0.01044	-	-	-	-	-	-
GO:0022613	4	ribonucleoprotein complex biogenesis and assembly	295 / 1.1%	78 / 2.3%	1.08e-10	2.29e-07	-	-	-	-	-	-	-	-	-	-	-	-	-	-	-	-	-	-	-	-	-
GO:0031323	4	regulation of cellular metabolic process	2290 / 8.7%	387 / 11.6%	4.26e-10	9.01e-07	111 / 13.3%	3.6e-06	0.0038	-	-	-	-	-	-	158 / 12.0%	1.54e-05	0.02144	-	-	-	-	-	-	-	-	-
GO:0031324	4	negative regulation of cellular metabolic process	363 / 1.4%	NA	NA	NA	-	-	-	-	-	-	-	-	-	-	-	-	-	-	-	-	-	-	-	-	-
GO:0031668	4	cellular response to extracellular stimulus	90 / 0.3%	29 / 0.9%	1.05e-06	0.00223	-	-	-	-	-	-	-	-	-	16 / 1.2%	8.66e-06	0.012	-	-	-	-	-	-	-	-	-
GO:0034960	4	cellular biopolymer metabolic process	3948 / 15.0%	656 / 19.7%	2.12e-15	4.5e-12	179 / 21.5%	2.03e-07	0.00021	-	-	-	81 / 24.3%	4.65e-06	0.00314	274 / 20.9%	2.74e-09	3.8e-06	409 / 19.6%	1.26e-09	2.15e-06	-	-	-	-	-	-
GO:0034961	4	cellular biopolymer biosynthetic process	2816 / 10.7%	474 / 14.2%	5.78e-12	1.22e-08	133 / 16.0%	1.33e-06	0.00141	-	-	-	66 / 19.8%	5.48e-07	0.00037	198 / 15.1%	2.94e-07	0.0004	308 / 14.8%	9.69e-10	1.65e-06	-	-	-	-	-	-
GO:0042594	4	response to starvation	85 / 0.3%	27 / 0.8%	3.34e-06	0.00706	-	-	-	-	-	-	-	-	-	16 / 1.2%	4.01e-06	0.00556	-	-	-	-	-	-	-	-	-
GO:0043170	4	macromolecule metabolic process	7110 / 27.0%	1166 / 35.0%	9.13e-28	1.93e-24	313 / 37.6%	6.91e-12	7.29e-09	-	-	-	141 / 42.3%	8.62e-10	5.83e-07	479 / 36.5%	7.18e-15	9.95e-12	736 / 35.3%	1.72e-18	2.94e-15	-	-	-	74 / 40.7%	4.21e-05	0.01827
GO:0043283	4	biopolymer metabolic process	6221 / 23.6%	1004 / 30.1%	1.39e-20	2.94e-17	271 / 32.6%	1.49e-09	1.57e-06	-	-	-	121 / 36.3%	1.06e-07	7.17e-05	410 / 31.2%	6.11e-11	8.47e-08	632 / 30.3%	1.28e-13	2.19e-10	-	-	-	-	-	-
GO:0043284	4	biopolymer biosynthetic process	2816 / 10.7%	474 / 14.2%	5.78e-12	1.22e-08	133 / 16.0%	1.33e-06	0.00141	-	-	-	66 / 19.8%	5.48e-07	0.00037	198 / 15.1%	2.94e-07	0.0004	308 / 14.8%	9.69e-10	1.65e-06	-	-	-	-	-	-
GO:0043285	4	biopolymer catabolic process	875 / 3.3%	189 / 5.7%	4.44e-14	9.4e-11	-	-	-	-	-	-	-	-	-	82 / 6.2%	3.07e-08	4.25e-05	124 / 6.0%	1.24e-10	2.13e-07	-	-	-	-	-	-
GO:0043933	4	macromolecular complex subunit organization	490 / 1.9%	108 / 3.2%	4.04e-09	8.55e-06	-	-	-	12 / 7.2%	6.86e-05	0.02671	20 / 6.0%	5.06e-06	0.00342	46 / 3.5%	3.14e-05	0.04348	71 / 3.4%	5.01e-07	0.00085	-	-	-	-	-	-
GO:0044248	4	cellular catabolic process	1528 / 5.8%	309 / 9.3%	5.59e-18	1.18e-14	-	-	-	-	-	-	-	-	-	137 / 10.4%	1.26e-11	1.75e-08	204 / 9.8%	4e-14	6.85e-11	-	-	-	-	-	-
GO:0044249	4	cellular biosynthetic process	4602 / 17.5%	742 / 22.3%	1.89e-14	4e-11	193 / 23.2%	1.17e-05	0.01243	-	-	-	87 / 26.1%	4.5e-05	0.03046	305 / 23.2%	3.12e-08	4.32e-05	471 / 22.6%	2.49e-10	4.26e-07	-	-	-	-	-	-
GO:0044260	4	cellular macromolecule metabolic process	7018 / 26.6%	1146 / 34.4%	2.25e-26	4.76e-23	308 / 37.0%	1.73e-11	1.82e-08	-	-	-	138 / 41.4%	2.79e-09	1.88e-06	468 / 35.6%	1.14e-13	1.58e-10	723 / 34.7%	1.52e-17	2.61e-14	-	-	-	72 / 39.6%	9.51e-05	0.0413
GO:0044262	4	cellular carbohydrate metabolic process	733 / 2.8%	135 / 4.1%	3.86e-06	0.00817	-	-	-	-	-	-	-	-	-	-	-	-	90 / 4.3%	2e-05	0.03422	-	-	-	-	-	-
GO:0051128	4	regulation of cellular component organization	201 / 0.8%	47 / 1.4%	1.9e-05	0.04028	19 / 2.3%	2.26e-05	0.02384	-	-	-	-	-	-	-	-	-	-	-	-	-	-	-	-	-	-
GO:0051649	4	establishment of localization in cell	744 / 2.8%	139 / 4.2%	1.25e-06	0.00266	-	-	-	-	-	-	28 / 8.4%	3.3e-07	0.00022	73 / 5.6%	2.85e-08	3.94e-05	-	-	-	-	-	-	-	-	-
GO:0006066	5	cellular alcohol metabolic process	358 / 1.4%	74 / 2.2%	1.22e-05	0.0259	-	-	-	-	-	-	-	-	-	-	-	-	-	-	-	-	-	-	-	-	-
GO:0006508	5	proteolysis	1160 / 4.4%	198 / 5.9%	5.25e-06	0.01111	-	-	-	-	-	-	-	-	-	-	-	-	-	-	-	-	-	-	-	-	-
GO:0006740	5	NADPH regeneration	34 / 0.1%	NA	NA	NA	-	-	-	-	-	-	-	-	-	10 / 0.8%	3.99e-06	0.00553	-	-	-	-	-	-	-	-	-
GO:0007242	5	intracellular signaling cascade	1403 / 5.3%	255 / 7.7%	7.15e-10	1.51e-06	75 / 9.0%	6.2e-06	0.00654	-	-	-	36 / 10.8%	4.71e-05	0.03184	-	-	-	168 / 8.1%	3.05e-08	5.22e-05	-	-	-	-	-	-
GO:0009057	5	macromolecule catabolic process	1030 / 3.9%	230 / 6.9%	1.1e-18	2.33e-15	-	-	-	-	-	-	31 / 9.3%	8.21e-06	0.00555	102 / 7.8%	2.69e-11	3.73e-08	151 / 7.2%	7.03e-14	1.2e-10	-	-	-	-	-	-
GO:0009059	5	macromolecule biosynthetic process	2946 / 11.2%	496 / 14.9%	1.59e-12	3.37e-09	138 / 16.6%	1.27e-06	0.00134	-	-	-	69 / 20.7%	2.89e-07	0.00019	208 / 15.8%	1.01e-07	0.00014	318 / 15.3%	2.06e-09	3.53e-06	-	-	-	-	-	-
GO:0009267	5	cellular response to starvation	71 / 0.3%	23 / 0.7%	1.21e-05	0.0256	-	-	-	-	-	-	-	-	-	-	-	-	-	-	-	-	-	-	-	-	-
GO:0009416	5	response to light stimulus	644 / 2.4%	NA	NA	NA	-	-	-	-	-	-	-	-	-	-	-	-	84 / 4.0%	3.88e-06	0.00665	-	-	-	-	-	-
GO:0009651	5	response to salt stress	569 / 2.2%	117 / 3.5%	5.76e-08	0.00012	-	-	-	-	-	-	-	-	-	54 / 4.1%	4.86e-06	0.00674	74 / 3.6%	1.58e-05	0.02715	-	-	-	-	-	-
GO:0009737	5	response to abscisic acid stimulus	493 / 1.9%	98 / 2.9%	3.18e-06	0.00673	36 / 4.3%	3.29e-06	0.00348	-	-	-	-	-	-	-	-	-	-	-	-	-	-	-	-	-	-
GO:0009743	5	response to carbohydrate stimulus	323 / 1.2%	NA	NA	NA	28 / 3.4%	1.61e-06	0.0017	-	-	-	-	-	-	-	-	-	-	-	-	-	-	-	-	-	-
GO:0009755	5	hormone-mediated signaling	816 / 3.1%	148 / 4.4%	3.23e-06	0.00684	-	-	-	-	-	-	-	-	-	-	-	-	-	-	-	-	-	-	-	-	-
GO:0010038	5	response to metal ion	358 / 1.4%	87 / 2.6%	9.88e-10	2.09e-06	-	-	-	-	-	-	-	-	-	39 / 3.0%	4.28e-06	0.00594	60 / 2.9%	2.35e-08	4.02e-05	-	-	-	-	-	-
GO:0010200	5	response to chitin	178 / 0.7%	NA	NA	NA	18 / 2.2%	1.48e-05	0.01564	-	-	-	-	-	-	-	-	-	-	-	-	-	-	-	-	-	-
GO:0010324	5	membrane invagination	140 / 0.5%	NA	NA	NA	-	-	-	-	-	-	-	-	-	20 / 1.5%	2.12e-05	0.02939	-	-	-	-	-	-	-	-	-
GO:0010467	5	gene expression	2880 / 10.9%	520 / 15.6%	6.36e-19	1.34e-15	141 / 16.9%	7.38e-08	7.78e-05	36 / 21.7%	4.36e-05	0.01699	66 / 19.8%	1.21e-06	0.00081	217 / 16.5%	2.1e-10	2.91e-07	324 / 15.6%	1.16e-11	2e-08	-	-	-	-	-	-
GO:0010646	5	regulation of cell communication	260 / 1.0%	62 / 1.9%	4.82e-07	0.00102	-	-	-	-	-	-	-	-	-	-	-	-	-	-	-	-	-	-	-	-	-
GO:0010647	5	positive regulation of cell communication	67 / 0.3%	22 / 0.7%	1.45e-05	0.03089	-	-	-	-	-	-	-	-	-	-	-	-	-	-	-	-	-	-	-	-	-
GO:0015031	5	protein transport	688 / 2.6%	130 / 3.9%	1.5e-06	0.00317	-	-	-	-	-	-	-	-	-	-	-	-	-	-	-	-	-	-	-	-	-
GO:0016052	5	carbohydrate catabolic process	276 / 1.0%	NA	NA	NA	-	-	-	-	-	-	-	-	-	31 / 2.4%	2.2e-05	0.03051	-	-	-	-	-	-	-	-	-
GO:0016192	5	vesicle-mediated transport	443 / 1.7%	91 / 2.7%	1.72e-06	0.00365	-	-	-	-	-	-	-	-	-	48 / 3.7%	4.11e-07	0.00056	-	-	-	-	-	-	-	-	-
GO:0019219	5	regulation of nucleobase, nucleoside, nucleotide and nucleic acid metabolic process	2020 / 7.7%	324 / 9.7%	2.18e-06	0.00462	-	-	-	-	-	-	-	-	-	-	-	-	-	-	-	-	-	-	-	-	-
GO:0022618	5	ribonucleoprotein complex assembly	90 / 0.3%	33 / 1.0%	5.39e-09	1.14e-05	13 / 1.6%	4.93e-06	0.0052	-	-	-	10 / 3.0%	2.12e-07	0.00014	-	-	-	-	-	-	-	-	-	-	-	-
GO:0030163	5	protein catabolic process	604 / 2.3%	136 / 4.1%	8.25e-12	1.74e-08	-	-	-	-	-	-	-	-	-	-	-	-	90 / 4.3%	3.93e-09	6.73e-06	-	-	-	-	-	-
GO:0031326	5	regulation of cellular biosynthetic process	2141 / 8.1%	348 / 10.4%	2.38e-07	0.0005	106 / 12.7%	2.4e-06	0.00253	-	-	-	-	-	-	-	-	-	-	-	-	-	-	-	-	-	-
GO:0031667	5	response to nutrient levels	138 / 0.5%	36 / 1.1%	1.44e-05	0.03065	-	-	-	-	-	-	-	-	-	-	-	-	-	-	-	-	-	-	-	-	-
GO:0034645	5	cellular macromolecule biosynthetic process	2943 / 11.2%	494 / 14.8%	2.93e-12	6.21e-09	138 / 16.6%	1.2e-06	0.00127	-	-	-	69 / 20.7%	2.79e-07	0.00018	206 / 15.7%	2.24e-07	0.00031	318 / 15.3%	1.85e-09	3.16e-06	-	-	-	-	-	-
GO:0044265	5	cellular macromolecule catabolic process	995 / 3.8%	223 / 6.7%	2.44e-18	5.16e-15	-	-	-	-	-	-	29 / 8.7%	2.92e-05	0.01975	97 / 7.4%	1.99e-10	2.76e-07	146 / 7.0%	1.73e-13	2.97e-10	-	-	-	-	-	-
GO:0044267	5	cellular protein metabolic process	4016 / 15.2%	676 / 20.3%	3.43e-17	7.27e-14	178 / 21.4%	1e-06	0.00105	-	-	-	86 / 25.8%	3.43e-07	0.00023	268 / 20.4%	1.59e-07	0.00022	446 / 21.4%	3.39e-15	5.81e-12	-	-	-	-	-	-
GO:0045184	5	establishment of protein localization	699 / 2.7%	131 / 3.9%	2.13e-06	0.00451	-	-	-	-	-	-	-	-	-	-	-	-	-	-	-	-	-	-	-	-	-
GO:0046907	5	intracellular transport	663 / 2.5%	131 / 3.9%	1.08e-07	0.00022	-	-	-	-	-	-	26 / 7.8%	4.08e-07	0.00027	70 / 5.3%	2.83e-09	3.92e-06	-	-	-	-	-	-	-	-	-
GO:0051236	5	establishment of RNA localization	65 / 0.2%	22 / 0.7%	8.41e-06	0.01781	10 / 1.2%	3.47e-05	0.03665	-	-	-	-	-	-	-	-	-	-	-	-	-	-	-	-	-	-
GO:0051246	5	regulation of protein metabolic process	258 / 1.0%	73 / 2.2%	1.4e-11	2.97e-08	-	-	-	-	-	-	15 / 4.5%	1.16e-06	0.00078	34 / 2.6%	2.38e-07	0.00033	47 / 2.3%	5.92e-08	0.0001	-	-	-	-	-	-
GO:0060255	5	regulation of macromolecule metabolic process	2286 / 8.7%	395 / 11.9%	1.38e-11	2.92e-08	114 / 13.7%	6.67e-07	0.0007	-	-	-	52 / 15.6%	2.46e-05	0.01665	165 / 12.6%	6.98e-07	0.00096	236 / 11.3%	9.08e-06	0.01555	-	-	-	-	-	-
GO:0065003	5	macromolecular complex assembly	445 / 1.7%	94 / 2.8%	3.21e-07	0.00067	-	-	-	12 / 7.2%	2.71e-05	0.01057	17 / 5.1%	5.91e-05	0.03999	-	-	-	61 / 2.9%	1.8e-05	0.03079	-	-	-	-	-	-
GO:0005996	6	monosaccharide metabolic process	210 / 0.8%	50 / 1.5%	6.17e-06	0.01306	-	-	-	-	-	-	-	-	-	-	-	-	-	-	-	-	-	-	-	-	-
GO:0006073	6	glucan metabolic process	202 / 0.8%	48 / 1.4%	9.9e-06	0.02096	21 / 2.5%	1.9e-06	0.002	-	-	-	-	-	-	-	-	-	-	-	-	-	-	-	-	-	-
GO:0006098	6	pentose-phosphate shunt	32 / 0.1%	14 / 0.4%	1.31e-05	0.02787	-	-	-	-	-	-	-	-	-	10 / 0.8%	2.15e-06	0.00298	-	-	-	-	-	-	-	-	-
GO:0006396	6	RNA processing	686 / 2.6%	135 / 4.1%	8.86e-08	0.00018	-	-	-	-	-	-	-	-	-	-	-	-	-	-	-	-	-	-	-	-	-
GO:0006401	6	RNA catabolic process	96 / 0.4%	NA	NA	NA	-	-	-	-	-	-	-	-	-	16 / 1.2%	2.01e-05	0.02796	-	-	-	-	-	-	-	-	-
GO:0006406	6	mRNA export from nucleus	44 / 0.2%	17 / 0.5%	1.2e-05	0.02549	-	-	-	-	-	-	-	-	-	-	-	-	-	-	-	-	-	-	-	-	-
GO:0006412	6	translation	630 / 2.4%	152 / 4.6%	1.11e-15	2.36e-12	40 / 4.8%	2.64e-05	0.02792	-	-	-	29 / 8.7%	2.57e-09	1.74e-06	69 / 5.3%	7.91e-10	1.09e-06	114 / 5.5%	4.23e-17	7.24e-14	6 / 15.4%	0.0003	0.04654	-	-	-
GO:0006457	6	protein folding	234 / 0.9%	NA	NA	NA	-	-	-	-	-	-	-	-	-	-	-	-	40 / 1.9%	2.94e-06	0.00503	-	-	-	-	-	-
GO:0006886	6	intracellular protein transport	352 / 1.3%	NA	NA	NA	-	-	-	-	-	-	-	-	-	39 / 3.0%	2.85e-06	0.00394	-	-	-	-	-	-	-	-	-
GO:0009966	6	regulation of signal transduction	255 / 1.0%	60 / 1.8%	1.17e-06	0.00248	-	-	-	-	-	-	-	-	-	-	-	-	-	-	-	-	-	-	-	-	-
GO:0009967	6	positive regulation of signal transduction	66 / 0.3%	22 / 0.7%	1.11e-05	0.02354	-	-	-	-	-	-	-	-	-	-	-	-	-	-	-	-	-	-	-	-	-
GO:0010468	6	regulation of gene expression	2110 / 8.0%	357 / 10.7%	1.93e-09	4.09e-06	105 / 12.6%	2.14e-06	0.00226	-	-	-	-	-	-	148 / 11.3%	1.28e-05	0.01773	-	-	-	-	-	-	-	-	-
GO:0010556	6	regulation of macromolecule biosynthetic process	2058 / 7.8%	338 / 10.1%	1.28e-07	0.00027	101 / 12.1%	6.21e-06	0.00655	-	-	-	-	-	-	-	-	-	-	-	-	-	-	-	-	-	-
GO:0010608	6	posttranscriptional regulation of gene expression	158 / 0.6%	41 / 1.2%	4.41e-06	0.00933	16 / 1.9%	4.28e-05	0.0452	-	-	-	11 / 3.3%	5.75e-06	0.00388	22 / 1.7%	1.27e-05	0.0176	-	-	-	-	-	-	-	-	-
GO:0016036	6	cellular response to phosphate starvation	30 / 0.1%	NA	NA	NA	-	-	-	-	-	-	-	-	-	-	-	-	-	-	-	-	-	-	-	-	-
GO:0016070	6	RNA metabolic process	1063 / 4.0%	193 / 5.8%	9.81e-08	0.0002	-	-	-	-	-	-	-	-	-	-	-	-	-	-	-	-	-	-	-	-	-
GO:0016071	6	mRNA metabolic process	431 / 1.6%	94 / 2.8%	6.81e-08	0.00014	-	-	-	-	-	-	-	-	-	45 / 3.4%	2.56e-06	0.00354	-	-	-	-	-	-	-	-	-
GO:0019318	6	hexose metabolic process	195 / 0.7%	46 / 1.4%	1.83e-05	0.03872	-	-	-	-	-	-	-	-	-	-	-	-	-	-	-	-	-	-	-	-	-
GO:0031669	6	cellular response to nutrient levels	75 / 0.3%	25 / 0.8%	2.86e-06	0.00607	-	-	-	-	-	-	-	-	-	-	-	-	-	-	-	-	-	-	-	-	-
GO:0032268	6	regulation of cellular protein metabolic process	202 / 0.8%	51 / 1.5%	7.95e-07	0.00168	-	-	-	-	-	-	-	-	-	-	-	-	-	-	-	-	-	-	-	-	-
GO:0034621	6	cellular macromolecular complex subunit organization	422 / 1.6%	96 / 2.9%	5.5e-09	1.16e-05	-	-	-	11 / 6.6%	8e-05	0.03113	20 / 6.0%	5.19e-07	0.00035	-	-	-	67 / 3.2%	3.29e-08	5.63e-05	-	-	-	-	-	-
GO:0034622	6	cellular macromolecular complex assembly	380 / 1.4%	84 / 2.5%	1.81e-07	0.00038	-	-	-	11 / 6.6%	3.12e-05	0.01214	17 / 5.1%	8e-06	0.00541	-	-	-	57 / 2.7%	2.19e-06	0.00375	-	-	-	-	-	-
GO:0043632	6	modification-dependent macromolecule catabolic process	565 / 2.1%	124 / 3.7%	3.85e-10	8.15e-07	-	-	-	-	-	-	-	-	-	-	-	-	83 / 4.0%	3.01e-08	5.16e-05	-	-	-	-	-	-
GO:0044257	6	cellular protein catabolic process	587 / 2.2%	132 / 4.0%	1.84e-11	3.89e-08	-	-	-	-	-	-	-	-	-	-	-	-	88 / 4.2%	4.35e-09	7.45e-06	-	-	-	-	-	-
GO:0044275	6	cellular carbohydrate catabolic process	272 / 1.0%	NA	NA	NA	-	-	-	-	-	-	-	-	-	-	-	-	-	-	-	-	-	-	-	-	-
GO:0046164	6	alcohol catabolic process	140 / 0.5%	37 / 1.1%	8.05e-06	0.01703	-	-	-	-	-	-	-	-	-	-	-	-	-	-	-	-	-	-	-	-	-
GO:0046365	6	monosaccharide catabolic process	126 / 0.5%	36 / 1.1%	1.5e-06	0.00317	-	-	-	-	-	-	-	-	-	19 / 1.4%	1.55e-05	0.02154	-	-	-	-	-	-	-	-	-
GO:0046686	6	response to cadmium ion	263 / 1.0%	70 / 2.1%	7.04e-10	1.49e-06	-	-	-	-	-	-	-	-	-	-	-	-	54 / 2.6%	6.78e-11	1.16e-07	-	-	-	-	-	-
GO:0050658	6	RNA transport	65 / 0.2%	22 / 0.7%	8.41e-06	0.01781	10 / 1.2%	3.47e-05	0.03665	-	-	-	-	-	-	-	-	-	-	-	-	-	-	-	-	-	-
GO:0051169	6	nuclear transport	107 / 0.4%	31 / 0.9%	5.69e-06	0.01205	-	-	-	-	-	-	9 / 2.7%	8.94e-06	0.00604	17 / 1.3%	2.14e-05	0.02976	22 / 1.1%	2.78e-05	0.04758	-	-	-	-	-	-
GO:0006355	7	regulation of transcription, DNA-dependent	938 / 3.6%	167 / 5.0%	2.44e-06	0.00517	-	-	-	-	-	-	-	-	-	-	-	-	-	-	-	-	-	-	-	-	-
GO:0006397	7	mRNA processing	376 / 1.4%	83 / 2.5%	2.28e-07	0.00048	-	-	-	-	-	-	-	-	-	38 / 2.9%	3.1e-05	0.04296	-	-	-	-	-	-	-	-	-
GO:0006402	7	mRNA catabolic process	72 / 0.3%	NA	NA	NA	-	-	-	-	-	-	-	-	-	14 / 1.1%	1.07e-05	0.01491	-	-	-	-	-	-	-	-	-
GO:0006405	7	RNA export from nucleus	46 / 0.2%	18 / 0.5%	5.42e-06	0.01148	-	-	-	-	-	-	-	-	-	-	-	-	-	-	-	-	-	-	-	-	-
GO:0006413	7	translational initiation	55 / 0.2%	NA	NA	NA	10 / 1.2%	7.54e-06	0.00795	-	-	-	8 / 2.4%	4.34e-07	0.00029	-	-	-	-	-	-	-	-	-	-	-	-
GO:0006417	7	regulation of translation	102 / 0.4%	29 / 0.9%	1.67e-05	0.03543	-	-	-	-	-	-	8 / 2.4%	4.68e-05	0.03166	-	-	-	-	-	-	-	-	-	-	-	-
GO:0006913	7	nucleocytoplasmic transport	107 / 0.4%	31 / 0.9%	5.69e-06	0.01205	-	-	-	-	-	-	9 / 2.7%	8.94e-06	0.00604	17 / 1.3%	2.14e-05	0.02976	22 / 1.1%	2.78e-05	0.04758	-	-	-	-	-	-
GO:0008380	7	RNA splicing	255 / 1.0%	60 / 1.8%	1.17e-06	0.00248	-	-	-	-	-	-	-	-	-	-	-	-	-	-	-	-	-	-	-	-	-
GO:0009644	7	response to high light intensity	43 / 0.2%	18 / 0.5%	1.7e-06	0.00361	-	-	-	-	-	-	-	-	-	-	-	-	-	-	-	-	-	-	-	-	-
GO:0034504	7	protein localization in nucleus	7 / 0.0%	NA	NA	NA	4 / 0.5%	3.2e-05	0.03378	-	-	-	-	-	-	-	-	-	-	-	-	-	-	-	-	-	-
GO:0045449	7	regulation of transcription	1945 / 7.4%	315 / 9.5%	1.29e-06	0.00275	94 / 11.3%	2.43e-05	0.02567	-	-	-	-	-	-	-	-	-	-	-	-	-	-	-	-	-	-
GO:0045892	7	negative regulation of transcription, DNA-dependent	118 / 0.4%	NA	NA	NA	15 / 1.8%	4.81e-06	0.00507	-	-	-	9 / 2.7%	1.97e-05	0.01335	-	-	-	-	-	-	-	-	-	-	-	-
GO:0050657	7	nucleic acid transport	65 / 0.2%	22 / 0.7%	8.41e-06	0.01781	10 / 1.2%	3.47e-05	0.03665	-	-	-	-	-	-	-	-	-	-	-	-	-	-	-	-	-	-
GO:0051252	7	regulation of RNA metabolic process	964 / 3.7%	174 / 5.2%	6.2e-07	0.00131	-	-	-	-	-	-	-	-	-	-	-	-	-	-	-	-	-	-	-	-	-
GO:0051253	7	negative regulation of RNA metabolic process	124 / 0.5%	33 / 1.0%	2.07e-05	0.04395	15 / 1.8%	8.9e-06	0.00939	-	-	-	9 / 2.7%	2.93e-05	0.01983	-	-	-	-	-	-	-	-	-	-	-	-
GO:0051603	7	proteolysis involved in cellular protein catabolic process	575 / 2.2%	128 / 3.8%	7.56e-11	1.6e-07	-	-	-	-	-	-	-	-	-	-	-	-	86 / 4.1%	7.29e-09	1.24e-05	-	-	-	-	-	-
GO:0000375	8	RNA splicing, via transesterification reactions	127 / 0.5%	38 / 1.1%	2.14e-07	0.00045	-	-	-	-	-	-	-	-	-	-	-	-	-	-	-	-	-	-	-	-	-
GO:0000398	8	nuclear mRNA splicing, via spliceosome	119 / 0.5%	37 / 1.1%	1.03e-07	0.00021	-	-	-	-	-	-	-	-	-	-	-	-	-	-	-	-	-	-	-	-	-
GO:0000956	8	nuclear-transcribed mRNA catabolic process	65 / 0.2%	22 / 0.7%	8.41e-06	0.01781	-	-	-	-	-	-	-	-	-	14 / 1.1%	3.04e-06	0.00421	-	-	-	-	-	-	-	-	-
GO:0006006	8	glucose metabolic process	162 / 0.6%	43 / 1.3%	1.36e-06	0.00289	-	-	-	-	-	-	-	-	-	-	-	-	-	-	-	-	-	-	-	-	-
GO:0006007	8	glucose catabolic process	126 / 0.5%	36 / 1.1%	1.5e-06	0.00317	-	-	-	-	-	-	-	-	-	19 / 1.4%	1.55e-05	0.02154	-	-	-	-	-	-	-	-	-
GO:0006357	8	regulation of transcription from RNA polymerase II promoter	135 / 0.5%	36 / 1.1%	8.53e-06	0.01805	-	-	-	-	-	-	-	-	-	-	-	-	-	-	-	-	-	-	-	-	-
GO:0006739	8	NADP metabolic process	40 / 0.2%	NA	NA	NA	-	-	-	-	-	-	-	-	-	11 / 0.8%	2.74e-06	0.00379	-	-	-	-	-	-	-	-	-
GO:0009787	8	regulation of abscisic acid mediated signaling	60 / 0.2%	22 / 0.7%	1.84e-06	0.0039	-	-	-	-	-	-	-	-	-	-	-	-	-	-	-	-	-	-	-	-	-
GO:0009926	8	auxin polar transport	53 / 0.2%	NA	NA	NA	-	-	-	-	-	-	-	-	-	12 / 0.9%	8.9e-06	0.01232	-	-	-	-	-	-	-	-	-
GO:0019320	8	hexose catabolic process	126 / 0.5%	36 / 1.1%	1.5e-06	0.00317	-	-	-	-	-	-	-	-	-	19 / 1.4%	1.55e-05	0.02154	-	-	-	-	-	-	-	-	-
GO:0019941	8	modification-dependent protein catabolic process	565 / 2.1%	124 / 3.7%	3.85e-10	8.15e-07	-	-	-	-	-	-	-	-	-	-	-	-	83 / 4.0%	3.01e-08	5.16e-05	-	-	-	-	-	-
GO:0032446	8	protein modification by small protein conjugation	224 / 0.9%	55 / 1.7%	7.83e-07	0.00165	-	-	-	-	-	-	-	-	-	-	-	-	-	-	-	-	-	-	-	-	-
GO:0051258	8	protein polymerization	38 / 0.1%	NA	NA	NA	-	-	-	4 / 2.4%	9.49e-05	0.03692	-	-	-	-	-	-	-	-	-	3 / 7.7%	2.44e-05	0.00373	-	-	-
GO:0000184	9	nuclear-transcribed mRNA catabolic process, nonsense-mediated decay	38 / 0.1%	16 / 0.5%	5.86e-06	0.0124	-	-	-	-	-	-	-	-	-	10 / 0.8%	1.2e-05	0.01662	-	-	-	-	-	-	-	-	-
GO:0000377	9	RNA splicing, via transesterification reactions with bulged adenosine as nucleophile	123 / 0.5%	37 / 1.1%	2.64e-07	0.00056	-	-	-	-	-	-	-	-	-	-	-	-	-	-	-	-	-	-	-	-	-
GO:0016567	9	protein ubiquitination	208 / 0.8%	48 / 1.4%	2.25e-05	0.04766	-	-	-	-	-	-	-	-	-	-	-	-	-	-	-	-	-	-	-	-	-

## Sheet: Dataset S2
Dataset S2. Summary of RNA-Seq reads detected in the donors(source) and receptors of various grafts.
Gene ID	Annotation	Mobile RNAs detected in the 8 different graft tissues as listed on the right	V. girdiana scion-1				V. palmata scion-2				V. vinifera cv. 'Riesling' scion (pH 5.5)-3				V. vinifera cv. 'Riesling' scion (pH 6.5)-4				V. palmata rootstock-5				V. girdiana rootstock-6				Vitis hybrid 'C3309' rootstock (pH 5.5)-7				Vitis hybrid 'C3309' rootstock (pH 6.5)-8
			RPKM	No. source reads	No. reads	No. unique reads	RPKM	No. source reads	No. reads	No. unique reads	RPKM	No. source reads	No. reads	No. unique reads	RPKM	No. source reads	No. reads	No. unique reads	RPKM	No. source reads	No. reads	No. unique reads	RPKM	No. source reads	No. reads	No. unique reads	RPKM	No. source reads	No. reads	No. unique reads	RPKM	No. source reads	No. reads	No. unique reads
GSVIVG01000021001	Heavy-metal-associated domain-containing protein; contains IPR006121 (Heavy metal-associated domain, HMA)	2	11.2	-	-	-	12.75	301	3	2	37.65	-	-	-	36.71	-	-	-	13.06	-	-	-	13.81	-	-	-	17.43	-	-	-	14.7	-	-	-
GSVIVG01000034001	Pentatricopeptide repeat-containing protein; contains IPR002885 (Pentatricopeptide repeat), IPR008978 (HSP20-like chaperone), IPR011990 (Tetratricopeptide-like helical)	2	4.9	-	-	-	2.56	25	1	1	3.89	-	-	-	3.48	-	-	-	3.17	-	-	-	3.44	-	-	-	1.55	-	-	-	1.81	-	-	-
GSVIVG01000035001	E3 ubiquitin-protein ligase Topors; contains IPR013083 (Zinc finger, RING/FYVE/PHD-type)	7/8	8.98	-	-	-	7.88	-	-	-	5.89	-	-	-	5.08	-	-	-	7.37	-	-	-	5.91	-	-	-	3.2	57	6	1	3.74	80	3	1
GSVIVG01000037001	Mevalonate kinase; contains IPR006206 (Mevalonate/galactokinase)	2/5	21.6	-	-	-	17.91	37	22	6	14.23	-	-	-	14.27	-	-	-	21.12	28	30	14	21.46	-	-	-	17.81	-	-	-	19.06	-	-	-
GSVIVG01000040001	Nucleolar GTPase	2/5	14.34	-	-	-	12.81	144	88	27	25.48	-	-	-	23.91	-	-	-	10.85	163	70	25	16.75	-	-	-	24.26	-	-	-	28.36	-	-	-
GSVIVG01000042001	Yip1 domain containing protein; contains IPR006977 (Yip1 domain)	6	50.14	-	-	-	36.73	-	-	-	39.4	-	-	-	39.5	-	-	-	41.85	-	-	-	38.2	506	2	2	34.25	-	-	-	32.85	-	-	-
GSVIVG01000080001	Protein AUXIN RESPONSE	2	36.86	-	-	-	28.83	1246	2	2	41.88	-	-	-	39.08	-	-	-	39.54	-	-	-	43.65	-	-	-	32.19	-	-	-	34.65	-	-	-
GSVIVG01000081001	F-box domain-containing protein; contains IPR001810 (F-box domain, cyclin-like), IPR018392 (Peptidoglycan-binding lysin domain)	1	15.91	242	2	2	18.85	-	-	-	24.99	-	-	-	25.98	-	-	-	14.97	-	-	-	9.82	-	-	-	12.3	-	-	-	15.13	-	-	-
GSVIVG01000084001	Lipoxygenase; contains IPR000907 (Lipoxygenase), IPR008976 (Lipase/lipooxygenase, PLAT/LH2), IPR027433 (Lipoxygenase, domain 3)	5	4.83	-	-	-	5.04	-	-	-	16.14	-	-	-	12.82	-	-	-	4.12	299	4	2	31.12	-	-	-	31.25	-	-	-	37.45	-	-	-
GSVIVG01000123001	Calcium-transporting ATPase 1; contains IPR001757 (Cation-transporting P-type ATPase), IPR004014 (Cation-transporting P-type ATPase, N-terminal), IPR023214 (HAD-like domain), IPR023298 (P-type ATPase, transmembrane domain), IPR024750 (Calcium-transporting P-type ATPase, N-terminal autoinhibitory domain)	2	45.49	-	-	-	58.21	990	5	4	73.33	-	-	-	76.29	-	-	-	36.1	-	-	-	42.94	-	-	-	138.82	-	-	-	36.32	-	-	-
GSVIVG01000130001	BTB/POZ domain-containing protein; contains IPR011333 (BTB/POZ fold), IPR027356 (NPH3 domain)	5	29.5	-	-	-	31.04	-	-	-	62.44	-	-	-	47.77	-	-	-	26.07	829	2	2	20.55	-	-	-	9.51	-	-	-	13.21	-	-	-
GSVIVG01000141001	LOB domain-containing protein, putative; contains IPR004883 (Lateral organ boundaries, LOB)	1	186.25	1680	3	3	65.69	-	-	-	104.75	-	-	-	103.51	-	-	-	230.11	-	-	-	141.53	-	-	-	177.96	-	-	-	228.09	-	-	-
GSVIVG01000146001	BTB/POZ domain-containing protein; contains IPR011333 (BTB/POZ fold), IPR027356 (NPH3 domain)	2/5	58.87	-	-	-	48.21	425	3	2	42.12	-	-	-	44.05	-	-	-	32.52	1124	2	2	32.58	-	-	-	7.64	-	-	-	6.31	-	-	-
GSVIVG01000149001	Protein kinase 2; contains IPR011009 (Protein kinase-like domain)	1/2	122.49	145	4	2	101.47	409	1	1	111.93	-	-	-	98.68	-	-	-	74.56	-	-	-	103.2	-	-	-	92.21	-	-	-	94.95	-	-	-
GSVIVG01000151001	Acyl-CoA-binding domain 3; contains IPR014352 (FERM/acyl-CoA-binding protein, 3-helical bundle)	6	12.98	-	-	-	28.64	-	-	-	13.31	-	-	-	9.54	-	-	-	35.24	-	-	-	18.18	325	2	2	19.06	-	-	-	16.85	-	-	-
GSVIVG01000154001	Putative uncharacterized protein ycf36; contains IPR009631 (Uncharacterised protein family Ycf36)	1	45.23	1305	2	2	28.28	-	-	-	11.51	-	-	-	11.56	-	-	-	40.47	-	-	-	8.47	-	-	-	2.05	-	-	-	2.33	-	-	-
GSVIVG01000156001	Subtilisin-like protease; contains IPR015500 (Peptidase S8, subtilisin-related), IPR023828 (Peptidase S8, subtilisin, Ser-active site)	1/2/6/7	162.22	2207	3	3	147.61	2885	3	3	148.8	-	-	-	156.67	-	-	-	120.97	-	-	-	92.36	2182	3	3	310.62	2300	2	2	290.83	-	-	-
GSVIVG01000162001	Sigma factor sigb regulation protein rsbq, putative	2	96.44	-	-	-	47.12	693	3	3	79.77	-	-	-	107.27	-	-	-	42.09	-	-	-	33.66	-	-	-	1.44	-	-	-	1.56	-	-	-
GSVIVG01000169001	U-box domain-containing protein 2; contains IPR013083 (Zinc finger, RING/FYVE/PHD-type), IPR016024 (Armadillo-type fold)	1/2/6	47.55	916	2	2	63.69	2366	6	6	34.04	-	-	-	33.54	-	-	-	42.72	-	-	-	59.91	1484	2	2	43.9	-	-	-	40.34	-	-	-
GSVIVG01000170001	Pepsin-like aspartic protease A1; contains IPR001461 (Peptidase A1), IPR021109 (Aspartic peptidase)	2/5	1.32	-	-	-	1.63	10	5	2	4.12	-	-	-	4.16	-	-	-	1.71	12	4	4	2.02	-	-	-	3.21	-	-	-	2.89	-	-	-
GSVIVG01000173001	Divalent metal cation transporter MntH; contains IPR001046 (Natural resistance-associated macrophage like)	2/5	118.1	-	-	-	80.62	2092	939	84	37.98	-	-	-	31.11	-	-	-	73.55	2316	720	73	73.47	-	-	-	61.72	-	-	-	82.25	-	-	-
GSVIVG01000192001	Cytochrome P450, putative; contains IPR001128 (Cytochrome P450)	7	6.94	-	-	-	12.4	-	-	-	0.22	-	-	-	0.04	-	-	-	41.05	-	-	-	60.87	-	-	-	14.16	0	8	6	15.1	-	-	-
GSVIVG01000209001	Putative receptor-like protein kinase; contains IPR024788 (Malectin-like carbohydrate-binding domain)	7	2.73	-	-	-	1.53	-	-	-	0.67	-	-	-	0.77	-	-	-	0.27	-	-	-	2.04	-	-	-	0.51	0	2	2	0.48	-	-	-
GSVIVG01000212001	Putative receptor-like protein kinase family protein; contains IPR011009 (Protein kinase-like domain), IPR013320 (Concanavalin A-like lectin/glucanase, subgroup), IPR024788 (Malectin-like carbohydrate-binding domain)	1	13.88	333	3	3	18.11	-	-	-	13.31	-	-	-	16.67	-	-	-	8.43	-	-	-	8.49	-	-	-	2.28	-	-	-	2.54	-	-	-
GSVIVG01000215001	Mortality factor 4-like protein 1; contains IPR008676 (MRG), IPR016197 (Chromo domain-like), IPR025995 (RNA binding activity-knot of a chromodomain), IPR026541 (MRG domain)	1	19.94	93	2	2	18.31	-	-	-	52.96	-	-	-	55.3	-	-	-	13.85	-	-	-	24.57	-	-	-	21.17	-	-	-	25.61	-	-	-
GSVIVG01000217001	Potassium-transporting ATPase B chain; contains IPR001757 (Cation-transporting P-type ATPase), IPR023214 (HAD-like domain)	1/6/8	24.78	445	2	2	25.83	-	-	-	21.59	-	-	-	24.58	-	-	-	16.4	-	-	-	18.76	358	2	2	18.72	-	-	-	21.31	448	2	2
GSVIVG01000223001	Microtubule-associated protein RP/EB family member; contains IPR001715 (Calponin homology domain), IPR004953 (EB1, C-terminal), IPR027328 (Microtubule-associated protein RP/EB)	3	9.78	-	-	-	5.6	-	-	-	31.5	101	5	2	30.64	-	-	-	13.84	-	-	-	6.01	-	-	-	6.63	-	-	-	6.07	-	-	-
GSVIVG01000232001	Myb-like transcription factor 1; contains IPR009057 (Homeodomain-like)	1/6	45.66	184	2	2	19.55	-	-	-	25.32	-	-	-	23.74	-	-	-	24.24	-	-	-	27.26	603	3	2	61.05	-	-	-	81.48	-	-	-
GSVIVG01000235001	3-phosphoinositide-dependent protein kinase-1, putative	7	5.78	-	-	-	4.13	-	-	-	13.45	-	-	-	16.18	-	-	-	4.58	-	-	-	6.21	-	-	-	32.86	695	4	3	16	-	-	-
GSVIVG01000238001	Calcium-dependent protein kinase; contains IPR011009 (Protein kinase-like domain), IPR011992 (EF-hand-like domain)	5	50.42	-	-	-	36.55	-	-	-	69.02	-	-	-	55.72	-	-	-	42.72	365	3	2	54.53	-	-	-	67.13	-	-	-	52.6	-	-	-
GSVIVG01000247001	PHD finger protein; contains IPR013083 (Zinc finger, RING/FYVE/PHD-type), IPR020549 (Endoribonuclease YbeY, conserved site)	1	22.04	239	2	2	20.97	-	-	-	17.97	-	-	-	18.43	-	-	-	19.1	-	-	-	13.39	-	-	-	14.18	-	-	-	18.37	-	-	-
GSVIVG01000249001	Vesicle transport protein SFT2B, putative; contains IPR007305 (Vesicle transport protein, Got1/SFT2-like)	6	20.36	-	-	-	13.99	-	-	-	14.78	-	-	-	17.12	-	-	-	15.62	-	-	-	15.98	20	2	2	14.8	-	-	-	16.15	-	-	-
GSVIVG01000253001	RXT3-like protein; contains IPR004043 (LCCL), IPR013951 (Histone deacetylation protein Rxt3)	1/6	19.81	553	7	2	24.98	-	-	-	38.83	-	-	-	35.87	-	-	-	18.1	-	-	-	26.88	570	2	2	31.85	-	-	-	37.45	-	-	-
GSVIVG01000255001	Unknown protein	5	9.3	-	-	-	7.27	-	-	-	13.9	-	-	-	11.62	-	-	-	15.06	150	1	1	9.67	-	-	-	8.72	-	-	-	11.16	-	-	-
GSVIVG01000258001	Gibberellin receptor GID1, putative; contains IPR013094 (Alpha/beta hydrolase fold-3)	3/4	15.99	-	-	-	26.59	-	-	-	40.14	6	11	6	50.21	8	12	7	25.92	-	-	-	5.15	-	-	-	7.35	-	-	-	7.89	-	-	-
GSVIVG01000259001	8-amino-7-oxononanoate synthase; contains IPR015424 (Pyridoxal phosphate-dependent transferase)	1	53.31	788	2	2	47.75	-	-	-	56.61	-	-	-	59.69	-	-	-	43.07	-	-	-	57.11	-	-	-	52.81	-	-	-	56.1	-	-	-
GSVIVG01000266001	T-complex protein 1 subunit gamma; contains IPR002423 (Chaperonin Cpn60/TCP-1), IPR027409 (GroEL-like apical domain), IPR027410 (TCP-1-like chaperonin intermediate domain), IPR027413 (GroEL-like equatorial domain)	6	33.36	-	-	-	23.51	-	-	-	59.7	-	-	-	49.28	-	-	-	31.63	-	-	-	51.7	178	4	2	39.31	-	-	-	40.85	-	-	-
GSVIVG01000268001	cDNA, clone: J075094N10, full insert sequence	1	18.09	418	2	2	22.51	-	-	-	24.31	-	-	-	26.11	-	-	-	15.5	-	-	-	26.7	-	-	-	27.93	-	-	-	39.31	-	-	-
GSVIVG01000275001	UPF0136 membrane protein; contains IPR005349 (Uncharacterised protein family UPF0136, Transmembrane)	2	94.29	-	-	-	71.09	1843	2	2	71.77	-	-	-	77.93	-	-	-	105.06	-	-	-	77.79	-	-	-	66.68	-	-	-	102.22	-	-	-
GSVIVG01000315001	Transcription elongation factor spt5; contains IPR017071 (Transcription elongation factor Spt5)	8	0.1	-	-	-	0.51	-	-	-	0.1	-	-	-	0.11	-	-	-	0.1	-	-	-	0.33	-	-	-	0.88	-	-	-	0.97	0	2	2
GSVIVG01000380001	Putative calmodulin; contains IPR011992 (EF-hand-like domain)	1	190.15	5025	5	3	97.84	-	-	-	156.2	-	-	-	123.51	-	-	-	126.75	-	-	-	129.31	-	-	-	183.6	-	-	-	171.48	-	-	-
GSVIVG01000391001	Glutamate decarboxylase, putative; contains IPR002129 (Pyridoxal phosphate-dependent decarboxylase), IPR015424 (Pyridoxal phosphate-dependent transferase)	2	96.5	-	-	-	202.16	1308	2	2	98.45	-	-	-	99.4	-	-	-	90.22	-	-	-	73.95	-	-	-	67.66	-	-	-	145.78	-	-	-
GSVIVG01000416001	Xyloglucan endotransglucosylase/hydrolase protein 9, putative; contains IPR008264 (Beta-glucanase), IPR008985 (Concanavalin A-like lectin/glucanases superfamily), IPR016455 (Xyloglucan endotransglucosylase/hydrolase)	5	190.82	-	-	-	92.56	-	-	-	514.91	-	-	-	534.92	-	-	-	163.58	2566	2	2	252.53	-	-	-	44.8	-	-	-	19.64	-	-	-
GSVIVG01000442001	Leucine-rich repeat family protein; contains IPR001611 (Leucine-rich repeat), IPR025875 (Leucine rich repeat 4)	1/8	74.44	1241	2	2	65	-	-	-	25.88	-	-	-	25.94	-	-	-	45.7	-	-	-	46.3	-	-	-	19.88	-	-	-	26.04	117	2	2
GSVIVG01000451001	Cyclin d, putative; contains IPR013763 (Cyclin-like)	7	6.67	-	-	-	1.24	-	-	-	31.15	-	-	-	32.65	-	-	-	2.67	-	-	-	1.11	-	-	-	36.16	53	4	2	45.4	-	-	-
GSVIVG01000452001	Unknown protein	1	32.27	1772	2	2	54.54	-	-	-	29.65	-	-	-	50.31	-	-	-	76.08	-	-	-	31.09	-	-	-	60.76	-	-	-	68.8	-	-	-
GSVIVG01000453001	Cytochrome b6-f complex iron-sulfur subunit; contains IPR014349 (Rieske iron-sulphur protein), IPR014909 (Cytochrome b6-f complex Fe-S subunit)	6	37.65	-	-	-	47.08	-	-	-	34.26	-	-	-	32.29	-	-	-	64.05	-	-	-	21.26	1768	2	2	39.05	-	-	-	42.86	-	-	-
GSVIVG01000499001	Cytochrome P450; contains IPR001128 (Cytochrome P450)	3/4	32.57	-	-	-	53.01	-	-	-	7.93	16	9	2	7.63	17	6	2	37.85	-	-	-	28.74	-	-	-	9.81	-	-	-	10.48	-	-	-
GSVIVG01000512001	Maturase	3/4	0.58	-	-	-	1.42	-	-	-	2.79	4	18	6	1.91	2	22	4	0.93	-	-	-	1.69	-	-	-	0.87	-	-	-	0.95	-	-	-
GSVIVG01000514001	Ubiquinone biosynthesis protein ubiB; contains IPR011009 (Protein kinase-like domain)	5	51.17	-	-	-	95.71	-	-	-	45.33	-	-	-	46.48	-	-	-	44.35	1629	1	1	59.91	-	-	-	16.07	-	-	-	18.67	-	-	-
GSVIVG01000521001	Chalcone synthase; contains IPR016039 (Thiolase-like)	2/4/5	347.1	-	-	-	1282.55	6500	13	7	257.47	-	-	-	370.04	543	2	2	504.2	4475	10	6	295.4	-	-	-	236.93	-	-	-	235.64	-	-	-
GSVIVG01000524001	Vesicle-associated membrane protein, putative; contains IPR001388 (Synaptobrevin), IPR011012 (Longin-like domain)	2	112.62	-	-	-	68.48	2210	2	2	80.25	-	-	-	88.63	-	-	-	89.86	-	-	-	115.56	-	-	-	115.41	-	-	-	113.33	-	-	-
GSVIVG01000534001	BTB/POZ domain-containing protein; contains IPR011333 (BTB/POZ fold), IPR027356 (NPH3 domain)	5	48.5	-	-	-	36.29	-	-	-	15.4	-	-	-	16.64	-	-	-	35.94	15	2	2	14.14	-	-	-	24.87	-	-	-	27.16	-	-	-
GSVIVG01000546001	GDSL esterase/lipase; contains IPR001087 (Lipase, GDSL)	3/4	2.43	-	-	-	3.26	-	-	-	12.02	11	15	9	14.36	7	25	8	6.52	-	-	-	1.04	-	-	-	5.31	-	-	-	4.18	-	-	-
GSVIVG01000549001	Eukaryotic initiation factor 4B; contains IPR010433 (Plant specific eukaryotic initiation factor 4B)	2/3/5	70.72	-	-	-	80.57	668	5	3	56.57	1138	4	2	50.83	-	-	-	82.35	559	2	2	69.68	-	-	-	56.69	-	-	-	67.23	-	-	-
GSVIVG01000553001	Spiral1	1	15.22	1470	3	3	19.75	-	-	-	50.09	-	-	-	57.35	-	-	-	22.58	-	-	-	20.69	-	-	-	5.24	-	-	-	8.92	-	-	-
GSVIVG01000557001	Coilin; contains IPR024822 (Coilin)	1/2	14.82	137	1	1	14.6	971	4	4	33.64	-	-	-	24.55	-	-	-	14.25	-	-	-	22.43	-	-	-	17.71	-	-	-	22.4	-	-	-
GSVIVG01000564001	Cytochrome P450, putative; contains IPR001128 (Cytochrome P450)	2/5	55.64	-	-	-	26.48	65	5	5	8.13	-	-	-	8.11	-	-	-	39.69	46	6	5	47.36	-	-	-	10.32	-	-	-	9.83	-	-	-
GSVIVG01000572001	Nucleoporin GLE1, putative; contains IPR012476 (GLE1-like)	8	9.91	-	-	-	8.72	-	-	-	11.78	-	-	-	9.84	-	-	-	5.88	-	-	-	8.78	-	-	-	14.56	-	-	-	16.75	82	2	2
GSVIVG01000579001	WD repeat-containing protein-like protein; contains IPR015943 (WD40/YVTN repeat-like-containing domain), IPR020472 (G-protein beta WD-40 repeat)	2	10.12	-	-	-	2.3	1267	5	3	0.8	-	-	-	1.21	-	-	-	10.85	-	-	-	30.47	-	-	-	7.43	-	-	-	7.78	-	-	-
GSVIVG01000588001	Cleavage and polyadenylation specificity factor subunit 6; contains IPR012677 (Nucleotide-binding, alpha-beta plait)	2	29.5	-	-	-	26.64	440	4	2	31.6	-	-	-	25.18	-	-	-	20.1	-	-	-	34.96	-	-	-	39.88	-	-	-	44.86	-	-	-
GSVIVG01000592001	Pectate lyase; contains IPR011050 (Pectin lyase fold/virulence factor), IPR018082 (AmbAllergen)	1	12.23	349	2	2	16.67	-	-	-	18.35	-	-	-	22.47	-	-	-	14.87	-	-	-	2.44	-	-	-	37.6	-	-	-	58.38	-	-	-
GSVIVG01000593001	RCC1 domain-containing protein; contains IPR009091 (Regulator of chromosome condensation 1/beta-lactamase-inhibitor protein II)	1/6	47.19	885	3	2	63.52	-	-	-	40.11	-	-	-	38.84	-	-	-	55.75	-	-	-	71.23	1703	6	4	89.33	-	-	-	85.59	-	-	-
GSVIVG01000596001	COP1-interacting protein 4	1/2/5	3.5	92	1	1	2.65	3322	6	3	6.57	-	-	-	5.12	-	-	-	2.81	9848	3	2	7.01	-	-	-	4.33	-	-	-	5.61	-	-	-
GSVIVG01000597001	Short-chain dehydrogenase/reductase; contains IPR002347 (Glucose/ribitol dehydrogenase)	1	47.55	2105	4	3	79.64	-	-	-	91.27	-	-	-	87.74	-	-	-	64.55	-	-	-	33.12	-	-	-	30.64	-	-	-	35.36	-	-	-
GSVIVG01000623001	Synaptotagmin-7; contains IPR008973 (C2 calcium/lipid-binding domain, CaLB)	6/7	26.63	-	-	-	24.65	-	-	-	24.97	-	-	-	18.4	-	-	-	9.24	-	-	-	22.29	563	2	2	154.09	442	3	3	38.42	-	-	-
GSVIVG01000669001	Putative uncharacterized protein T14E10_70	2	19.55	-	-	-	31.58	339	4	3	69.45	-	-	-	69.21	-	-	-	15.51	-	-	-	18.8	-	-	-	11.89	-	-	-	15.29	-	-	-
GSVIVG01000721001	Auxin-responsive protein; contains IPR003311 (AUX/IAA protein)	5	105.64	-	-	-	77.73	-	-	-	53.55	-	-	-	76.28	-	-	-	67.1	1829	3	3	9.11	-	-	-	72.22	-	-	-	77.51	-	-	-
GSVIVG01000743001	Photosystem II reaction center; contains IPR009806 (Photosystem II PsbW, class 2)	5	591.37	-	-	-	240.46	-	-	-	159.47	-	-	-	197.67	-	-	-	456.43	15239	5	4	163.35	-	-	-	9.29	-	-	-	5.22	-	-	-
GSVIVG01000762001	Cytosolic Fe-S cluster assembly factor NUBP1 homolog; contains IPR019591 (ATPase-like, ParA/MinD), IPR025669 (AAA domain), IPR027417 (P-loop containing nucleoside triphosphate hydrolase)	2	11.8	-	-	-	10.58	18	4	2	16.54	-	-	-	15.69	-	-	-	9.88	-	-	-	8.7	-	-	-	10.84	-	-	-	14.56	-	-	-
GSVIVG01000784001	Mitogen-activated protein kinase 12; contains IPR011009 (Protein kinase-like domain)	1	24.3	514	2	2	35	-	-	-	45.17	-	-	-	40.32	-	-	-	22.56	-	-	-	18.11	-	-	-	26.4	-	-	-	32.57	-	-	-
GSVIVG01000788001	Unknown protein	1/2	68	535	3	2	46.52	283	2	2	58.15	-	-	-	60.3	-	-	-	38.09	-	-	-	22.38	-	-	-	23.74	-	-	-	23.35	-	-	-
GSVIVG01000789001	Ribosomal protein L1; contains IPR002143 (Ribosomal protein L1), IPR023674 (Ribosomal protein L1, superfamily)	3	45.61	-	-	-	49.07	-	-	-	51.34	325	3	3	38.9	-	-	-	42.59	-	-	-	96.31	-	-	-	27.56	-	-	-	47.55	-	-	-
GSVIVG01000791001	HAD superfamily (Subfamily IIIA) phosphatase; contains IPR006549 (HAD-superfamily hydrolase, subfamily IIIA), IPR023214 (HAD-like domain)	1	11.04	398	2	2	8.58	-	-	-	14.24	-	-	-	13.04	-	-	-	9.55	-	-	-	12.58	-	-	-	6.69	-	-	-	7.3	-	-	-
GSVIVG01000816001	Endoplasmic reticulum-Golgi intermediate compartment protein, putative; contains IPR012936 (Endoplasmic reticulum vesicle transporter, C-terminal)	2	52.93	-	-	-	47.03	25	2	2	45.39	-	-	-	44.78	-	-	-	40.74	-	-	-	66.3	-	-	-	52.94	-	-	-	60.61	-	-	-
GSVIVG01000817001	Citrate synthase; contains IPR002020 (Citrate synthase-like)	2/5	72.5	-	-	-	88.75	452	92	20	49.7	-	-	-	45.78	-	-	-	102.15	133	106	22	149.73	-	-	-	77.73	-	-	-	78.24	-	-	-
GSVIVG01000857001	Early response to dehydration 15-like protein; contains IPR009818 (Ataxin-2, C-terminal)	2	82.73	-	-	-	62.64	1863	2	2	51.69	-	-	-	51.57	-	-	-	84.97	-	-	-	73.31	-	-	-	84.02	-	-	-	86.57	-	-	-
GSVIVG01000913001	Glucose-6-phosphate 1-dehydrogenase; contains IPR001282 (Glucose-6-phosphate dehydrogenase)	6	22.65	-	-	-	43.63	-	-	-	18.26	-	-	-	18.04	-	-	-	38.54	-	-	-	38.29	628	2	2	24.56	-	-	-	30.92	-	-	-
GSVIVG01000948001	Receptor-like kinase; contains IPR001611 (Leucine-rich repeat), IPR013210 (Leucine-rich repeat-containing N-terminal, type 2), IPR025875 (Leucine rich repeat 4)	4	30.34	-	-	-	21.1	-	-	-	21.57	-	-	-	21.99	346	3	3	29.83	-	-	-	7.7	-	-	-	40.98	-	-	-	38.61	-	-	-
GSVIVG01000974001	40S ribosomal protein S25, putative; contains IPR004977 (Ribosomal protein S25)	1	178.09	10799	5	5	67.01	-	-	-	114.42	-	-	-	92.92	-	-	-	137.74	-	-	-	205	-	-	-	69.51	-	-	-	85.49	-	-	-
GSVIVG01000981001	Pollen-specific protein - like; contains IPR013970 (Replication factor A protein 3)	2/5	6.01	-	-	-	4.99	155	27	15	29.96	-	-	-	31.13	-	-	-	11.82	121	43	19	6.83	-	-	-	3.59	-	-	-	3.58	-	-	-
GSVIVG01000982001	Ferredoxin; contains IPR010241 (Ferredoxin [2Fe-2S], plant), IPR012675 (Beta-grasp domain)	2	59.39	-	-	-	53.81	6502	3	3	71.01	-	-	-	82.76	-	-	-	113.82	-	-	-	116.58	-	-	-	44.38	-	-	-	61.58	-	-	-
GSVIVG01001003001	AT4g29790/F27B13_30; contains IPR026960 (Reverse transcriptase zinc-binding domain)	2	4.34	-	-	-	4.42	32	4	2	14.03	-	-	-	11.96	-	-	-	2.6	-	-	-	3.84	-	-	-	8.06	-	-	-	8.33	-	-	-
GSVIVG01001043001	Lipid binding protein, putative; contains IPR001849 (Pleckstrin homology domain), IPR002913 (START domain), IPR009769 (Domain of unknown function DUF1336), IPR023393 (START-like domain)	1/2	21.54	1	2	1	39.62	3	8	5	26.89	-	-	-	25.12	-	-	-	21.68	-	-	-	26.31	-	-	-	19.31	-	-	-	26.1	-	-	-
GSVIVG01001044001	Receptor-like kinase; contains IPR011009 (Protein kinase-like domain), IPR013210 (Leucine-rich repeat-containing N-terminal, type 2), IPR025875 (Leucine rich repeat 4)	7	20.68	-	-	-	20.09	-	-	-	7.36	-	-	-	7.4	-	-	-	12.8	-	-	-	14.85	-	-	-	37.72	167	3	3	28.92	-	-	-
GSVIVG01001081001	Putative homeodomain-like transcription factor superfamily protein	2/5	16.86	-	-	-	14.74	189	112	46	7.94	-	-	-	8.15	-	-	-	14.2	248	113	41	15.34	-	-	-	31.35	-	-	-	41.82	-	-	-
GSVIVG01001089001	Ethylene-responsive transcription factor; contains IPR016177 (DNA-binding, integrase-type)	6	48.48	-	-	-	52.16	-	-	-	10.34	-	-	-	7.78	-	-	-	88.25	-	-	-	154.04	584	2	2	34.97	-	-	-	15.79	-	-	-
GSVIVG01001093001	Cytochrome b-c1 complex subunit Rieske, mitochondrial; contains IPR014349 (Rieske iron-sulphur protein)	1/5	116.22	11926	4	4	124.14	-	-	-	66.54	-	-	-	81.77	-	-	-	256.29	2248	4	3	155.09	-	-	-	56.98	-	-	-	58.54	-	-	-
GSVIVG01001097001	Glycosyltransferase 47; contains IPR004263 (Exostosin-like)	8	16.05	-	-	-	12.34	-	-	-	17.24	-	-	-	21.9	-	-	-	12.14	-	-	-	13.98	-	-	-	64.01	-	-	-	52.12	414	2	2
GSVIVG01001098001	Transaldolase, putative; contains IPR001585 (Transaldolase), IPR013785 (Aldolase-type TIM barrel)	2/5/6	127.85	-	-	-	176.93	11469	6	6	156.34	-	-	-	151.49	-	-	-	236.55	4772	34	6	285.43	2433	3	2	184.38	-	-	-	201.56	-	-	-
GSVIVG01001099001	Peptidyl-prolyl cis-trans isomerase; contains IPR001179 (Peptidyl-prolyl cis-trans isomerase, FKBP-type, domain), IPR023566 (Peptidyl-prolyl cis-trans isomerase, FKBP-type)	5	17.34	-	-	-	18.12	-	-	-	25.07	-	-	-	21.2	-	-	-	19.14	59	2	1	12.26	-	-	-	16.67	-	-	-	19.53	-	-	-
GSVIVG01001101001	Cytochrome P450, putative; contains IPR001128 (Cytochrome P450)	1	22.56	533	2	2	15.44	-	-	-	41.77	-	-	-	42.06	-	-	-	32.39	-	-	-	43.94	-	-	-	29.9	-	-	-	25.31	-	-	-
GSVIVG01001120001	Calnexin; contains IPR001580 (Calreticulin/calnexin), IPR008985 (Concanavalin A-like lectin/glucanases superfamily)	2/5	129.1	-	-	-	114.3	3565	5	4	214.6	-	-	-	183.65	-	-	-	113.24	2511	9	3	154.98	-	-	-	109.65	-	-	-	117.27	-	-	-
GSVIVG01001122001	Respiratory burst oxidase-like protein; contains IPR000778 (Cytochrome b245, heavy chain), IPR011992 (EF-hand-like domain), IPR013130 (Ferric reductase transmembrane component-like domain), IPR017938 (Riboflavin synthase-like beta-barrel)	6	6.7	-	-	-	12.36	-	-	-	12.08	-	-	-	15.47	-	-	-	5.89	-	-	-	1.78	133	1	1	9.32	-	-	-	3.69	-	-	-
GSVIVG01001124001	Xyloglucan endotransglucosylase/hydrolase 5; contains IPR008985 (Concanavalin A-like lectin/glucanases superfamily), IPR016455 (Xyloglucan endotransglucosylase/hydrolase)	7/8	19.83	-	-	-	25.04	-	-	-	31.76	-	-	-	29.34	-	-	-	78.81	-	-	-	9.51	-	-	-	137.2	190	126	3	86.13	141	63	3
GSVIVG01001129001	Protein phosphatase 2C containing protein; contains IPR001932 (Protein phosphatase 2C (PP2C)-like), IPR015655 (Protein phosphatase 2C)	2	29.04	-	-	-	28.04	742	2	1	13.03	-	-	-	8.77	-	-	-	68.97	-	-	-	44.96	-	-	-	25.77	-	-	-	37.51	-	-	-
GSVIVG01001130001	60S ribosomal protein L21; contains IPR001147 (Ribosomal protein L21e)	1/2	84.05	7505	3	3	83.79	60	2	2	156.4	-	-	-	123.59	-	-	-	185.33	-	-	-	96.95	-	-	-	74.95	-	-	-	78.33	-	-	-
GSVIVG01001138001	U2 small nuclear ribonucleoprotein A, putative; contains IPR001611 (Leucine-rich repeat), IPR003603 (U2A'/phosphoprotein 32 family A, C-terminal)	1	41.19	1950	4	4	41.61	-	-	-	50.16	-	-	-	46.94	-	-	-	49.81	-	-	-	42.66	-	-	-	34.03	-	-	-	38.29	-	-	-
GSVIVG01001140001	SnRK1-interacting protein 1	6	136.67	-	-	-	132.31	-	-	-	67.97	-	-	-	79.86	-	-	-	157.15	-	-	-	156.51	2102	2	2	108.25	-	-	-	93.85	-	-	-
GSVIVG01001149001	Time for coffee	1/6	35.53	187	2	2	54.49	-	-	-	43.79	-	-	-	41.95	-	-	-	14.51	-	-	-	49.1	1830	3	3	47.11	-	-	-	50.91	-	-	-
GSVIVG01001165001	NF-kappa-B-activating protein; contains IPR009269 (Protein of unknown function DUF926)	1/2/5	40.1	161	2	2	33.34	982	143	40	29.32	-	-	-	21.17	-	-	-	24.75	293	82	35	44.22	-	-	-	41.93	-	-	-	50.56	-	-	-
GSVIVG01001168001	30S ribosomal protein S13; contains IPR001892 (Ribosomal protein S13), IPR010979 (Ribosomal protein S13-like, H2TH), IPR013083 (Zinc finger, RING/FYVE/PHD-type), IPR016181 (Acyl-CoA N-acyltransferase), IPR027437 (30s ribosomal protein S13, C-terminal)	1/8	34.97	72	3	3	32.76	-	-	-	51.6	-	-	-	50.02	-	-	-	53.39	-	-	-	41.14	-	-	-	36.74	-	-	-	44.56	1952	2	2
GSVIVG01001171001	Unknown protein	6	1.21	-	-	-	0.83	-	-	-	0.3	-	-	-	0.1	-	-	-	0.28	-	-	-	0.54	490	4	2	0.37	-	-	-	0.35	-	-	-
GSVIVG01001172001	Unknown protein	5/6/7/8	79.96	-	-	-	128.48	-	-	-	82.63	-	-	-	84.14	-	-	-	101.04	562	2	2	108.82	3928	3	2	83.04	682	2	2	129.62	1301	2	2
GSVIVG01001173001	Senescence-associated protein SAG102; contains IPR007650 (Protein of unknown function DUF581)	1	141.38	802	3	2	303.33	-	-	-	54.36	-	-	-	31.63	-	-	-	145.18	-	-	-	206.19	-	-	-	57.49	-	-	-	51.3	-	-	-
GSVIVG01001182001	Proteasome subunit beta type; contains IPR001353 (Proteasome, subunit alpha/beta)	6	168.76	-	-	-	137.53	-	-	-	134.55	-	-	-	140.62	-	-	-	170.58	-	-	-	159.52	2444	2	2	97.51	-	-	-	94.5	-	-	-
GSVIVG01001194001	Methylcrotonoyl-CoA carboxylase subunit alpha; contains IPR000089 (Biotin/lipoyl attachment), IPR011761 (ATP-grasp fold), IPR011764 (Biotin carboxylation domain), IPR016185 (Pre-ATP-grasp domain)	2/5	9.04	-	-	-	11.85	1008	11	10	17.89	-	-	-	13.95	-	-	-	12	13	5	4	37.2	-	-	-	10.62	-	-	-	11.97	-	-	-
GSVIVG01001195001	Myosin-1, putative; contains IPR011684 (KIP1-like)	2	25.65	-	-	-	45.29	220	1	1	62.72	-	-	-	46.91	-	-	-	23.38	-	-	-	73.08	-	-	-	84.95	-	-	-	95.3	-	-	-
GSVIVG01001203001	Transmembrane BAX inhibitor motif-containing protein, putative; contains IPR006214 (Bax inhibitor 1-related)	5	18.2	-	-	-	15.71	-	-	-	14.09	-	-	-	17.05	-	-	-	12.1	54	1	1	17.92	-	-	-	115.52	-	-	-	16.01	-	-	-
GSVIVG01001252001	Glutathione s-transferase, putative; contains IPR010987 (Glutathione S-transferase, C-terminal-like)	1	127.68	7763	2	2	190.96	-	-	-	61.51	-	-	-	55.07	-	-	-	427.6	-	-	-	370.47	-	-	-	107.01	-	-	-	113.42	-	-	-
GSVIVG01001297001	Proline-rich 14 kDa protein; contains IPR016140 (Bifunctional inhibitor/plant lipid transfer protein/seed storage helical domain)	8	150.7	-	-	-	57.46	-	-	-	3.07	-	-	-	4.17	-	-	-	627.9	-	-	-	322.71	-	-	-	463.7	-	-	-	208.41	103	4	4
GSVIVG01001298001	Proline rich protein; contains IPR016140 (Bifunctional inhibitor/plant lipid transfer protein/seed storage helical domain)	2	6.92	-	-	-	5.44	1354	2	2	147.68	-	-	-	65.56	-	-	-	175.09	-	-	-	74.79	-	-	-	36	-	-	-	14.06	-	-	-
GSVIVG01001301001	NADH dehydrogenase [ubiquinone] 1 beta subcomplex subunit 8, mitochondrial	1	32.78	1135	1	1	39.54	-	-	-	46.29	-	-	-	51.71	-	-	-	54.34	-	-	-	24.82	-	-	-	27.93	-	-	-	27.76	-	-	-
GSVIVG01001307001	Autophagy-related protein 8f; contains IPR004241 (Autophagy protein Atg8 ubiquitin-like)	1/5	115.99	3038	2	1	137.48	-	-	-	25.97	-	-	-	24.9	-	-	-	136.24	3	2	2	117.39	-	-	-	49.05	-	-	-	47.15	-	-	-
GSVIVG01001328001	Peroxisomal biogenesis factor; contains IPR006708 (Pex19 protein)	1/2/7	35.79	2019	2	2	35.49	1164	2	2	28.04	-	-	-	20.56	-	-	-	31.56	-	-	-	42.57	-	-	-	27.17	558	2	2	37.51	-	-	-
GSVIVG01001361001	Callose synthase; contains IPR003440 (Glycosyl transferase, family 48), IPR023175 (Vacuolar protein sorting-associate protein Vta1/Callose synthase, N-terminal domain), IPR026899 (1,3-beta-glucan synthase subunit FKS1-like, domain-1), IPR026953 (Callose synthase)	2/8	34.24	-	-	-	84.75	3299	3	2	52.4	-	-	-	45.89	-	-	-	50.94	-	-	-	94.35	-	-	-	108.57	-	-	-	137.57	1343	2	2
GSVIVG01001371001	DNA-binding bromodomain-containing protein; contains IPR001487 (Bromodomain), IPR009057 (Homeodomain-like)	2/5/8	32.27	-	-	-	24.87	230	30	15	30.97	-	-	-	27.27	-	-	-	25.8	298	38	14	31.81	-	-	-	26.68	-	-	-	34.65	412	2	2
GSVIVG01001428001	Type I inositol-1,4,5-trisphosphate 5-phosphatase; contains IPR005135 (Endonuclease/exonuclease/phosphatase)	8	20.66	-	-	-	23.74	-	-	-	13.53	-	-	-	14.81	-	-	-	13.85	-	-	-	31.78	-	-	-	74.32	-	-	-	77.36	288	2	2
GSVIVG01001441001	Protein transport protein SEC31; contains IPR009917 (Steroid receptor RNA activator-protein/coat protein complex II, Sec31), IPR015943 (WD40/YVTN repeat-like-containing domain)	2	52.19	-	-	-	60.21	1298	2	2	62.05	-	-	-	72.64	-	-	-	41.65	-	-	-	67.86	-	-	-	67.59	-	-	-	70.45	-	-	-
GSVIVG01001445001	Alpha/beta hydrolase-fold family protein	2	41.9	-	-	-	84.65	497	4	4	20.92	-	-	-	19.96	-	-	-	24.34	-	-	-	16	-	-	-	5.76	-	-	-	6.42	-	-	-
GSVIVG01001446001	Disease resistance protein; contains IPR000767 (Disease resistance protein), IPR027417 (P-loop containing nucleoside triphosphate hydrolase)	7	0.7	-	-	-	0.92	-	-	-	0.99	-	-	-	0.95	-	-	-	0.51	-	-	-	1.34	-	-	-	1.24	24	9	2	1.73	-	-	-
GSVIVG01001448001	Disease resistance protein; contains IPR000767 (Disease resistance protein), IPR001611 (Leucine-rich repeat), IPR027417 (P-loop containing nucleoside triphosphate hydrolase)	2	12.43	-	-	-	9.83	412	39	8	15.85	-	-	-	15.96	-	-	-	5.13	-	-	-	23.15	-	-	-	26.63	-	-	-	33.89	-	-	-
GSVIVG01001467001	Zinc finger CCCH domain-containing protein; contains IPR000571 (Zinc finger, CCCH-type), IPR012677 (Nucleotide-binding, alpha-beta plait)	2	113.82	-	-	-	122.54	1402	2	2	121.59	-	-	-	130.52	-	-	-	84.29	-	-	-	82.09	-	-	-	70.17	-	-	-	74.42	-	-	-
GSVIVG01001478001	RNA recognition motif (RRM)-containing protein; contains IPR000571 (Zinc finger, CCCH-type), IPR012677 (Nucleotide-binding, alpha-beta plait), IPR013783 (Immunoglobulin-like fold), IPR014756 (Immunoglobulin E-set)	6	22.36	-	-	-	23.21	-	-	-	32.32	-	-	-	25.94	-	-	-	14.85	-	-	-	22.23	471	2	2	37.96	-	-	-	43.3	-	-	-
GSVIVG01001479001	Microsomal glutathione s-transferase, putative; contains IPR001129 (Membrane-associated, eicosanoid/glutathione metabolism (MAPEG) protein), IPR023352 (Membrane associated eicosanoid/glutathione metabolism-like domain)	1	106.82	1997	4	2	91.09	-	-	-	60.13	-	-	-	65.82	-	-	-	141.99	-	-	-	205.68	-	-	-	85.13	-	-	-	95.02	-	-	-
GSVIVG01001527001	ABI3-interacting protein 2; contains IPR012474 (Frigida-like)	6/8	191.41	-	-	-	214.71	-	-	-	322.59	-	-	-	291.21	-	-	-	157.01	-	-	-	125.24	6784	3	3	241.92	-	-	-	272.32	4856	3	3
GSVIVG01001596001	IST1-like protein; contains IPR005061 (Domain of unknown function DUF292, eukaryotic)	7	30.96	-	-	-	26.25	-	-	-	27.27	-	-	-	27.99	-	-	-	25.91	-	-	-	38.41	-	-	-	109.1	564	3	3	50.62	-	-	-
GSVIVG01001600001	Receptor-like kinase; contains IPR001611 (Leucine-rich repeat), IPR011009 (Protein kinase-like domain), IPR013210 (Leucine-rich repeat-containing N-terminal, type 2), IPR013320 (Concanavalin A-like lectin/glucanase, subgroup), IPR025875 (Leucine rich repeat 4)	2	20.46	-	-	-	18.98	350	3	3	39.71	-	-	-	40.32	-	-	-	19.09	-	-	-	18.11	-	-	-	32.45	-	-	-	32.36	-	-	-
GSVIVG01001603001	Laccase, putative; contains IPR017761 (Laccase)	7	0.49	-	-	-	3.5	-	-	-	1.74	-	-	-	1.18	-	-	-	11	-	-	-	0.21	-	-	-	80.54	19	2	2	68.39	-	-	-
GSVIVG01001672001	Glycine-rich RNA-binding protein; contains IPR001878 (Zinc finger, CCHC-type), IPR012677 (Nucleotide-binding, alpha-beta plait)	2/5	146.8	-	-	-	130.01	3299	2	2	112.44	-	-	-	103.59	-	-	-	152.61	3128	4	2	115.03	-	-	-	82.09	-	-	-	100.01	-	-	-
GSVIVG01001680001	RNA-binding protein; contains IPR012677 (Nucleotide-binding, alpha-beta plait), IPR024888 (U1 small nuclear ribonucleoprotein A/U2 small nuclear ribonucleoprotein B'')	2/5	8.11	-	-	-	6.57	10	1	1	9.22	-	-	-	7.98	-	-	-	6.43	16	4	4	10.14	-	-	-	6.34	-	-	-	7.67	-	-	-
GSVIVG01001786001	Ran-binding protein; contains IPR001870 (B30.2/SPRY domain), IPR006595 (CTLH, C-terminal LisH motif), IPR008985 (Concanavalin A-like lectin/glucanases superfamily), IPR013144 (CRA domain), IPR024964 (CTLH/CRA C-terminal to LisH motif domain)	8	29.36	-	-	-	40.64	-	-	-	37.22	-	-	-	39.42	-	-	-	31.73	-	-	-	30.23	-	-	-	34.05	-	-	-	35.11	14	4	4
GSVIVG01001806001	Uridine kinase; contains IPR000764 (Uridine kinase), IPR026008 (Uridine kinase-like protein), IPR027417 (P-loop containing nucleoside triphosphate hydrolase)	2	14.41	-	-	-	15.65	36	2	2	16.24	-	-	-	14.46	-	-	-	15.54	-	-	-	30.66	-	-	-	34.65	-	-	-	42.23	-	-	-
GSVIVG01001813001	Adenylate kinase family-like protein; contains IPR000850 (Adenylate kinase), IPR027417 (P-loop containing nucleoside triphosphate hydrolase)	5/6	50.76	-	-	-	35.19	-	-	-	37.59	-	-	-	34.12	-	-	-	71.64	1273	2	2	78.08	499	2	2	43.31	-	-	-	86.08	-	-	-
GSVIVG01001825001	Protein TPLATE; contains IPR016024 (Armadillo-type fold)	1/8	13.34	171	3	3	17.5	-	-	-	25.77	-	-	-	28.05	-	-	-	11.92	-	-	-	18.46	-	-	-	19.66	-	-	-	20.24	374	2	2
GSVIVG01001833001	Emb|CAB62340.1	6	11.69	-	-	-	40.97	-	-	-	15.81	-	-	-	4.57	-	-	-	8.34	-	-	-	3.09	1237	2	2	13.23	-	-	-	7.48	-	-	-
GSVIVG01001835001	Bromodomain-containing protein, putative; contains IPR001487 (Bromodomain), IPR027353 (NET domain)	7	47.97	-	-	-	30.99	-	-	-	28.47	-	-	-	23.99	-	-	-	26.62	-	-	-	46.54	-	-	-	63.21	296	2	2	59.69	-	-	-
GSVIVG01001845001	Cytosolic Fe-S cluster assembly factor nubp1-B; contains IPR019591 (ATPase-like, ParA/MinD), IPR025669 (AAA domain), IPR027417 (P-loop containing nucleoside triphosphate hydrolase)	6	33.43	-	-	-	34.2	-	-	-	22.98	-	-	-	22.74	-	-	-	30.52	-	-	-	43.44	315	4	3	58.13	-	-	-	42.81	-	-	-
GSVIVG01001846001	F-box family protein; contains IPR001810 (F-box domain, cyclin-like)	1	11.33	81	1	1	13.35	-	-	-	6.89	-	-	-	7.06	-	-	-	8.28	-	-	-	8.26	-	-	-	9.38	-	-	-	11.9	-	-	-
GSVIVG01001847001	Glucose-6-phosphate 1-dehydrogenase; contains IPR001282 (Glucose-6-phosphate dehydrogenase)	7/8	80.63	-	-	-	137.01	-	-	-	62.05	-	-	-	68.97	-	-	-	86.75	-	-	-	122.91	-	-	-	165.07	14	21	8	158.33	15	9	7
GSVIVG01001852001	Serine/threonine protein phosphatase 2A 59 kDa regulatory subunit B' gamma isoform; contains IPR002554 (Protein phosphatase 2A, regulatory B subunit, B56), IPR016024 (Armadillo-type fold)	8	33.71	-	-	-	41.87	-	-	-	26.92	-	-	-	27.8	-	-	-	25.61	-	-	-	43.92	-	-	-	45.57	-	-	-	51.65	636	2	2
GSVIVG01001863001	Beta-amylase; contains IPR001554 (Glycoside hydrolase, family 14), IPR004331 (SPX, N-terminal), IPR017853 (Glycoside hydrolase, superfamily)	2/5/6/7/8	186.7	-	-	-	321.38	31404	37	23	58.7	-	-	-	53.9	-	-	-	204.94	22168	12	10	303.47	3206	4	2	372.86	1187	4	4	104.22	205	2	2
GSVIVG01001914001	Alcohol dehydrogenase, putative; contains IPR002085 (Alcohol dehydrogenase superfamily, zinc-type), IPR011032 (GroES-like), IPR013149 (Alcohol dehydrogenase, C-terminal), IPR016040 (NAD(P)-binding domain)	8	0.08	-	-	-	0.02	-	-	-	0	-	-	-	0.01	-	-	-	0.26	-	-	-	0.07	-	-	-	2.18	-	-	-	2.56	0	3	3
GSVIVG01001963001	Phosphoglucomutase, putative; contains IPR016055 (Alpha-D-phosphohexomutase, alpha/beta/alpha I/II/III)	7/8	2.17	-	-	-	2.23	-	-	-	1.91	-	-	-	1.51	-	-	-	2.85	-	-	-	4.66	-	-	-	1.34	0	2	2	1.54	0	2	2
GSVIVG01001969001	D.melanogaster polytene	1/6/7/8	0	31838	8	6	0	-	-	-	0.02	-	-	-	0.03	-	-	-	0.02	-	-	-	0	49579	4	2	0.03	29438	24	17	0.04	22050	7	7
GSVIVG01001971001	Polyubiquitin; contains IPR019955 (Ubiquitin supergroup), IPR019956 (Ubiquitin subgroup)	1/6/7/8	2286.25	41595	37	21	2175.82	-	-	-	1054.24	-	-	-	986.81	-	-	-	1587.77	-	-	-	1438.16	58538	17	10	1818.32	3151	5	3	1607.46	4575	5	3
GSVIVG01001977001	Thiazole biosynthetic enzyme; contains IPR002922 (Thiazole biosynthetic enzyme Thi4 family)	7	702.81	-	-	-	1034.26	-	-	-	512.83	-	-	-	487.71	-	-	-	1052.78	-	-	-	785.26	-	-	-	29.3	6637	2	2	34.17	-	-	-
GSVIVG01001996001	Glucose-6-phosphate/phosphate translocator; contains IPR004696 (Tpt phosphate/phosphoenolpyruvate translocator), IPR004853 (Domain of unknown function DUF250)	2	75.21	-	-	-	103.85	2471	7	2	49.16	-	-	-	60.31	-	-	-	113.89	-	-	-	134.83	-	-	-	154.11	-	-	-	259.88	-	-	-
GSVIVG01001999001	Chloroplast lipocalin; contains IPR011038 (Calycin-like)	2/5	29.76	-	-	-	38.77	227	2	2	27.31	-	-	-	28.18	-	-	-	30.43	417	2	2	18.09	-	-	-	7.31	-	-	-	10.99	-	-	-
GSVIVG01002027001	Sphingoid long-chain bases kinase 1; contains IPR001206 (Diacylglycerol kinase, catalytic domain), IPR016064 (ATP-NAD kinase-like domain)	1/6	43.6	1205	4	3	35.66	-	-	-	44.26	-	-	-	40.49	-	-	-	36.67	-	-	-	39.75	442	2	2	44.19	-	-	-	50.15	-	-	-
GSVIVG01002029001	Mediator of RNA polymerase II transcription subunit 16	7	19.5	-	-	-	23.29	-	-	-	28.93	-	-	-	30.03	-	-	-	17.52	-	-	-	29.82	-	-	-	29.31	402	2	2	37.34	-	-	-
GSVIVG01002036001	Putative uncharacterized protein B1206D04.24; contains IPR011990 (Tetratricopeptide-like helical)	8	8.14	-	-	-	4.73	-	-	-	6.84	-	-	-	5.69	-	-	-	4.42	-	-	-	8.81	-	-	-	6.77	-	-	-	8.19	127	2	2
GSVIVG01002075001	ADP-ribosylation factor, putative; contains IPR005225 (Small GTP-binding protein domain), IPR006689 (Small GTPase superfamily, ARF/SAR type), IPR027417 (P-loop containing nucleoside triphosphate hydrolase)	1	57.45	50	5	2	39.66	-	-	-	43.32	-	-	-	42.32	-	-	-	46.06	-	-	-	40.69	-	-	-	46.03	-	-	-	43.23	-	-	-
GSVIVG01002125001	Nuclear RNA binding protein; contains IPR006861 (Hyaluronan/mRNA-binding protein), IPR019084 (Stm1, N-terminal)	1/2/6	314.8	36	6	2	235.81	2399	7	4	309.99	-	-	-	256.1	-	-	-	336.96	-	-	-	321.79	33	11	5	224.8	-	-	-	270.61	-	-	-
GSVIVG01002243001	Fiber protein Fb34; contains IPR009606 (Protein of unknown function DUF1218)	2/5	137.21	-	-	-	117.73	1324	5	3	37.32	-	-	-	42.44	-	-	-	116.93	1244	2	2	103.47	-	-	-	87.46	-	-	-	93.02	-	-	-
GSVIVG01002244001	Cytoskeleton-associated protein 5; contains IPR016024 (Armadillo-type fold)	7	29.78	-	-	-	37.78	-	-	-	82.16	-	-	-	76.04	-	-	-	27.99	-	-	-	49.44	-	-	-	122.34	1241	3	3	176.45	-	-	-
GSVIVG01002272001	AT4g39900/T5J17_70	1	21.74	2881	2	2	19.5	-	-	-	59.03	-	-	-	67.7	-	-	-	41.96	-	-	-	14.43	-	-	-	46.19	-	-	-	42.69	-	-	-
GSVIVG01002278001	T-complex protein 1 subunit eta; contains IPR002423 (Chaperonin Cpn60/TCP-1), IPR027409 (GroEL-like apical domain), IPR027410 (TCP-1-like chaperonin intermediate domain), IPR027413 (GroEL-like equatorial domain)	2/5	55.44	-	-	-	70.52	2024	3	2	107.71	-	-	-	100.86	-	-	-	83.07	564	2	2	93.57	-	-	-	58.86	-	-	-	59.31	-	-	-
GSVIVG01002505001	Porphobilinogen deaminase, putative; contains IPR000860 (Tetrapyrrole biosynthesis, hydroxymethylbilane synthase)	2	67.36	-	-	-	55.39	756	2	2	78.07	-	-	-	85.11	-	-	-	68.38	-	-	-	50.89	-	-	-	12.06	-	-	-	18.17	-	-	-
GSVIVG01002527001	Peptidyl-prolyl cis-trans isomerase; contains IPR001179 (Peptidyl-prolyl cis-trans isomerase, FKBP-type, domain), IPR011990 (Tetratricopeptide-like helical), IPR023566 (Peptidyl-prolyl cis-trans isomerase, FKBP-type)	7/8	56.97	-	-	-	51.36	-	-	-	166.04	-	-	-	132.89	-	-	-	42.09	-	-	-	80.57	-	-	-	224.88	37	46	9	89.67	40	20	1
GSVIVG01002581001	AT5g65480/K19O4_1	1/5/6	98.97	1666	3	2	86.28	-	-	-	20.97	-	-	-	24.41	-	-	-	85.88	1889	3	3	88.81	1341	4	2	34.87	-	-	-	47.15	-	-	-
GSVIVG01002655001	Splicing factor 3B subunit, putative; contains IPR006568 (PSP, proline-rich)	7/8	79.14	-	-	-	60.71	-	-	-	56.86	-	-	-	37.19	-	-	-	55.36	-	-	-	56.74	-	-	-	69.07	254	3	1	99.37	151	3	2
GSVIVG01002723001	cDNA clone:J033077K20, full insert sequence; contains IPR024875 (Protein Lines)	2/5	2.45	-	-	-	3.25	20	3	3	3.09	-	-	-	2.67	-	-	-	1.89	22	5	5	3.59	-	-	-	2.39	-	-	-	3	-	-	-
GSVIVG01002745001	DNA-binding storekeeper protein-related transcriptional regulator; contains IPR007592 (Protein of unknown function DUF573)	2/5	92.21	-	-	-	89.39	2836	5	3	79.66	-	-	-	64.77	-	-	-	72.66	1329	3	3	90.4	-	-	-	66.1	-	-	-	80.73	-	-	-
GSVIVG01002809001	Oxygen-evolving enhancer protein 3; contains IPR008797 (Photosystem II PsbQ, oxygen evolving complex), IPR023222 (PsbQ-like domain)	1	500.49	3944	3	3	330.23	-	-	-	275.64	-	-	-	390.09	-	-	-	578.02	-	-	-	175.26	-	-	-	3.5	-	-	-	4.75	-	-	-
GSVIVG01003099001	Actin; contains IPR004000 (Actin-related protein)	2/5	127.41	-	-	-	131.59	2215	4	3	70.59	-	-	-	74.97	-	-	-	143.64	1642	6	2	153.27	-	-	-	105.58	-	-	-	104.42	-	-	-
GSVIVG01003114001	Ethylene-overproduction protein 1; contains IPR011333 (BTB/POZ fold), IPR011990 (Tetratricopeptide-like helical)	2/5	36.05	-	-	-	38.37	102	73	21	45.93	-	-	-	58.28	-	-	-	19.54	98	36	18	19.52	-	-	-	47.51	-	-	-	49.78	-	-	-
GSVIVG01003123001	WD repeat and FYVE domain-containing protein; contains IPR000409 (BEACH domain), IPR015943 (WD40/YVTN repeat-like-containing domain), IPR016024 (Armadillo-type fold), IPR023362 (PH-BEACH domain)	2/5/6	10.35	-	-	-	14.73	49	8	5	23.66	-	-	-	25	-	-	-	5.38	67	10	5	20.55	225	3	2	27.71	-	-	-	25.55	-	-	-
GSVIVG01003140001	Pyruvate kinase; contains IPR001697 (Pyruvate kinase)	1	9.85	265	2	2	6.87	-	-	-	21.33	-	-	-	21.15	-	-	-	8.93	-	-	-	10.7	-	-	-	8.7	-	-	-	6.74	-	-	-
GSVIVG01003165001	Phosphoglycerate dehydrogenase; contains IPR006236 (D-3-phosphoglycerate dehydrogenase), IPR016040 (NAD(P)-binding domain)	2	44.76	-	-	-	35.78	2709	5	4	34.75	-	-	-	31.42	-	-	-	54.09	-	-	-	100.48	-	-	-	69.49	-	-	-	95.78	-	-	-
GSVIVG01003166001	Putative Na+/H+ antiporter, NhaD family; contains IPR004680 (Citrate transporter-like domain)	2	25.88	-	-	-	24.91	1068	6	3	14.13	-	-	-	17.25	-	-	-	22.86	-	-	-	23.91	-	-	-	8.98	-	-	-	11.41	-	-	-
GSVIVG01003168001	Putative reverse transcriptase	5	24.53	-	-	-	10.35	-	-	-	20.96	-	-	-	20.61	-	-	-	15.42	1011	3	3	16.68	-	-	-	11.05	-	-	-	11.86	-	-	-
GSVIVG01003170001	Kynurenine formamidase; contains IPR007325 (Putative cyclase)	1/5	50.75	1653	2	2	45.05	-	-	-	31.25	-	-	-	34.93	-	-	-	75.83	1166	3	3	43.46	-	-	-	26.8	-	-	-	29.03	-	-	-
GSVIVG01003172001	Kynurenine formamidase; contains IPR007325 (Putative cyclase)	4	1151.93	-	-	-	783.88	-	-	-	637.2	-	-	-	818.83	5834	8	8	989.67	-	-	-	819.06	-	-	-	403.68	-	-	-	696.42	-	-	-
GSVIVG01003178001	Phosphoprotein phosphatase, putative; contains IPR008973 (C2 calcium/lipid-binding domain, CaLB), IPR014019 (Phosphatase tensin type)	7	65.74	-	-	-	65.58	-	-	-	58.3	-	-	-	59.16	-	-	-	43.75	-	-	-	72.64	-	-	-	54.48	894	3	3	53.24	-	-	-
GSVIVG01003212001	Transcription factor, putative; contains IPR011124 (Zinc finger, CW-type), IPR015300 (DNA-binding pseudobarrel domain)	7	9.74	-	-	-	17.72	-	-	-	21.26	-	-	-	18.77	-	-	-	8.78	-	-	-	18.18	-	-	-	22.29	143	2	2	20.38	-	-	-
GSVIVG01003220001	26S proteasome non-ATPase regulatory subunit	2	27.42	-	-	-	28.1	681	3	3	46.99	-	-	-	45.83	-	-	-	35.1	-	-	-	36.48	-	-	-	34.38	-	-	-	39.76	-	-	-
GSVIVG01003222001	Xenotropic and polytropic retrovirus receptor-like protein; contains IPR004331 (SPX, N-terminal), IPR004342 (EXS, C-terminal)	2	22.87	-	-	-	40.63	228	2	2	54.41	-	-	-	58.52	-	-	-	31.14	-	-	-	12.37	-	-	-	0.22	-	-	-	0.3	-	-	-
GSVIVG01003255001	B-cell receptor-associated protein 31-like containing protein; contains IPR008417 (B-cell receptor-associated 31-like)	5	22.51	-	-	-	16.73	-	-	-	23.51	-	-	-	20.68	-	-	-	18.65	516	2	2	22.78	-	-	-	28.31	-	-	-	28.95	-	-	-
GSVIVG01003301001	Small ubiquitin-related modifier 2; contains IPR019955 (Ubiquitin supergroup)	1/6	119.73	1529	37	4	67.06	-	-	-	126.78	-	-	-	124.6	-	-	-	88.11	-	-	-	101.97	520	30	4	93.58	-	-	-	113.17	-	-	-
GSVIVG01003307001	Small ubiquitin-related modifier 2; contains IPR019955 (Ubiquitin supergroup)	6	124.62	-	-	-	71.14	-	-	-	76.26	-	-	-	73.78	-	-	-	124.46	-	-	-	116.15	365	1	1	87.13	-	-	-	103.74	-	-	-
GSVIVG01003326001	Sodium-dependent dicarboxylate transporter; contains IPR001898 (Sodium/sulphate symporter)	2/5	31.95	-	-	-	53.98	187	82	14	16.65	-	-	-	17.91	-	-	-	50.11	88	22	6	73.18	-	-	-	17.36	-	-	-	15.81	-	-	-
GSVIVG01003352001	Transcription initiation factor IIF, alpha subunit; contains IPR001280 (Photosystem I PsaA/PsaB), IPR008851 (Transcription initiation factor IIF, alpha subunit)	1	57.61	1650	5	5	60.65	-	-	-	44.14	-	-	-	37.15	-	-	-	41.72	-	-	-	68.81	-	-	-	47.1	-	-	-	62.29	-	-	-
GSVIVG01003416001	Ribosomal RNA small subunit methyltransferase F; contains IPR001678 (Bacterial Fmu (Sun)/eukaryotic nucleolar NOL1/Nop2p), IPR023267 (RNA (C5-cytosine) methyltransferase)	6/8	17.25	-	-	-	26.81	-	-	-	29.71	-	-	-	24.39	-	-	-	20.96	-	-	-	24.85	431	2	2	18.44	-	-	-	23.03	5	2	2
GSVIVG01003431001	Homeobox-leucine zipper protein; contains IPR003106 (Leucine zipper, homeobox-associated), IPR009057 (Homeodomain-like)	1/2/5/7	550.33	11185	3	3	399.87	5733	28	9	212.8	-	-	-	207.73	-	-	-	370.57	10494	40	9	195.85	-	-	-	291.18	2902	3	2	369.95	-	-	-
GSVIVG01003434001	ATP-dependent RNA helicase, putative; contains IPR001650 (Helicase, C-terminal), IPR002867 (Zinc finger, C6HC-type), IPR007502 (Helicase-associated domain), IPR011709 (Domain of unknown function DUF1605), IPR014001 (Helicase, superfamily 1/2, ATP-binding domain), IPR027417 (P-loop containing nucleoside triphosphate hydrolase)	6	5.63	-	-	-	7.97	-	-	-	13.54	-	-	-	13.8	-	-	-	3.1	-	-	-	10.83	209	4	2	12.85	-	-	-	14.23	-	-	-
GSVIVG01003469001	Heat shock protein 90; contains IPR001404 (Heat shock protein Hsp90)	5/7/8	225.72	-	-	-	139.66	-	-	-	439.83	-	-	-	413.48	-	-	-	91.52	4736	2	2	207.05	-	-	-	554.38	8483	4	2	275.93	8593	5	2
GSVIVG01003478001	Serine O-acetyltransferase 1; contains IPR011004 (Trimeric LpxA-like)	7/8	26.7	-	-	-	8.25	-	-	-	5.82	-	-	-	8.53	-	-	-	7.97	-	-	-	20.73	-	-	-	6.25	45	23	17	1.37	51	2	2
GSVIVG01003549001	Misato-like protein; contains IPR003008 (Tubulin/FtsZ, GTPase domain), IPR019605 (Misato Segment II, myosin-like)	6	7.45	-	-	-	9.4	-	-	-	5.84	-	-	-	5.94	-	-	-	10.59	-	-	-	12.94	193	2	2	5.11	-	-	-	6.76	-	-	-
GSVIVG01003659001	Vesicle-associated membrane family protein; contains IPR000535 (Major sperm protein)	2	91.84	-	-	-	61.61	3628	4	4	87.26	-	-	-	86.07	-	-	-	81.17	-	-	-	72.97	-	-	-	94.63	-	-	-	97.99	-	-	-
GSVIVG01003667001	AarF domain-containing protein kinase, putative	6	29.91	-	-	-	28.55	-	-	-	23.13	-	-	-	21.07	-	-	-	27.1	-	-	-	37.07	650	2	2	19.68	-	-	-	21.72	-	-	-
GSVIVG01003670001	Growth-regulating factor 6; contains IPR014977 (WRC)	6	7.91	-	-	-	16.78	-	-	-	3.73	-	-	-	2.48	-	-	-	28.82	-	-	-	11.91	326	4	2	0.84	-	-	-	1.13	-	-	-
GSVIVG01003673001	Unknown protein	8	0.06	-	-	-	0.04	-	-	-	0	-	-	-	0	-	-	-	0.03	-	-	-	0.05	-	-	-	0.02	-	-	-	0.03	116	2	2
GSVIVG01003677001	Protein PLANT CADMIUM RESISTANCE 7; contains IPR006461 (Uncharacterised protein family Cys-rich)	1/2	41.33	4845	9	3	131.87	1309	2	2	44.26	-	-	-	37.5	-	-	-	85.09	-	-	-	62.28	-	-	-	38.76	-	-	-	71.84	-	-	-
GSVIVG01003678001	Nitric oxide synthase interacting protein; contains IPR016818 (Nitric oxide synthase-interacting)	7/8	44.36	-	-	-	47.39	-	-	-	39.86	-	-	-	37.53	-	-	-	43.39	-	-	-	48.29	-	-	-	27.99	136	26	3	33.03	248	39	4
GSVIVG01003679001	CHP-rich zinc finger protein-like; contains IPR014729 (Rossmann-like alpha/beta/alpha sandwich fold)	2	120.19	-	-	-	91.27	772	4	2	65.83	-	-	-	69	-	-	-	121.42	-	-	-	126.99	-	-	-	95.22	-	-	-	110.71	-	-	-
GSVIVG01003683001	Transcription factor, putative; contains IPR017877 (Myb-like domain)	6	22.87	-	-	-	29.52	-	-	-	25.9	-	-	-	19.95	-	-	-	26.58	-	-	-	25.56	154	5	2	29.46	-	-	-	31.5	-	-	-
GSVIVG01003693001	Lil3 protein, putative; contains IPR022796 (Chlorophyll A-B binding protein), IPR023329 (Chlorophyll a/b binding protein domain)	1	209.03	7083	6	5	150.69	-	-	-	117.36	-	-	-	132.25	-	-	-	197.57	-	-	-	127.54	-	-	-	32.23	-	-	-	50.84	-	-	-
GSVIVG01003711001	tRNA-dihydrouridine synthase; contains IPR001269 (tRNA-dihydrouridine synthase), IPR013785 (Aldolase-type TIM barrel)	1	7.53	134	1	1	6.21	-	-	-	8	-	-	-	6.62	-	-	-	5.82	-	-	-	9.18	-	-	-	5.49	-	-	-	5.31	-	-	-
GSVIVG01003713001	Inter-alpha-trypsin inhibitor heavy chain H4; contains IPR002035 (von Willebrand factor, type A), IPR013083 (Zinc finger, RING/FYVE/PHD-type)	7	35.15	-	-	-	22.32	-	-	-	50.97	-	-	-	42.34	-	-	-	17.69	-	-	-	12.81	-	-	-	58.19	701	3	2	47.58	-	-	-
GSVIVG01003715001	Hydroxyproline-rich glycoprotein	2/5	28.47	-	-	-	21.41	565	1	1	7.35	-	-	-	9.24	-	-	-	28.23	652	2	2	35.63	-	-	-	32.17	-	-	-	46.31	-	-	-
GSVIVG01003728001	Lysosomal pro-X carboxypeptidase, putative; contains IPR008758 (Peptidase S28)	2/5	29.84	-	-	-	44.01	850	456	6	26.57	-	-	-	21.66	-	-	-	23.62	760	272	2	35.78	-	-	-	2.68	-	-	-	0.76	-	-	-
GSVIVG01003756001	UDP-galactose transporter 6; contains IPR007271 (Nucleotide-sugar transporter)	7	4.51	-	-	-	5.87	-	-	-	8.22	-	-	-	8.35	-	-	-	4.75	-	-	-	7.68	-	-	-	8.23	192	2	2	8.64	-	-	-
GSVIVG01003757001	Putative E3 ubiquitin ligase; contains IPR001876 (Zinc finger, RanBP2-type), IPR001878 (Zinc finger, CCHC-type), IPR002867 (Zinc finger, C6HC-type), IPR013083 (Zinc finger, RING/FYVE/PHD-type)	7	31.74	-	-	-	39.71	-	-	-	32.72	-	-	-	29.04	-	-	-	28.29	-	-	-	34.24	-	-	-	34.25	85	1	1	41.29	-	-	-
GSVIVG01003759001	Transmembrane protein; contains IPR004843 (Metallophosphoesterase domain)	7	5.42	-	-	-	10.83	-	-	-	10.21	-	-	-	10.65	-	-	-	5.27	-	-	-	5.76	-	-	-	8.59	177	2	2	8.46	-	-	-
GSVIVG01003774001	Nuclear autoantigenic sperm protein; contains IPR011990 (Tetratricopeptide-like helical)	5	41.47	-	-	-	33.02	-	-	-	76.8	-	-	-	62.41	-	-	-	34.19	1061	2	2	34.67	-	-	-	35.24	-	-	-	41.82	-	-	-
GSVIVG01003837001	Isocitrate dehydrogenase, putative; contains IPR001804 (Isocitrate and isopropylmalate dehydrogenases family), IPR024084 (Isopropylmalate dehydrogenase-like domain)	8	20.01	-	-	-	21.3	-	-	-	32.1	-	-	-	29.41	-	-	-	21.99	-	-	-	17.83	-	-	-	22.21	-	-	-	18.98	464	2	2
GSVIVG01003842001	Ubiquitin family protein; contains IPR015496 (Ubiquilin)	6	32.49	-	-	-	41.12	-	-	-	39.82	-	-	-	36.83	-	-	-	28.85	-	-	-	63.81	188	1	1	49.02	-	-	-	51.02	-	-	-
GSVIVG01003850001	Oligopeptidase A; contains IPR001567 (Peptidase M3A/M3B), IPR024077 (Neurolysin/Thimet oligopeptidase, domain 2), IPR024079 (Metallopeptidase, catalytic domain), IPR024080 (Neurolysin/Thimet oligopeptidase, N-terminal)	2	70.8	-	-	-	79.81	797	2	2	87.77	-	-	-	87.57	-	-	-	77.05	-	-	-	84.6	-	-	-	61.63	-	-	-	55.23	-	-	-
GSVIVG01003868001	Receptor-like protein kinase; contains IPR001611 (Leucine-rich repeat), IPR003591 (Leucine-rich repeat, typical subtype), IPR011009 (Protein kinase-like domain), IPR025875 (Leucine rich repeat 4)	7	8.72	-	-	-	6.41	-	-	-	20.53	-	-	-	23.64	-	-	-	8.79	-	-	-	7.52	-	-	-	12.06	434	2	2	11.19	-	-	-
GSVIVG01003912001	Serine protease; contains IPR001940 (Peptidase S1C), IPR009003 (Trypsin-like cysteine/serine peptidase domain), IPR015724 (Serine endopeptidase DegP2)	2	5.46	-	-	-	5.36	13	1	1	8.25	-	-	-	8.18	-	-	-	5.65	-	-	-	7.48	-	-	-	7.69	-	-	-	11.02	-	-	-
GSVIVG01003935001	Ran-specific GTPase-activating protein; contains IPR011993 (Pleckstrin homology-like domain)	5/7	80.75	-	-	-	53.06	-	-	-	61.65	-	-	-	54.13	-	-	-	81.49	3888	5	4	85.26	-	-	-	74.27	359	2	2	78.25	-	-	-
GSVIVG01003940001	Pyruvate decarboxylase 1; contains IPR011766 (Thiamine pyrophosphate enzyme, C-terminal TPP-binding), IPR012110 (Thiamine pyrophosphate (TPP)-dependent enzyme)	7	60.75	-	-	-	68.86	-	-	-	54.83	-	-	-	72.05	-	-	-	27.41	-	-	-	79.4	-	-	-	92.76	1014	2	2	64.32	-	-	-
GSVIVG01003968001	Peptidyl serine alpha-galactosyltransferase	8	14.37	-	-	-	14.12	-	-	-	10.72	-	-	-	10.43	-	-	-	14.22	-	-	-	20.88	-	-	-	20.24	-	-	-	21.45	127	3	3
GSVIVG01003971001	Cystinosin; contains IPR005282 (Lysosomal cystine transporter)	4	67.88	-	-	-	44.25	-	-	-	25.85	-	-	-	33.75	2	2	1	33.65	-	-	-	25.07	-	-	-	30.82	-	-	-	30.3	-	-	-
GSVIVG01003975001	Succinate dehydrogenase iron-sulfur protein subunit; contains IPR004489 (Succinate dehydrogenase/fumarate reductase iron-sulphur protein), IPR009051 (Alpha-helical ferredoxin), IPR012675 (Beta-grasp domain), IPR017896 (4Fe-4S ferredoxin-type, iron-sulpur binding domain)	2/5	104.98	-	-	-	102.26	5907	4	3	81.54	-	-	-	81.21	-	-	-	127.49	3353	4	4	118.08	-	-	-	55.03	-	-	-	51.71	-	-	-
GSVIVG01003996001	Pentatricopeptide repeat-containing protein, putative; contains IPR002885 (Pentatricopeptide repeat)	2/5	1.29	-	-	-	1.16	21	6	3	4.64	-	-	-	4	-	-	-	1.16	22	10	6	1.06	-	-	-	1.76	-	-	-	2.12	-	-	-
GSVIVG01004000001	Double-strand-break repair protein rad21-like protein; contains IPR006910 (Rad21/Rec8-like protein, N-terminal), IPR023093 (Rad21/Rec8-like protein, C-terminal)	2	25.49	-	-	-	29.83	1181	4	3	45.69	-	-	-	49.46	-	-	-	14.27	-	-	-	27.77	-	-	-	41.08	-	-	-	48.74	-	-	-
GSVIVG01004004001	Receptor-like kinase; contains IPR001611 (Leucine-rich repeat), IPR011009 (Protein kinase-like domain), IPR013320 (Concanavalin A-like lectin/glucanase, subgroup)	2	49.23	-	-	-	30.36	1553	7	4	54.62	-	-	-	59.67	-	-	-	22.2	-	-	-	32.95	-	-	-	82.69	-	-	-	71.91	-	-	-
GSVIVG01004008001	Type I inositol-1,4,5-trisphosphate 5-phosphatase; contains IPR005135 (Endonuclease/exonuclease/phosphatase), IPR015943 (WD40/YVTN repeat-like-containing domain)	7	13.3	-	-	-	20.81	-	-	-	21.9	-	-	-	21.72	-	-	-	12.47	-	-	-	23.48	-	-	-	18.12	243	2	2	21.19	-	-	-
GSVIVG01004079001	Amine oxidase; contains IPR000269 (Copper amine oxidase)	1	38.34	795	2	2	34.61	-	-	-	23.07	-	-	-	26.2	-	-	-	36.54	-	-	-	40.5	-	-	-	14.72	-	-	-	25.28	-	-	-
GSVIVG01004082001	Sel1-like repeat; contains IPR011990 (Tetratricopeptide-like helical)	5	16.26	-	-	-	15.12	-	-	-	13.45	-	-	-	12.88	-	-	-	12.66	811	4	4	12.45	-	-	-	15.94	-	-	-	17.98	-	-	-
GSVIVG01004084001	Alanine aminotransferase 2; contains IPR015424 (Pyridoxal phosphate-dependent transferase)	1	162.91	4909	2	2	194.16	-	-	-	58.14	-	-	-	66.61	-	-	-	135.08	-	-	-	90.46	-	-	-	20.69	-	-	-	14.31	-	-	-
GSVIVG01004121001	Putative oxidoreductase GLYR1; contains IPR008927 (6-phosphogluconate dehydrogenase, C-terminal-like), IPR015815 (Hydroxy monocarboxylic acid anion dehydrogenase, HIBADH-type), IPR016040 (NAD(P)-binding domain)	2	21.76	-	-	-	31.02	120	7	4	53.03	-	-	-	54.08	-	-	-	28.41	-	-	-	12.06	-	-	-	27.91	-	-	-	28.18	-	-	-
GSVIVG01004125001	MLO-like protein; contains IPR004326 (Mlo-related protein)	7/8	8.26	-	-	-	18.94	-	-	-	16.5	-	-	-	16.48	-	-	-	19.17	-	-	-	5.68	-	-	-	33.59	2	11	9	36.5	1	9	6
GSVIVG01004128001	Iron-stress related protein	8	116.36	-	-	-	84.69	-	-	-	72.14	-	-	-	72.61	-	-	-	112.59	-	-	-	83.95	-	-	-	87.79	-	-	-	100.54	335	2	2
GSVIVG01004304001	50S ribosomal protein L7/L12, putative; contains IPR002885 (Pentatricopeptide repeat), IPR014719 (Ribosomal protein L7/L12, C-terminal/adaptor protein ClpS-like), IPR015608 (Ribosomal protein L7/L12, chloroplast)	2	18.55	-	-	-	12.66	470	2	2	11.16	-	-	-	10.48	-	-	-	15.43	-	-	-	20.42	-	-	-	11.08	-	-	-	13.37	-	-	-
GSVIVG01004465001	Leucine-rich repeat receptor-like protein kinase; contains IPR001611 (Leucine-rich repeat), IPR011009 (Protein kinase-like domain), IPR013210 (Leucine-rich repeat-containing N-terminal, type 2)	1/2/5/6/7	114.32	3318	69	4	78.87	2491	4	4	147.78	-	-	-	171.44	-	-	-	91.95	3355	2	2	102.87	2608	20	3	239.07	708	2	2	258.12	-	-	-
GSVIVG01004516001	BZIP transcription factor; contains IPR006867 (Domain of unknown function DUF632), IPR006868 (Domain of unknown function DUF630)	2/3	4.72	-	-	-	4.38	74	1	1	16.19	178	2	2	13.74	-	-	-	4.9	-	-	-	4.85	-	-	-	11.95	-	-	-	10.49	-	-	-
GSVIVG01004567001	Kinase family protein; contains IPR002912 (ACT domain)	1	2.27	86	1	1	2.74	-	-	-	7.99	-	-	-	8.24	-	-	-	3.04	-	-	-	3.43	-	-	-	3.53	-	-	-	2.95	-	-	-
GSVIVG01004707001	COPII coat assembly protein sec16; contains IPR024340 (Sec16, central conserved domain), IPR024880 (COPII coat assembly protein, Sec16)	8	26.16	-	-	-	33.04	-	-	-	36.26	-	-	-	38.71	-	-	-	21.35	-	-	-	34.62	-	-	-	38.23	-	-	-	44.1	747	2	2
GSVIVG01004716001	Serine-rich adhesin for platelets; contains IPR008395 (Agenet-like domain), IPR014002 (Tudor-like, plant)	1/6/7	44.03	1660	2	2	87.71	-	-	-	131.31	-	-	-	119.81	-	-	-	35.11	-	-	-	64.79	2795	4	2	54.26	1140	2	2	59.05	-	-	-
GSVIVG01004797001	COP9 signalosome complex subunit 7; contains IPR000717 (Proteasome component (PCI) domain), IPR027530 (COP9 signalosome complex subunit 7)	2/5	2.65	-	-	-	5.05	0	2	2	6.6	-	-	-	5.09	-	-	-	2.32	0	5	2	2.91	-	-	-	5.98	-	-	-	8.54	-	-	-
GSVIVG01004811001	Homeobox protein knotted-1, putative; contains IPR005539 (ELK), IPR005540 (KNOX1), IPR005541 (KNOX2), IPR009057 (Homeodomain-like)	5/6	20.62	-	-	-	8.3	-	-	-	14.66	-	-	-	11.16	-	-	-	17.37	963	2	2	9.45	192	2	2	6.71	-	-	-	4.41	-	-	-
GSVIVG01004812001	UBX domain-containing protein, putative; contains IPR001012 (UBX), IPR012989 (SEP domain)	2	126.12	-	-	-	97.46	4215	2	2	75.36	-	-	-	77.69	-	-	-	87.71	-	-	-	113.28	-	-	-	109.57	-	-	-	111.98	-	-	-
GSVIVG01004820001	Diphosphate/fructose-6-phosphate 1-phosphotransferase; contains IPR000023 (Phosphofructokinase domain), IPR011183 (Pyrophosphate-dependent phosphofructokinase PfpB), IPR022953 (Phosphofructokinase)	1	82.67	2210	4	2	121.33	-	-	-	196.69	-	-	-	186.18	-	-	-	125.26	-	-	-	113.34	-	-	-	108.1	-	-	-	109.99	-	-	-
GSVIVG01004860001	Calmodulin-binding transcription activator 3; contains IPR000048 (IQ motif, EF-hand binding site), IPR005559 (CG-1 DNA-binding domain), IPR014756 (Immunoglobulin E-set), IPR020683 (Ankyrin repeat-containing domain), IPR027417 (P-loop containing nucleoside triphosphate hydrolase)	2	31.28	-	-	-	29.35	632	2	2	32.04	-	-	-	31.55	-	-	-	18.5	-	-	-	32.62	-	-	-	46.59	-	-	-	43.8	-	-	-
GSVIVG01004914001	Calmodulin, putative; contains IPR011992 (EF-hand-like domain)	2/5	172.6	-	-	-	79.29	4439	5	4	184.39	-	-	-	191.69	-	-	-	167.3	6731	4	4	119.48	-	-	-	176.82	-	-	-	150.23	-	-	-
GSVIVG01004930001	Transcription factor, putative; contains IPR011598 (Myc-type, basic helix-loop-helix (bHLH) domain)	2/5	0.73	-	-	-	2.36	5	6	6	3.08	-	-	-	2.86	-	-	-	2.09	3	7	4	1.58	-	-	-	2.02	-	-	-	1.2	-	-	-
GSVIVG01004938001	Acetoacetate decarboxylase; contains IPR023375 (Acetoacetate decarboxylase beta barrel domain)	6	17.36	-	-	-	15.67	-	-	-	14.26	-	-	-	11.78	-	-	-	12.72	-	-	-	9.55	98	2	2	6.74	-	-	-	6.91	-	-	-
GSVIVG01004942001	Auxin-response factor; contains IPR003311 (AUX/IAA protein), IPR010525 (Auxin response factor), IPR015300 (DNA-binding pseudobarrel domain)	2/5	51.01	-	-	-	51.07	453	53	18	106.92	-	-	-	86.4	-	-	-	38.62	618	33	12	35.85	-	-	-	77.15	-	-	-	91.95	-	-	-
GSVIVG01004944001	Light-regulated protein, putative; contains IPR009856 (Light regulated Lir1)	5	86.8	-	-	-	93.85	-	-	-	186.3	-	-	-	128.4	-	-	-	98.28	2241	2	2	53.71	-	-	-	1.51	-	-	-	5.48	-	-	-
GSVIVG01005023001	Phosphoprotein phosphatase, putative; contains IPR000340 (Dual specificity phosphatase, catalytic domain), IPR014756 (Immunoglobulin E-set)	2	139.01	-	-	-	199.87	3159	4	4	46.28	-	-	-	38.83	-	-	-	93.79	-	-	-	108.28	-	-	-	32.51	-	-	-	60.5	-	-	-
GSVIVG01005038001	RecA; contains IPR013765 (DNA recombination and repair protein RecA), IPR023400 (DNA recombination and repair protein RecA, C-terminal), IPR027417 (P-loop containing nucleoside triphosphate hydrolase)	8	13.04	-	-	-	14.68	-	-	-	15.23	-	-	-	12.92	-	-	-	13.09	-	-	-	15.47	-	-	-	8.94	-	-	-	11.01	15	8	8
GSVIVG01005040001	Putative non-green plastid inner envelope membrane protein; contains IPR005349 (Uncharacterised protein family UPF0136, Transmembrane)	2	43.24	-	-	-	43.76	611	5	5	29.76	-	-	-	28.72	-	-	-	54.32	-	-	-	53.54	-	-	-	22.9	-	-	-	30.83	-	-	-
GSVIVG01005051001	Calpain-B; contains IPR011992 (EF-hand-like domain)	6	296.19	-	-	-	114.96	-	-	-	201.83	-	-	-	241.3	-	-	-	210.16	-	-	-	422.82	1729	2	2	192.17	-	-	-	222.83	-	-	-
GSVIVG01005090001	Guanine nucleotide-binding protein alpha-2 subunit; contains IPR001019 (Guanine nucleotide binding protein (G-protein), alpha subunit), IPR027417 (P-loop containing nucleoside triphosphate hydrolase)	2	27.24	-	-	-	32.18	240	5	2	40.38	-	-	-	38.31	-	-	-	21.31	-	-	-	33.41	-	-	-	32.56	-	-	-	37.21	-	-	-
GSVIVG01005133001	Oligopeptide transporter 3; contains IPR004813 (Oligopeptide transporter, OPT superfamily)	1	64.32	386	2	2	45.02	-	-	-	44.08	-	-	-	55.73	-	-	-	30.96	-	-	-	61.28	-	-	-	80.77	-	-	-	47.56	-	-	-
GSVIVG01005189001	RING finger family protein; contains IPR013083 (Zinc finger, RING/FYVE/PHD-type)	7	29.81	-	-	-	31.01	-	-	-	20.59	-	-	-	22.56	-	-	-	22.41	-	-	-	22.36	-	-	-	57.01	87	2	2	56.59	-	-	-
GSVIVG01005190001	3-isopropylmalate dehydratase large subunit; contains IPR015937 (Aconitase/isopropylmalate dehydratase)	1	50.38	4888	2	2	71.77	-	-	-	77.01	-	-	-	79.08	-	-	-	67.19	-	-	-	149.3	-	-	-	74.44	-	-	-	83.17	-	-	-
GSVIVG01005195001	Phospholipase D; contains IPR006592 (RNA polymerase, N-terminal), IPR007066 (RNA polymerase Rpb1, domain 3), IPR007080 (RNA polymerase Rpb1, domain 1), IPR008973 (C2 calcium/lipid-binding domain, CaLB), IPR009010 (Aspartate decarboxylase-like domain), IPR015679 (Phospholipase D family), IPR024632 (Phospholipase D, C-terminal)	2	21.4	-	-	-	18.36	784	2	2	37.21	-	-	-	34.89	-	-	-	10.83	-	-	-	15.31	-	-	-	27.28	-	-	-	32.5	-	-	-
GSVIVG01005201001	Phosphoglycerate mutase, putative; contains IPR013078 (Histidine phosphatase superfamily, clade-1)	1	30.57	1005	2	1	31.82	-	-	-	9.72	-	-	-	9.58	-	-	-	32.51	-	-	-	13.51	-	-	-	1.04	-	-	-	0.9	-	-	-
GSVIVG01005204001	Callose synthase; contains IPR003440 (Glycosyl transferase, family 48), IPR026899 (1,3-beta-glucan synthase subunit FKS1-like, domain-1)	7/8	14.67	-	-	-	25.03	-	-	-	51.86	-	-	-	52.12	-	-	-	18.43	-	-	-	20.31	-	-	-	22.91	489	52	24	25.01	262	48	26
GSVIVG01005250001	Ankyrin repeat-containing protein, putative; contains IPR020683 (Ankyrin repeat-containing domain), IPR026961 (PGG domain)	5	19.24	-	-	-	11.33	-	-	-	29.07	-	-	-	33.97	-	-	-	11.58	0	2	2	11.91	-	-	-	6.03	-	-	-	6.6	-	-	-
GSVIVG01005258001	At1g65720/F1E22_13	1	424.38	6245	4	2	345.57	-	-	-	174.22	-	-	-	257.02	-	-	-	416.16	-	-	-	382.87	-	-	-	331.85	-	-	-	290.39	-	-	-
GSVIVG01005260001	Pentatricopeptide repeat protein; contains IPR002885 (Pentatricopeptide repeat)	2/5	1.73	-	-	-	2.06	57	20	12	2.64	-	-	-	2.22	-	-	-	2.45	13	12	9	3.1	-	-	-	0.79	-	-	-	1.04	-	-	-
GSVIVG01005287001	Asparagine--tRNA ligase; contains IPR018150 (Aminoacyl-tRNA synthetase, class II (D/K/N)-like)	7	1.83	-	-	-	2.28	-	-	-	2.66	-	-	-	2.08	-	-	-	3.12	-	-	-	2.08	-	-	-	1.82	38	4	4	1.82	-	-	-
GSVIVG01005380001	Bax inhibitor 1; contains IPR006214 (Bax inhibitor 1-related)	1	161.66	3837	1	1	116.08	-	-	-	130.32	-	-	-	154.14	-	-	-	144.65	-	-	-	155.69	-	-	-	221.48	-	-	-	126.88	-	-	-
GSVIVG01005455001	1-aminocyclopropane-1-carboxylate synthase; contains IPR015424 (Pyridoxal phosphate-dependent transferase)	2	54.38	-	-	-	29.28	757	2	2	3.64	-	-	-	3.19	-	-	-	20.79	-	-	-	22.13	-	-	-	10.04	-	-	-	27.09	-	-	-
GSVIVG01005596001	Phosphoenolpyruvate carboxykinase [ATP], putative; contains IPR001272 (Phosphoenolpyruvate carboxykinase, ATP-utilising)	7	120.23	-	-	-	73.73	-	-	-	37.46	-	-	-	26.38	-	-	-	93.45	-	-	-	370.25	-	-	-	165.74	317	2	2	67.68	-	-	-
GSVIVG01005693001	Unknown protein	7	2.59	-	-	-	3.26	-	-	-	3.26	-	-	-	2.12	-	-	-	1.57	-	-	-	3.26	-	-	-	6.89	5	7	2	6.55	-	-	-
GSVIVG01005713001	Serine/threonine-protein kinase; contains IPR000742 (Epidermal growth factor-like domain), IPR000858 (S-locus glycoprotein), IPR003609 (Apple-like), IPR011009 (Protein kinase-like domain), IPR013320 (Concanavalin A-like lectin/glucanase, subgroup)	1	8.45	132	2	2	8.59	-	-	-	28.73	-	-	-	32.59	-	-	-	3.3	-	-	-	2.04	-	-	-	0	-	-	-	0	-	-	-
GSVIVG01005753001	Phosphate transporter 2-1; contains IPR001204 (Phosphate transporter)	1	90.76	1145	2	2	47.88	-	-	-	42.84	-	-	-	67.42	-	-	-	52.18	-	-	-	20.12	-	-	-	2.72	-	-	-	1.32	-	-	-
GSVIVG01005853001	Probable S-acyltransferase; contains IPR001594 (Zinc finger, DHHC-type, palmitoyltransferase)	1	14.37	237	5	2	13.5	-	-	-	13.61	-	-	-	18.33	-	-	-	11.74	-	-	-	9.18	-	-	-	14.39	-	-	-	17.48	-	-	-
GSVIVG01005924001	Putative kinase; contains IPR011009 (Protein kinase-like domain)	8	32.16	-	-	-	33.21	-	-	-	22.64	-	-	-	20.35	-	-	-	30.44	-	-	-	27.3	-	-	-	29.72	-	-	-	32.96	0	4	2
GSVIVG01005930001	Putative growth regulator protein; contains IPR019378 (GDP-fucose protein O-fucosyltransferase)	1	249.03	12033	5	5	436.28	-	-	-	156.64	-	-	-	206.38	-	-	-	335.74	-	-	-	196.48	-	-	-	129.4	-	-	-	181.58	-	-	-
GSVIVG01005970001	Pre-mRNA-splicing factor RSE1; contains IPR004871 (Cleavage/polyadenylation specificity factor, A subunit, C-terminal), IPR017986 (WD40-repeat-containing domain)	7/8	30.38	-	-	-	44.29	-	-	-	58.64	-	-	-	52.4	-	-	-	28.17	-	-	-	49.09	-	-	-	34.89	958	3	2	42.72	1125	2	2
GSVIVG01005972001	Putative 60S ribosomal protein L35; contains IPR001854 (Ribosomal protein L29)	1	278.87	1129	2	1	179.37	-	-	-	445.43	-	-	-	357.48	-	-	-	408.59	-	-	-	370.5	-	-	-	280.14	-	-	-	377.85	-	-	-
GSVIVG01006035001	Elongation factor EF-G; contains IPR000640 (Translation elongation factor EFG, V domain), IPR000795 (Elongation factor, GTP-binding domain), IPR005225 (Small GTP-binding protein domain), IPR009022 (Elongation factor G, III-V domain), IPR020568 (Ribosomal protein S5 domain 2-type fold), IPR027417 (P-loop containing nucleoside triphosphate hydrolase)	2/6	106.18	-	-	-	149.16	1998	4	4	54.9	-	-	-	50.62	-	-	-	79.37	-	-	-	91.98	3527	3	3	9.7	-	-	-	14.61	-	-	-
GSVIVG01006065001	1-aminocyclopropane-1-carboxylate oxidase; contains IPR005123 (Oxoglutarate/iron-dependent dioxygenase), IPR027443 (Isopenicillin N synthase-like)	2/5	1229.63	-	-	-	720.77	12258	8	6	170	-	-	-	261.65	-	-	-	765.07	46158	8	8	318.78	-	-	-	142.97	-	-	-	172.95	-	-	-
GSVIVG01006161001	Glycogenin-2; contains IPR002495 (Glycosyl transferase, family 8)	6	29.88	-	-	-	34.54	-	-	-	36.86	-	-	-	35.25	-	-	-	30.19	-	-	-	44.9	158	2	2	120.35	-	-	-	72.85	-	-	-
GSVIVG01006166001	Phosphoenolpyruvate carboxykinase [ATP], putative; contains IPR001272 (Phosphoenolpyruvate carboxykinase, ATP-utilising)	2	52.18	-	-	-	48.8	6868	4	4	27.66	-	-	-	16.79	-	-	-	41.02	-	-	-	260.56	-	-	-	122.16	-	-	-	48.28	-	-	-
GSVIVG01006264001	Beta-hexosaminidase subunit beta; contains IPR017853 (Glycoside hydrolase, superfamily), IPR025705 (Beta-hexosaminidase subunit alpha/beta)	5	3.66	-	-	-	12.54	-	-	-	21.38	-	-	-	26.76	-	-	-	14.83	492	1	1	2.92	-	-	-	11.73	-	-	-	14.37	-	-	-
GSVIVG01006267001	Conserved oligomeric Golgi complex subunit 1; contains IPR014812 (Vacuolar protein sorting-associated protein 51)	6	24.06	-	-	-	29.31	-	-	-	30.98	-	-	-	32.94	-	-	-	22.09	-	-	-	38.31	398	2	2	28	-	-	-	30.4	-	-	-
GSVIVG01006333001	La domain-containing protein; contains IPR011991 (Winged helix-turn-helix DNA-binding domain)	7	26.65	-	-	-	25.42	-	-	-	36.72	-	-	-	35.35	-	-	-	31.91	-	-	-	44.09	-	-	-	34.8	594	2	2	43.16	-	-	-
GSVIVG01006353001	Serine/threonine-protein kinase; contains IPR000742 (Epidermal growth factor-like domain), IPR000858 (S-locus glycoprotein), IPR003609 (Apple-like), IPR011009 (Protein kinase-like domain), IPR013320 (Concanavalin A-like lectin/glucanase, subgroup), IPR021820 (S-locus receptor kinase, C-terminal), IPR022126 (S-locus, receptor kinase)	2	10.51	-	-	-	5.85	408	5	5	4.06	-	-	-	6	-	-	-	5.51	-	-	-	13.87	-	-	-	16.55	-	-	-	12.92	-	-	-
GSVIVG01006374001	Pollen-specific protein C13, putative; contains IPR006041 (Pollen Ole e 1 allergen/extensin)	2/5/7	162.77	-	-	-	103.38	3113	4	2	104.07	-	-	-	112.57	-	-	-	298.41	3815	4	3	131.9	-	-	-	159.07	1310	2	2	100	-	-	-
GSVIVG01006396001	Dihydroflavonol 4-reductase; contains IPR001509 (NAD-dependent epimerase/dehydratase), IPR016040 (NAD(P)-binding domain)	1/2	110.82	3614	2	2	171.12	134	1	1	138.74	-	-	-	210.76	-	-	-	55.05	-	-	-	58.7	-	-	-	121.84	-	-	-	134.14	-	-	-
GSVIVG01006448001	RNA polymerase II C-terminal domain phosphatase-like protein; contains IPR004274 (NLI interacting factor), IPR023214 (HAD-like domain)	2	6.75	-	-	-	8.7	571	3	3	12.58	-	-	-	12.65	-	-	-	6.03	-	-	-	10.66	-	-	-	9.93	-	-	-	10.86	-	-	-
GSVIVG01006470001	Tubulin alpha chain, putative; contains IPR000217 (Tubulin)	7	42.31	-	-	-	29.03	-	-	-	54.01	-	-	-	79.11	-	-	-	40.86	-	-	-	15.72	-	-	-	194.45	703	3	3	112.4	-	-	-
GSVIVG01006497001	Phosphoserine aminotransferase; contains IPR015424 (Pyridoxal phosphate-dependent transferase), IPR022278 (Phosphoserine aminotransferase)	2	74.3	-	-	-	65.49	1442	2	2	61.81	-	-	-	64.77	-	-	-	64.97	-	-	-	284.4	-	-	-	68.4	-	-	-	62.38	-	-	-
GSVIVG01006598001	Unknown protein	2	0.29	-	-	-	0.45	518	8	4	0.1	-	-	-	0.04	-	-	-	0.73	-	-	-	0.17	-	-	-	0.41	-	-	-	0.45	-	-	-
GSVIVG01006710001	Transmembrane protein 184C; contains IPR005178 (Organic solute transporter Ost-alpha)	1	69.27	1802	2	2	78.19	-	-	-	40.57	-	-	-	46.11	-	-	-	76.43	-	-	-	59.15	-	-	-	50.05	-	-	-	54.69	-	-	-
GSVIVG01006714001	Pre-mRNA-splicing factor SYF1; contains IPR011990 (Tetratricopeptide-like helical)	7	12.76	-	-	-	15.91	-	-	-	18.88	-	-	-	15.63	-	-	-	11.83	-	-	-	22.01	-	-	-	15.4	155	4	2	17.2	-	-	-
GSVIVG01006715001	Vacuolar protein sorting-associated protein-like protein; contains IPR007143 (Vacuolar protein sorting-associated, VPS28)	5	43.66	-	-	-	44.29	-	-	-	18.71	-	-	-	20.63	-	-	-	40.6	1412	8	3	31.92	-	-	-	32.72	-	-	-	25.23	-	-	-
GSVIVG01006725001	Unknown protein	1	1.17	276	3	2	1.33	-	-	-	0.65	-	-	-	0.46	-	-	-	1.38	-	-	-	1.37	-	-	-	0.68	-	-	-	0.69	-	-	-
GSVIVG01006769001	Chaperone DnaK; contains IPR013126 (Heat shock protein 70 family)	1/6	50.75	1444	3	2	66.57	-	-	-	55.84	-	-	-	42.83	-	-	-	64.7	-	-	-	155.12	1139	2	2	32.75	-	-	-	31.22	-	-	-
GSVIVG01006770001	Pg1, putative, expressed; contains IPR009836 (Protein of unknown function DUF1399)	1/2/5/6	254.53	51681	16	9	408.06	9388	13	10	23.72	-	-	-	26.09	-	-	-	599.1	7112	25	7	451.73	25058	9	7	63.56	-	-	-	96.64	-	-	-
GSVIVG01006772001	Unknown protein	6	96.64	-	-	-	87.9	-	-	-	118.62	-	-	-	87.93	-	-	-	81.16	-	-	-	60.16	3682	3	2	90.54	-	-	-	108.75	-	-	-
GSVIVG01006775001	Unknown protein	5	91.59	-	-	-	52.87	-	-	-	32.12	-	-	-	44.54	-	-	-	99.11	1514	2	2	83.33	-	-	-	97.58	-	-	-	33.14	-	-	-
GSVIVG01006776001	Beta-D-xylosidase; contains IPR002772 (Glycoside hydrolase family 3 C-terminal domain), IPR017853 (Glycoside hydrolase, superfamily), IPR026891 (Fibronectin type III-like domain), IPR026892 (Glycoside hydrolase family 3)	5	3.84	-	-	-	4.81	-	-	-	10.62	-	-	-	13.1	-	-	-	6.31	6	4	3	4.94	-	-	-	10.16	-	-	-	10.92	-	-	-
GSVIVG01006778001	CBL-interacting protein kinase 03; contains IPR020636 (Calcium/calmodulin-dependent/calcium-dependent protein kinase)	2/5/7	439.02	-	-	-	692.99	4516	2	2	125.79	-	-	-	110.15	-	-	-	488.76	6424	3	3	299.68	-	-	-	207.48	1688	3	3	145.48	-	-	-
GSVIVG01006780001	Transposon protein, putative, Mutator sub-class; contains IPR019557 (Aminotransferase-like, plant mobile domain)	2	14.26	-	-	-	21.86	321	3	3	21.91	-	-	-	21.35	-	-	-	16.66	-	-	-	14.05	-	-	-	16.28	-	-	-	21.97	-	-	-
GSVIVG01006944001	Lipoyl synthase, mitochondrial; contains IPR003698 (Lipoyl synthase)	1/6	84.58	2369	10	5	104.46	-	-	-	43.65	-	-	-	44.24	-	-	-	76.69	-	-	-	69.26	2845	10	4	31.67	-	-	-	34.81	-	-	-
GSVIVG01006976001	Enhancer of mRNA-decapping protein; contains IPR015943 (WD40/YVTN repeat-like-containing domain)	2	22.84	-	-	-	25.76	528	2	2	28.75	-	-	-	30.31	-	-	-	14.73	-	-	-	45.87	-	-	-	33.42	-	-	-	36.08	-	-	-
GSVIVG01007072001	Clathrin assembly protein, putative; contains IPR008942 (ENTH/VHS), IPR011417 (AP180 N-terminal homology (ANTH) domain)	1	32.96	546	4	3	21.09	-	-	-	19.94	-	-	-	21.36	-	-	-	13.36	-	-	-	13.03	-	-	-	26.34	-	-	-	42.88	-	-	-
GSVIVG01007122001	Unknown protein	6	5.2	-	-	-	4.79	-	-	-	0.17	-	-	-	0.17	-	-	-	5.04	-	-	-	5.15	3025	1	1	0.01	-	-	-	0.01	-	-	-
GSVIVG01007223001	mRNA, clone: RTFL01-25-P14; contains IPR014729 (Rossmann-like alpha/beta/alpha sandwich fold)	2	29.22	-	-	-	28.27	341	4	2	30.96	-	-	-	30.92	-	-	-	28.43	-	-	-	18.51	-	-	-	19.65	-	-	-	23.34	-	-	-
GSVIVG01007327001	Sister chromatid cohesion protein PDS5	2	39.33	-	-	-	45.56	3144	6	4	73.29	-	-	-	61.59	-	-	-	26.33	-	-	-	48.58	-	-	-	53.07	-	-	-	64.05	-	-	-
GSVIVG01007345001	FAD-dependent monooxygenase; contains IPR003042 (Aromatic-ring hydroxylase-like)	1	11.48	171	3	2	9.39	-	-	-	8.63	-	-	-	10.48	-	-	-	10.57	-	-	-	5.9	-	-	-	0.25	-	-	-	0.17	-	-	-
GSVIVG01007403001	3-isopropylmalate dehydratase, small subunit; contains IPR015928 (Aconitase/3-isopropylmalate dehydratase, swivel)	1/6	295.99	1275	2	2	171.59	-	-	-	150.92	-	-	-	189.53	-	-	-	301.57	-	-	-	352.82	662	3	2	112.06	-	-	-	129.25	-	-	-
GSVIVG01007404001	Ribosomal protein L15; contains IPR000439 (Ribosomal protein L15e)	7/8	168.57	-	-	-	125.64	-	-	-	209.96	-	-	-	201.63	-	-	-	229.37	-	-	-	177.79	-	-	-	130.62	237	17	6	166.86	240	18	6
GSVIVG01007428001	Nuclear matrix constituent protein 2	8	23.93	-	-	-	30.94	-	-	-	37.91	-	-	-	28.46	-	-	-	15.51	-	-	-	34.52	-	-	-	45.96	-	-	-	56.86	357	2	2
GSVIVG01007521001	Glyceraldehyde-3-phosphate dehydrogenase C2; contains IPR020831 (Glyceraldehyde/Erythrose phosphate dehydrogenase family)	2	881.1	-	-	-	783.01	3753	2	2	937.81	-	-	-	975.45	-	-	-	1532.63	-	-	-	1583.51	-	-	-	1082.92	-	-	-	1115.77	-	-	-
GSVIVG01007540001	Telomere length regulation protein TEL2 like protein; contains IPR016024 (Armadillo-type fold), IPR019337 (Telomere length regulation protein, conserved domain)	2	7.77	-	-	-	13.07	0	1	1	12.3	-	-	-	11.94	-	-	-	7.82	-	-	-	11.2	-	-	-	10.74	-	-	-	13.53	-	-	-
GSVIVG01007549001	Response regulator; contains IPR009057 (Homeodomain-like), IPR011006 (CheY-like superfamily)	1	0.28	12	3	2	0.81	-	-	-	1.01	-	-	-	0.99	-	-	-	0.52	-	-	-	0.37	-	-	-	0.17	-	-	-	0.06	-	-	-
GSVIVG01007554001	GDSL esterase/lipase; contains IPR001087 (Lipase, GDSL)	1	39.47	303	2	2	16.72	-	-	-	58.59	-	-	-	76.88	-	-	-	21.4	-	-	-	8.03	-	-	-	0.13	-	-	-	0.31	-	-	-
GSVIVG01007575001	Programmed cell death protein; contains IPR003891 (Initiation factor eIF-4 gamma, MA3), IPR016024 (Armadillo-type fold)	7	44.96	-	-	-	57.05	-	-	-	106.44	-	-	-	85.99	-	-	-	35.81	-	-	-	94.19	-	-	-	75.16	1376	2	2	102.29	-	-	-
GSVIVG01007576001	Pentatricopeptide repeat-containing protein, putative; contains IPR002885 (Pentatricopeptide repeat), IPR011990 (Tetratricopeptide-like helical)	4	6.37	-	-	-	7.6	-	-	-	5.55	-	-	-	4.96	6	2	2	4.68	-	-	-	10.9	-	-	-	3.83	-	-	-	4.73	-	-	-
GSVIVG01007578001	Adenosylhomocysteinase; contains IPR000043 (Adenosylhomocysteinase), IPR016040 (NAD(P)-binding domain)	2/6/7/8	222.18	-	-	-	213.55	8339	7	3	319.01	-	-	-	331.07	-	-	-	551.16	-	-	-	462.7	2599	2	2	500.64	3062	3	3	288.88	6878	2	2
GSVIVG01007595001	Protein-L-isoaspartate O-methyltransferase; contains IPR000682 (Protein-L-isoaspartate(D-aspartate) O-methyltransferase)	2/5	43.32	-	-	-	48.59	7	6	6	34.7	-	-	-	39	-	-	-	46.04	5	5	4	32.89	-	-	-	35.76	-	-	-	39.04	-	-	-
GSVIVG01007597001	Alkaline alpha galactosidase; contains IPR008811 (Raffinose synthase), IPR013785 (Aldolase-type TIM barrel)	2	12.52	-	-	-	9.41	471	2	2	7.75	-	-	-	6.42	-	-	-	8.8	-	-	-	17.85	-	-	-	6.34	-	-	-	10.8	-	-	-
GSVIVG01007614001	Cytochrome P450; contains IPR001128 (Cytochrome P450)	5	13.73	-	-	-	35.03	-	-	-	1.3	-	-	-	1.53	-	-	-	17.77	30	2	2	4.8	-	-	-	1.28	-	-	-	1.4	-	-	-
GSVIVG01007624001	High affinity nitrate transporter; contains IPR016605 (Transporter, high affinity nitrate, Nar2), IPR018466 (Cell wall beta-glucan synthesis)	2	61.86	-	-	-	59.15	3102	4	2	11.06	-	-	-	10.45	-	-	-	40.54	-	-	-	86.31	-	-	-	29.49	-	-	-	35.63	-	-	-
GSVIVG01007644001	Unknown protein	6	192.28	-	-	-	250.87	-	-	-	17.19	-	-	-	19.55	-	-	-	148.71	-	-	-	99.99	1467	2	2	203.11	-	-	-	186.89	-	-	-
GSVIVG01007647001	Phosphatidylinositol kinase putative; contains IPR000270 (Phox/Bem1p), IPR000433 (Zinc finger, ZZ-type), IPR009060 (UBA-like)	6/7/8	186.85	-	-	-	269.98	-	-	-	184.57	-	-	-	178.63	-	-	-	210.48	-	-	-	438.16	6208	6	6	263.14	7438	25	6	318.99	7734	9	6
GSVIVG01007665001	ATP-dependent RNA helicase-like protein; contains IPR001650 (Helicase, C-terminal), IPR014001 (Helicase, superfamily 1/2, ATP-binding domain), IPR014014 (RNA helicase, DEAD-box type, Q motif), IPR027417 (P-loop containing nucleoside triphosphate hydrolase)	7/8	16.83	-	-	-	21.25	-	-	-	19.6	-	-	-	18.6	-	-	-	13.59	-	-	-	19.11	-	-	-	14.49	495	80	19	17.02	141	67	23
GSVIVG01007667001	60S ribosomal protein L27a, putative; contains IPR021131 (Ribosomal protein L18e/L15P)	1/2/6	109.9	218	2	2	70.01	1432	3	2	128.89	-	-	-	141.69	-	-	-	225.46	-	-	-	187.85	64	5	5	71.18	-	-	-	99.06	-	-	-
GSVIVG01007682001	RNA-binding protein; contains IPR000467 (G-patch domain)	2	10.35	-	-	-	8.84	89	1	1	6.81	-	-	-	5.89	-	-	-	5.22	-	-	-	9.4	-	-	-	23.65	-	-	-	9.86	-	-	-
GSVIVG01007688001	Receptor protein kinase, putative; contains IPR001611 (Leucine-rich repeat), IPR011009 (Protein kinase-like domain), IPR013210 (Leucine-rich repeat-containing N-terminal, type 2)	1	11.28	281	2	2	9.37	-	-	-	13.3	-	-	-	19.71	-	-	-	11.61	-	-	-	5.16	-	-	-	1.93	-	-	-	1.5	-	-	-
GSVIVG01007696001	Trans-2-enoyl-CoA reductase, mitochondrial, putative, expressed; contains IPR002085 (Alcohol dehydrogenase superfamily, zinc-type), IPR016040 (NAD(P)-binding domain)	1	39.19	336	1	1	46.65	-	-	-	40.03	-	-	-	44.45	-	-	-	67.28	-	-	-	46.45	-	-	-	32.01	-	-	-	34.21	-	-	-
GSVIVG01007699001	Heme-binding protein, putative; contains IPR006917 (SOUL haem-binding protein), IPR011256 (Regulatory factor, effector, bacterial)	8	35.62	-	-	-	25.06	-	-	-	27.78	-	-	-	27.69	-	-	-	29.21	-	-	-	33.68	-	-	-	110.3	-	-	-	121.13	684	6	2
GSVIVG01007703001	Protein MODIFIER OF SNC1 1	6	24.38	-	-	-	34.08	-	-	-	37.12	-	-	-	34.73	-	-	-	15.87	-	-	-	37.58	1081	6	2	33.38	-	-	-	36.44	-	-	-
GSVIVG01007705001	Emb|CAB81845.1	2/5	10.43	-	-	-	12.75	80	36	15	11.32	-	-	-	10.91	-	-	-	8.62	76	26	9	11.64	-	-	-	6.65	-	-	-	7.44	-	-	-
GSVIVG01007719001	Glutaredoxin; contains IPR012336 (Thioredoxin-like fold)	7	51.1	-	-	-	37.22	-	-	-	12.42	-	-	-	12.5	-	-	-	60.57	-	-	-	49.19	-	-	-	30	137	2	2	34.11	-	-	-
GSVIVG01007730001	Glucose-6P/phosphate translocator; contains IPR004696 (Tpt phosphate/phosphoenolpyruvate translocator), IPR004853 (Domain of unknown function DUF250)	2	54.35	-	-	-	67.06	1837	2	2	60.91	-	-	-	70.66	-	-	-	70.21	-	-	-	47.27	-	-	-	55.88	-	-	-	58.18	-	-	-
GSVIVG01007740001	Transcription factor Myb; contains IPR009057 (Homeodomain-like)	2	28.61	-	-	-	21.81	149	2	1	15.94	-	-	-	13.26	-	-	-	32.06	-	-	-	6.6	-	-	-	1.1	-	-	-	1.04	-	-	-
GSVIVG01007752001	1-deoxy-D-xylulose 5-phosphate reductoisomerase; contains IPR003821 (1-deoxy-D-xylulose 5-phosphate reductoisomerase), IPR016040 (NAD(P)-binding domain), IPR026877 (DXP reductoisomerase C-terminal domain)	1	38.04	362	2	2	49.77	-	-	-	51.99	-	-	-	58.44	-	-	-	46.31	-	-	-	30.57	-	-	-	31.1	-	-	-	42.58	-	-	-
GSVIVG01007760001	Kinesin light chain, putative; contains IPR011990 (Tetratricopeptide-like helical)	6	46.66	-	-	-	50.59	-	-	-	20.77	-	-	-	18.67	-	-	-	34.04	-	-	-	48.35	900	5	3	71.98	-	-	-	74.46	-	-	-
GSVIVG01007761001	Unknown protein	3/4	0.45	-	-	-	0.93	-	-	-	2.83	59	76	16	1.29	16	42	12	0.3	-	-	-	0.34	-	-	-	1.46	-	-	-	0.15	-	-	-
GSVIVG01007763001	CASP-like protein; contains IPR006702 (Uncharacterised protein family UPF0497, trans-membrane plant)	6	37.92	-	-	-	40.42	-	-	-	17.19	-	-	-	19.93	-	-	-	28.13	-	-	-	36.91	96	4	2	22.39	-	-	-	22.44	-	-	-
GSVIVG01007764001	Protein EXECUTER; contains IPR021894 (Protein of unknown function DUF3506)	1/6	44.79	1288	7	2	71.6	-	-	-	45.24	-	-	-	36.43	-	-	-	38.71	-	-	-	65.31	2261	7	3	17.67	-	-	-	27.54	-	-	-
GSVIVG01007770001	T-complex protein 1 subunit gamma; contains IPR002423 (Chaperonin Cpn60/TCP-1), IPR027409 (GroEL-like apical domain), IPR027410 (TCP-1-like chaperonin intermediate domain), IPR027413 (GroEL-like equatorial domain)	1/2	51.21	1638	3	3	41.3	1028	3	3	72.02	-	-	-	59.67	-	-	-	56.1	-	-	-	81.96	-	-	-	51.38	-	-	-	48.07	-	-	-
GSVIVG01007772001	Basic helix-loop-helix domain-containing protein; contains IPR011598 (Myc-type, basic helix-loop-helix (bHLH) domain)	2	28.75	-	-	-	25.34	317	4	2	11.14	-	-	-	7.6	-	-	-	12.07	-	-	-	17.01	-	-	-	4.08	-	-	-	1.24	-	-	-
GSVIVG01007789001	Trehalose-6-phosphate synthase, putative; contains IPR001830 (Glycosyl transferase, family 20), IPR006379 (HAD-superfamily hydrolase, subfamily IIB), IPR023214 (HAD-like domain)	2	9.39	-	-	-	7.98	1837	6	3	27.81	-	-	-	12.05	-	-	-	6.2	-	-	-	54.05	-	-	-	24.4	-	-	-	18.86	-	-	-
GSVIVG01007791001	NHL repeat-containing protein	1	29.12	1179	2	2	43.33	-	-	-	15.64	-	-	-	13.08	-	-	-	54.45	-	-	-	46.1	-	-	-	75.27	-	-	-	121.86	-	-	-
GSVIVG01007794001	Ubiquitin-conjugating enzyme h, putative; contains IPR016135 (Ubiquitin-conjugating enzyme/RWD-like), IPR023313 (Ubiquitin-conjugating enzyme, active site)	8	41.32	-	-	-	38.04	-	-	-	33.61	-	-	-	28.57	-	-	-	39.13	-	-	-	53.52	-	-	-	33.64	-	-	-	32.08	33	2	2
GSVIVG01007809001	Nucleobase ascorbate transporter; contains IPR006043 (Xanthine/uracil/vitamin C permease)	8	127.49	-	-	-	114.92	-	-	-	118.87	-	-	-	139.12	-	-	-	130.4	-	-	-	101.43	-	-	-	186.02	-	-	-	189.01	1799	2	2
GSVIVG01007816001	Calmodulin binding protein-like protein; contains IPR012416 (Calmodulin binding protein-like)	2	25.96	-	-	-	30.58	568	3	2	14.32	-	-	-	14.41	-	-	-	21.68	-	-	-	20.7	-	-	-	25.62	-	-	-	27.76	-	-	-
GSVIVG01007839001	Paired amphipathic helix protein Sin3-like 3; contains IPR003822 (Paired amphipathic helix)	2	1.52	-	-	-	1.59	1	1	1	3.52	-	-	-	2.73	-	-	-	0.81	-	-	-	1.18	-	-	-	0.61	-	-	-	0.32	-	-	-
GSVIVG01007843001	MYB transcription factor 2; contains IPR009057 (Homeodomain-like)	1/6	211.77	8742	9	5	200.58	-	-	-	135.24	-	-	-	156.08	-	-	-	160.73	-	-	-	202.16	9517	4	4	28.03	-	-	-	52.38	-	-	-
GSVIVG01007865001	RNA binding protein-like protein; contains IPR012677 (Nucleotide-binding, alpha-beta plait)	2	120.06	-	-	-	153.84	2213	2	2	224.68	-	-	-	187.38	-	-	-	217.37	-	-	-	162.63	-	-	-	82.38	-	-	-	115.6	-	-	-
GSVIVG01007866001	Emb|CAB62613.1	1/6/7/8	5.29	0	2	1	4.41	-	-	-	8.27	-	-	-	6.06	-	-	-	4.26	-	-	-	5.6	4	2	1	6.39	57	12	8	7.75	44	13	9
GSVIVG01007875001	Activating signal cointegrator 1 complex subunit; contains IPR001650 (Helicase, C-terminal), IPR004179 (Sec63 domain), IPR014001 (Helicase, superfamily 1/2, ATP-binding domain), IPR014756 (Immunoglobulin E-set), IPR027417 (P-loop containing nucleoside triphosphate hydrolase)	2/8	8.54	-	-	-	16.29	308	4	4	18.01	-	-	-	18.14	-	-	-	7.71	-	-	-	20.86	-	-	-	24.37	-	-	-	31.82	131	2	2
GSVIVG01007880001	Chaperone clpb, putative; contains IPR001270 (Chaperonin ClpA/B), IPR004176 (Clp, N-terminal), IPR019489 (Clp ATPase, C-terminal), IPR023150 (Double Clp-N motif), IPR027417 (P-loop containing nucleoside triphosphate hydrolase)	7	10.94	-	-	-	3.29	-	-	-	14.97	-	-	-	12.62	-	-	-	1.13	-	-	-	15.73	-	-	-	461.48	440	10	8	69.89	-	-	-
GSVIVG01007889001	Putative uncharacterized protein F13G24.150	3	12.86	-	-	-	12.93	-	-	-	12.68	21	1	1	10.78	-	-	-	11.57	-	-	-	13.33	-	-	-	13.33	-	-	-	15.21	-	-	-
GSVIVG01007908001	40S ribosomal protein S19; contains IPR001266 (Ribosomal protein S19e)	1/6	451	3137	2	2	238.8	-	-	-	344.47	-	-	-	344.53	-	-	-	460.53	-	-	-	473.9	1451	2	2	297.63	-	-	-	372.68	-	-	-
GSVIVG01007932001	RING zinc finger protein-like; contains IPR013083 (Zinc finger, RING/FYVE/PHD-type), IPR027370 (RING-type zinc-finger, LisH dimerisation motif)	1	41.5	21	2	2	36.71	-	-	-	28.62	-	-	-	33.5	-	-	-	27.49	-	-	-	19.41	-	-	-	33.63	-	-	-	41.43	-	-	-
GSVIVG01007940001	dCTP pyrophosphatase; contains IPR004518 (NTP pyrophosphohydrolase MazG, putative catalytic core), IPR009039 (EAR)	6	47.83	-	-	-	21.21	-	-	-	12.13	-	-	-	10.11	-	-	-	28.16	-	-	-	21.09	755	2	2	11.8	-	-	-	9.57	-	-	-
GSVIVG01007954001	Eukaryotic translation initiation factor 5A; contains IPR001884 (Translation elongation factor IF5A)	1/6	440.11	8739	5	4	387.78	-	-	-	283.23	-	-	-	308.37	-	-	-	526.53	-	-	-	421.33	5287	2	2	360.8	-	-	-	269.12	-	-	-
GSVIVG01007958001	Formin 2B; contains IPR003104 (Actin-binding FH2/DRF autoregulatory), IPR008973 (C2 calcium/lipid-binding domain, CaLB)	2/5/7	25.51	-	-	-	25.56	1346	2	2	28.26	-	-	-	29.44	-	-	-	15.8	1233	3	3	32.16	-	-	-	29.75	0	1	1	36.64	-	-	-
GSVIVG01007963001	Putative glycosyltransferase; contains IPR008630 (Galactosyl transferase)	7	83.82	-	-	-	104.98	-	-	-	232.3	-	-	-	227.27	-	-	-	105.93	-	-	-	60.02	-	-	-	323.68	1393	2	2	163.95	-	-	-
GSVIVG01007965001	Pseudo response regulator; contains IPR010402 (CCT domain), IPR011006 (CheY-like superfamily)	2	49.51	-	-	-	63.15	2031	6	3	69.2	-	-	-	52.15	-	-	-	42.59	-	-	-	54.63	-	-	-	50.24	-	-	-	81.94	-	-	-
GSVIVG01007982001	NAC domain-containing protein 21/22, putative; contains IPR003441 (No apical meristem (NAM) protein)	2	9.1	-	-	-	15.5	195	3	3	8.2	-	-	-	4.82	-	-	-	8.62	-	-	-	11.52	-	-	-	14.86	-	-	-	13.32	-	-	-
GSVIVG01007996001	Geranylgeranyl reductase; contains IPR010253 (Geranylgeranyl reductase, plant/prokaryotic)	1/6	340.75	5226	2	2	233.32	-	-	-	293.73	-	-	-	317.93	-	-	-	254.36	-	-	-	127.51	3260	3	3	13.09	-	-	-	12.4	-	-	-
GSVIVG01007997001	Malate dehydrogenase, putative; contains IPR001557 (L-lactate/malate dehydrogenase)	6	40.06	-	-	-	56.42	-	-	-	16.33	-	-	-	15.47	-	-	-	73.44	-	-	-	180.45	473	1	1	20.82	-	-	-	30.16	-	-	-
GSVIVG01008002001	Exostosin family-like protein; contains IPR004263 (Exostosin-like)	1	9.79	127	2	2	17.73	-	-	-	8.05	-	-	-	7.53	-	-	-	11.15	-	-	-	10.92	-	-	-	13.95	-	-	-	12.97	-	-	-
GSVIVG01008020001	Putative methyltransferase; contains IPR004159 (Putative S-adenosyl-L-methionine-dependent methyltransferase)	5	30.47	-	-	-	37.65	-	-	-	50.34	-	-	-	42.3	-	-	-	55.43	624	3	3	45.38	-	-	-	47.89	-	-	-	36.71	-	-	-
GSVIVG01008028001	Ribosomal protein; contains IPR001912 (Ribosomal protein S4/S9, N-terminal), IPR022801 (Ribosomal protein S4/S9)	1/2/5	185.13	5486	1	1	91.93	3050	4	2	123.17	-	-	-	94.66	-	-	-	188.47	2867	3	2	182.47	-	-	-	75.87	-	-	-	97.08	-	-	-
GSVIVG01008029001	Unknown protein	2	1.04	-	-	-	0.69	313	1	1	0.05	-	-	-	0.06	-	-	-	1.01	-	-	-	2.73	-	-	-	0.5	-	-	-	0.76	-	-	-
GSVIVG01008047001	Putative aldehyde dehydrogenase; contains IPR016161 (Aldehyde/histidinol dehydrogenase)	2	32.86	-	-	-	26.54	1645	3	2	20.93	-	-	-	16.56	-	-	-	20.44	-	-	-	42.13	-	-	-	26.28	-	-	-	34.79	-	-	-
GSVIVG01008051001	YLP motif-containing protein; contains IPR026314 (YLP motif-containing protein 1), IPR027417 (P-loop containing nucleoside triphosphate hydrolase)	2	19.54	-	-	-	25.61	331	2	2	47.75	-	-	-	40.01	-	-	-	16.91	-	-	-	34.91	-	-	-	45.98	-	-	-	59.91	-	-	-
GSVIVG01008060001	Hypersensitive-induced response protein; contains IPR001107 (Band 7 protein)	5/6	167.77	-	-	-	95.12	-	-	-	77.73	-	-	-	81.21	-	-	-	86.31	4195	2	2	125.81	1999	2	2	136.42	-	-	-	126.83	-	-	-
GSVIVG01008065001	Homeobox-leucine zipper-like protein; contains IPR003106 (Leucine zipper, homeobox-associated), IPR009057 (Homeodomain-like)	1	152.78	5369	6	5	155.58	-	-	-	34.27	-	-	-	36.42	-	-	-	88.98	-	-	-	43.46	-	-	-	69.94	-	-	-	78.34	-	-	-
GSVIVG01008068001	Putative short chain dehydrogenase/reductase; contains IPR002347 (Glucose/ribitol dehydrogenase)	1/7	12.65	601	4	3	19.89	-	-	-	30.09	-	-	-	24.92	-	-	-	27.28	-	-	-	9.42	-	-	-	35.55	241	4	3	38.25	-	-	-
GSVIVG01008073001	Probable peptide/nitrate transporter; contains IPR000109 (Proton-dependent oligopeptide transporter family), IPR016196 (Major facilitator superfamily domain, general substrate transporter)	2	62.65	-	-	-	72.02	970	3	3	11.23	-	-	-	13.66	-	-	-	43.37	-	-	-	35.16	-	-	-	21.15	-	-	-	29.53	-	-	-
GSVIVG01008074001	PM H+-ATPase L; contains IPR001757 (Cation-transporting P-type ATPase), IPR023214 (HAD-like domain), IPR023298 (P-type ATPase, transmembrane domain)	8	73.45	-	-	-	57.24	-	-	-	133.17	-	-	-	153.63	-	-	-	59.11	-	-	-	81.52	-	-	-	83.77	-	-	-	90.41	3241	2	2
GSVIVG01008077001	Calcium dependent protein kinase 10; contains IPR011009 (Protein kinase-like domain), IPR011992 (EF-hand-like domain)	2	30.78	-	-	-	29.61	694	3	2	25.16	-	-	-	25.54	-	-	-	17.27	-	-	-	30.3	-	-	-	64.04	-	-	-	56.31	-	-	-
GSVIVG01008078001	Pentatricopeptide repeat-containing protein, putative; contains IPR002885 (Pentatricopeptide repeat), IPR011990 (Tetratricopeptide-like helical)	5/8	23.71	-	-	-	23.42	-	-	-	37.88	-	-	-	29.79	-	-	-	16.9	711	4	3	23.22	-	-	-	18.68	-	-	-	19.24	1153	2	2
GSVIVG01008079001	Ubiquitin carboxyl-terminal hydrolase-related protein; contains IPR001394 (Peptidase C19, ubiquitin carboxyl-terminal hydrolase 2), IPR006865 (Domain of unknown function DUF629), IPR006866 (Domain of unknown function DUF627, N-terminal), IPR011990 (Tetratricopeptide-like helical)	2	10.19	-	-	-	15.6	392	2	2	20.96	-	-	-	17.44	-	-	-	10.64	-	-	-	25.03	-	-	-	27.36	-	-	-	33.58	-	-	-
GSVIVG01008093001	Transcription factor; contains IPR011598 (Myc-type, basic helix-loop-helix (bHLH) domain)	6	32.32	-	-	-	32.48	-	-	-	36.43	-	-	-	35.39	-	-	-	25.25	-	-	-	18.48	419	3	2	20.31	-	-	-	24.86	-	-	-
GSVIVG01008097001	Myosin heavy chain, striated muscle; contains IPR007656 (Zein-binding domain)	2/5	1.05	-	-	-	1.93	14	6	5	0.39	-	-	-	0.2	-	-	-	0.81	6	3	3	2.01	-	-	-	0.03	-	-	-	0.02	-	-	-
GSVIVG01008107001	Ras-GTPase-activating protein-binding protein, putative; contains IPR002075 (Nuclear transport factor 2), IPR012677 (Nucleotide-binding, alpha-beta plait)	7/8	31.38	-	-	-	29.19	-	-	-	33.55	-	-	-	30.08	-	-	-	34.48	-	-	-	44.98	-	-	-	33.26	170	3	2	30.61	7	3	2
GSVIVG01008116001	Spiral1	1	58.43	5871	2	2	93.88	-	-	-	180.41	-	-	-	192.07	-	-	-	110.67	-	-	-	34.12	-	-	-	38.72	-	-	-	40.33	-	-	-
GSVIVG01008128001	Protein COBRA, putative; contains IPR006918 (Glycosyl-phosphatidyl inositol-anchored, plant)	5	79.85	-	-	-	70.02	-	-	-	51.01	-	-	-	88.48	-	-	-	38.41	686	2	2	28.06	-	-	-	75.1	-	-	-	106.37	-	-	-
GSVIVG01008133001	Alpha-1,4-glucan-protein synthase [UDP-forming], putative; contains IPR004901 (Reversibly glycosylated polypeptide family)	1/6	151.94	7233	7	5	100.1	-	-	-	93.66	-	-	-	107.37	-	-	-	197.38	-	-	-	271.16	2849	3	3	292.13	-	-	-	204.12	-	-	-
GSVIVG01008169001	UDP-glycosyltransferase 1; contains IPR002213 (UDP-glucuronosyl/UDP-glucosyltransferase)	1/6/7	123.01	4335	7	5	82.72	-	-	-	66.16	-	-	-	90.7	-	-	-	152.51	-	-	-	202.4	1449	3	3	285.42	611	2	2	97.82	-	-	-
GSVIVG01008170001	WD repeat-containing protein; contains IPR013083 (Zinc finger, RING/FYVE/PHD-type), IPR015943 (WD40/YVTN repeat-like-containing domain), IPR022100 (Protein of unknown function DUF3639)	1	8.07	296	4	4	6.97	-	-	-	16.81	-	-	-	16.59	-	-	-	7.42	-	-	-	9.02	-	-	-	9.61	-	-	-	10.69	-	-	-
GSVIVG01008183001	Unknown protein	2	0	-	-	-	0	257	2	2	0	-	-	-	0	-	-	-	0	-	-	-	0	-	-	-	0	-	-	-	0	-	-	-
GSVIVG01008184001	Serine/threonine protein kinase, putative; contains IPR011009 (Protein kinase-like domain)	1/6	48.64	628	8	3	32.13	-	-	-	53.93	-	-	-	59.32	-	-	-	29.6	-	-	-	36.31	555	9	2	45.17	-	-	-	40.76	-	-	-
GSVIVG01008187001	50S ribosomal protein L7Ae; contains IPR004038 (Ribosomal protein L7Ae/L30e/S12e/Gadd45), IPR018492 (Ribosomal protein L7Ae/L8/Nhp2 family)	5	65.65	-	-	-	54.69	-	-	-	57.88	-	-	-	48.42	-	-	-	87.84	1635	2	2	77.71	-	-	-	34.96	-	-	-	40.32	-	-	-
GSVIVG01008188001	Phenylalanine--tRNA ligase beta subunit; contains IPR004531 (Phenylalanyl-tRNA synthetase, class IIc, beta subunit, archae/euk cytosolic)	1	22.39	1	1	1	26.92	-	-	-	41.05	-	-	-	40.91	-	-	-	24.12	-	-	-	33.02	-	-	-	29.02	-	-	-	27.91	-	-	-
GSVIVG01008189001	Mediator of RNA polymerase II transcription subunit 11; contains IPR019404 (Mediator complex, subunit Med11)	2	15.75	-	-	-	14.1	17	5	2	10.41	-	-	-	10.84	-	-	-	15.36	-	-	-	13.01	-	-	-	11.56	-	-	-	12.5	-	-	-
GSVIVG01008201001	Putative disease resistance protein; contains IPR000767 (Disease resistance protein), IPR001763 (Rhodanese-like domain), IPR027417 (P-loop containing nucleoside triphosphate hydrolase)	1/2/5	59.17	868	3	3	44.87	586	4	4	38.46	-	-	-	47.67	-	-	-	48.25	225	2	2	29.5	-	-	-	8.1	-	-	-	10.58	-	-	-
GSVIVG01008217001	Kinesin-like protein; contains IPR001752 (Kinesin, motor domain), IPR027417 (P-loop containing nucleoside triphosphate hydrolase)	1	17.45	47	1	1	9.45	-	-	-	35.4	-	-	-	34.86	-	-	-	18.33	-	-	-	21.23	-	-	-	17.31	-	-	-	23.19	-	-	-
GSVIVG01008226001	Translation initiation factor eIF-2B delta subunit; contains IPR000649 (Initiation factor 2B-related)	2/6/7/8	32.56	-	-	-	36.73	1344	2	2	22.27	-	-	-	19.93	-	-	-	35.27	-	-	-	62.46	1038	2	2	25.06	277	2	2	28.79	498	3	2
GSVIVG01008238001	Leucoanthocyanidin reductase 2; contains IPR008030 (NmrA-like), IPR016040 (NAD(P)-binding domain)	8	49.93	-	-	-	96.78	-	-	-	99.34	-	-	-	119.36	-	-	-	27.05	-	-	-	16.79	-	-	-	13.23	-	-	-	12.3	23	2	2
GSVIVG01008242001	Histone deacetylase 15; contains IPR000286 (Histone deacetylase superfamily), IPR001876 (Zinc finger, RanBP2-type), IPR023801 (Histone deacetylase domain)	5	13.11	-	-	-	12.72	-	-	-	20.11	-	-	-	16.71	-	-	-	12.96	0	4	2	14.77	-	-	-	17.61	-	-	-	19.55	-	-	-
GSVIVG01008253001	ATP-dependent Clp protease adapter protein clpS; contains IPR014719 (Ribosomal protein L7/L12, C-terminal/adaptor protein ClpS-like)	2	32.32	-	-	-	27.33	2	3	3	15.67	-	-	-	14.86	-	-	-	18.86	-	-	-	8.85	-	-	-	4.14	-	-	-	4.86	-	-	-
GSVIVG01008256001	Unknown protein	7	1.09	-	-	-	6.88	-	-	-	1.11	-	-	-	1.57	-	-	-	9.16	-	-	-	0.58	-	-	-	1.53	1114	3	3	0.95	-	-	-
GSVIVG01008258001	Protein CASP, putative; contains IPR012955 (CASP, C-terminal)	2	15.97	-	-	-	23.08	329	2	2	32.64	-	-	-	24.31	-	-	-	16.03	-	-	-	22.91	-	-	-	29.53	-	-	-	29.59	-	-	-
GSVIVG01008264001	Cytochrome P450; contains IPR001128 (Cytochrome P450)	1	27.03	7	2	2	0.85	-	-	-	6.06	-	-	-	6.1	-	-	-	0.51	-	-	-	7.03	-	-	-	0.26	-	-	-	0.37	-	-	-
GSVIVG01008267001	Aspartyl protease family protein; contains IPR001461 (Peptidase A1), IPR021109 (Aspartic peptidase)	1/6/7/8	49.94	575	2	2	30.33	-	-	-	33.26	-	-	-	29.66	-	-	-	20.69	-	-	-	53.92	698	2	2	68.63	57	78	12	72.54	69	49	13
GSVIVG01008268001	Serine/threonine protein phosphatase 2a regulatory subunit A, putative; contains IPR016024 (Armadillo-type fold)	4	67.1	-	-	-	63.43	-	-	-	102.58	-	-	-	108.68	660	2	2	57.12	-	-	-	63.81	-	-	-	84.9	-	-	-	96.14	-	-	-
GSVIVG01008273001	Unknown protein	7	112.63	-	-	-	88.77	-	-	-	63.17	-	-	-	73.3	-	-	-	60.45	-	-	-	42.91	-	-	-	76.71	188	2	1	114.13	-	-	-
GSVIVG01008288001	Ribulose bisphosphate carboxylase small chain; contains IPR000894 (Ribulose bisphosphate carboxylase small chain, domain), IPR024680 (Ribulose-1,5-bisphosphate carboxylase small subunit, N-terminal), IPR024681 (Ribulose bisphosphate carboxylase, small chain)	1/5/6	5977.03	569041	82	20	7867.18	-	-	-	2322.13	-	-	-	3253.95	-	-	-	8952.68	47379	4	2	3769.43	669698	28	13	11.02	-	-	-	7.11	-	-	-
GSVIVG01008294001	Proline-rich protein, putative; contains IPR025742 (Cleavage stimulation factor subunit 2, hinge domain), IPR026896 (Transcription termination and cleavage factor C-terminal domain)	1	14.01	208	4	2	14.73	-	-	-	8.05	-	-	-	8.26	-	-	-	14.15	-	-	-	15.79	-	-	-	15.37	-	-	-	19.27	-	-	-
GSVIVG01008297001	Synaptotagmin, putative; contains IPR008973 (C2 calcium/lipid-binding domain, CaLB)	6	24.47	-	-	-	33.04	-	-	-	20.37	-	-	-	21.9	-	-	-	16.09	-	-	-	15.86	144	2	2	12.89	-	-	-	16.99	-	-	-
GSVIVG01008303001	Putative MYB transcription factor; contains IPR009057 (Homeodomain-like)	7	9.47	-	-	-	14.34	-	-	-	18.71	-	-	-	13.82	-	-	-	10.85	-	-	-	8.85	-	-	-	13.91	254	2	2	18.98	-	-	-
GSVIVG01008311001	Cysteine desulfurase; contains IPR015424 (Pyridoxal phosphate-dependent transferase), IPR016454 (Cysteine desulfurase, NifS)	5	25.96	-	-	-	15.67	-	-	-	17.22	-	-	-	15.14	-	-	-	13.17	523	6	3	20.81	-	-	-	21.39	-	-	-	29.69	-	-	-
GSVIVG01008331001	Chaperone DnaK; contains IPR013126 (Heat shock protein 70 family)	1/6	206.98	2808	4	3	351.2	-	-	-	235.25	-	-	-	213.6	-	-	-	241.58	-	-	-	299.47	7130	4	3	84.98	-	-	-	82.99	-	-	-
GSVIVG01008338001	37S ribosomal protein Rsm24, putative; contains IPR019349 (Ribosomal protein S24/S35, mitochondrial, conserved domain)	7/8	15.48	-	-	-	17.19	-	-	-	39.91	-	-	-	29.93	-	-	-	17.07	-	-	-	14.94	-	-	-	13.99	145	8	2	17.56	158	8	3
GSVIVG01008343001	Ring finger containing protein, putative; contains IPR013083 (Zinc finger, RING/FYVE/PHD-type)	6	46.38	-	-	-	45.81	-	-	-	35.53	-	-	-	37.66	-	-	-	52.5	-	-	-	59.01	870	2	2	36.28	-	-	-	37.23	-	-	-
GSVIVG01008345001	UDP-N-acetylglucosamine--N-acetylmuramyl-(Pentapeptide) pyrophosphoryl-undecaprenol N-acetylglucosamine transferase, putative; contains IPR006009 (N-acetylglucosaminyltransferase, MurG)	2	2.29	-	-	-	4.25	72	2	2	9.26	-	-	-	8.88	-	-	-	7.28	-	-	-	5.08	-	-	-	5.29	-	-	-	6.69	-	-	-
GSVIVG01008354001	2-oxoglutarate and iron-dependent oxygenase domain-containing protein 2; contains IPR005123 (Oxoglutarate/iron-dependent dioxygenase)	2/5	9.05	-	-	-	17.26	85	40	12	18.45	-	-	-	27.22	-	-	-	13.85	48	57	14	12.65	-	-	-	14.68	-	-	-	17.81	-	-	-
GSVIVG01008370001	Multidrug resistance protein MdtK; contains IPR002528 (Multi antimicrobial extrusion protein)	1/6	25.68	6392	4	4	56.88	-	-	-	9.22	-	-	-	8.55	-	-	-	85.07	-	-	-	241.86	684	4	2	20.4	-	-	-	25.32	-	-	-
GSVIVG01008377001	PAP fibrillin domain containing protein,expressed	2	37.67	-	-	-	31.64	3	1	1	13.9	-	-	-	15.18	-	-	-	31.85	-	-	-	15.19	-	-	-	1.59	-	-	-	1.69	-	-	-
GSVIVG01008378001	ATP synthase subunit beta; contains IPR005722 (ATPase, F1 complex, beta subunit), IPR027417 (P-loop containing nucleoside triphosphate hydrolase)	1/6	125.54	3599	5	2	113.94	-	-	-	165.76	-	-	-	194.49	-	-	-	172.7	-	-	-	208.88	1445	2	2	113.99	-	-	-	119.91	-	-	-
GSVIVG01008395001	Guanine nucleotide-binding protein subunit beta-like protein; contains IPR009057 (Homeodomain-like), IPR015943 (WD40/YVTN repeat-like-containing domain), IPR020472 (G-protein beta WD-40 repeat)	5	97.7	-	-	-	87.06	-	-	-	131.32	-	-	-	127.74	-	-	-	170.7	2726	4	4	142.84	-	-	-	81.02	-	-	-	105.1	-	-	-
GSVIVG01008398001	Beta-glucosidase, putative; contains IPR001360 (Glycoside hydrolase, family 1), IPR017853 (Glycoside hydrolase, superfamily)	1	68.74	1138	2	2	19.12	-	-	-	117.99	-	-	-	93.51	-	-	-	30.52	-	-	-	42.85	-	-	-	19.99	-	-	-	22.49	-	-	-
GSVIVG01008405001	GPI-anchored protein, putative	1	68.47	1540	2	2	45.07	-	-	-	26.65	-	-	-	38.1	-	-	-	68.18	-	-	-	30.18	-	-	-	24.4	-	-	-	22.16	-	-	-
GSVIVG01008408001	Mitogen-activated protein kinase 9; contains IPR011009 (Protein kinase-like domain)	1	16.76	621	4	1	32.77	-	-	-	23.32	-	-	-	19.6	-	-	-	32.78	-	-	-	30.1	-	-	-	18.92	-	-	-	21.02	-	-	-
GSVIVG01008421001	Calmodulin-like protein 1; contains IPR011992 (EF-hand-like domain)	1/6	289.3	6156	2	2	143.83	-	-	-	810.14	-	-	-	901.97	-	-	-	153.74	-	-	-	123.44	4928	2	2	1142.66	-	-	-	544.23	-	-	-
GSVIVG01008423001	Thaumatin-like protein; contains IPR001938 (Thaumatin)	2/5/7	72.63	-	-	-	45.21	964	2	2	286.55	-	-	-	267.33	-	-	-	161.8	2202	5	3	47.88	-	-	-	149.9	1455	2	2	93.06	-	-	-
GSVIVG01008429001	N-methyltransferase 1; contains IPR013216 (Methyltransferase type 11), IPR025714 (Methyltransferase domain), IPR025771 (Phosphoethanolamine N-methyltransferase)	2/5	20.94	-	-	-	18.16	185	102	19	40	-	-	-	39.3	-	-	-	30.81	144	155	20	19.96	-	-	-	31.78	-	-	-	51.36	-	-	-
GSVIVG01008433001	Glutamyl-tRNA(Gln) amidotransferase subunit A; contains IPR000120 (Amidase), IPR011990 (Tetratricopeptide-like helical), IPR023631 (Amidase signature domain)	1/2/6	24.9	1331	3	3	26.75	1111	2	2	24.7	-	-	-	20.41	-	-	-	24	-	-	-	47.78	975	3	3	17.27	-	-	-	25.65	-	-	-
GSVIVG01008450001	Aldose-1-epimerase, putative; contains IPR008183 (Aldose 1-/Glucose-6-phosphate 1-epimerase), IPR011013 (Galactose mutarotase-like domain)	6	67.25	-	-	-	31.28	-	-	-	57.56	-	-	-	47.47	-	-	-	43.31	-	-	-	113.49	885	2	2	60.9	-	-	-	44.96	-	-	-
GSVIVG01008461001	Fructose-bisphosphate aldolase, putative; contains IPR000771 (Ketose-bisphosphate aldolase, class-II), IPR008927 (6-phosphogluconate dehydrogenase, C-terminal-like), IPR010737 (Protein of unknown function, DUF1537), IPR013785 (Aldolase-type TIM barrel), IPR015815 (Hydroxy monocarboxylic acid anion dehydrogenase, HIBADH-type), IPR016040 (NAD(P)-binding domain)	2/6	17.12	-	-	-	7.92	25	2	2	32.23	-	-	-	21.12	-	-	-	18.71	-	-	-	126.95	31	2	2	37.08	-	-	-	47.83	-	-	-
GSVIVG01008469001	Nudix hydrolase; contains IPR015797 (NUDIX hydrolase domain-like)	8	1.85	-	-	-	2.52	-	-	-	223.73	-	-	-	193.14	-	-	-	3.15	-	-	-	2.76	-	-	-	377.42	-	-	-	296.46	3585	5	3
GSVIVG01008472001	Putative receptor-like protein kinase; contains IPR011009 (Protein kinase-like domain)	2	33.95	-	-	-	24.44	1062	3	3	105.76	-	-	-	125.76	-	-	-	35.6	-	-	-	25.41	-	-	-	91.47	-	-	-	92.74	-	-	-
GSVIVG01008474001	Pentatricopeptide repeat-containing protein, putative; contains IPR002885 (Pentatricopeptide repeat)	2	1.74	-	-	-	2.59	60	2	2	3.46	-	-	-	2.87	-	-	-	2.1	-	-	-	2.45	-	-	-	2.26	-	-	-	2.81	-	-	-
GSVIVG01008482001	Transcriptional repressor NF-X1-like protein; contains IPR000967 (Zinc finger, NF-X1-type), IPR012677 (Nucleotide-binding, alpha-beta plait)	6	18.74	-	-	-	17.72	-	-	-	14.21	-	-	-	15.4	-	-	-	14.39	-	-	-	41.79	220	3	2	16.34	-	-	-	19.9	-	-	-
GSVIVG01008492001	Bromodomain-containing protein, putative; contains IPR001487 (Bromodomain), IPR027353 (NET domain)	1/7	16.07	3	1	1	21.09	-	-	-	27.51	-	-	-	25.89	-	-	-	15.82	-	-	-	21.95	-	-	-	51.02	2	4	4	31.65	-	-	-
GSVIVG01008499001	Mitochondrial pyruvate carrier 1; contains IPR005336 (Uncharacterised protein family UPF0041)	2	190.48	-	-	-	119.86	4064	5	4	74.55	-	-	-	93.89	-	-	-	164.1	-	-	-	138.22	-	-	-	92.8	-	-	-	97.37	-	-	-
GSVIVG01008506001	Putative nucleolar protein; contains IPR002687 (Nop domain), IPR012974 (NOP5, N-terminal), IPR012976 (NOSIC)	1/6	50.64	999	3	3	47.32	-	-	-	80.62	-	-	-	63.3	-	-	-	56.86	-	-	-	96.32	1328	3	3	47.33	-	-	-	65.27	-	-	-
GSVIVG01008528001	60S ribosomal protein L17; contains IPR001063 (Ribosomal protein L22/L17)	1	209.76	210	3	3	141.98	-	-	-	129.13	-	-	-	130.18	-	-	-	251.77	-	-	-	218.68	-	-	-	105.76	-	-	-	135.04	-	-	-
GSVIVG01008553001	WRKY transcription factor, putative; contains IPR003657 (DNA-binding WRKY)	1	32.66	970	2	2	80.66	-	-	-	3.59	-	-	-	2.32	-	-	-	91.62	-	-	-	86.63	-	-	-	6.93	-	-	-	4.36	-	-	-
GSVIVG01008567001	Nodulin-like protein; contains IPR010658 (Nodulin-like), IPR016196 (Major facilitator superfamily domain, general substrate transporter)	2	0.6	-	-	-	3.49	15	1	1	0.4	-	-	-	0.32	-	-	-	5.37	-	-	-	2.05	-	-	-	15.56	-	-	-	19.25	-	-	-
GSVIVG01008573001	Heavy-metal-associated domain--containing protein; contains IPR006121 (Heavy metal-associated domain, HMA)	7	81.65	-	-	-	30.49	-	-	-	51.79	-	-	-	32.62	-	-	-	44.54	-	-	-	32.41	-	-	-	120.31	714	1	1	105.33	-	-	-
GSVIVG01008582001	RecQ-mediated genome instability protein 1; contains IPR013894 (Domain of unknown function DUF1767)	2	0.95	-	-	-	0.87	71	3	3	3.24	-	-	-	3.06	-	-	-	0.61	-	-	-	1.05	-	-	-	1.4	-	-	-	1.39	-	-	-
GSVIVG01008591001	Pseudouridine synthase family protein; contains IPR006225 (Pseudouridine synthase, RluC/RluD)	7/8	8.54	-	-	-	7.98	-	-	-	9.6	-	-	-	9.22	-	-	-	9.31	-	-	-	13.22	-	-	-	10.77	3	3	2	15.19	1	2	1
GSVIVG01008595001	Bidirectional sugar transporter N3; contains IPR004316 (SWEET sugar transporter)	1/6	33.73	1484	2	2	116.63	-	-	-	13.99	-	-	-	4.89	-	-	-	67.37	-	-	-	61.34	2873	2	2	5.76	-	-	-	1.08	-	-	-
GSVIVG01008615001	Ubiquitin conjugating enzyme-like; contains IPR009060 (UBA-like), IPR016135 (Ubiquitin-conjugating enzyme/RWD-like), IPR023313 (Ubiquitin-conjugating enzyme, active site)	1/2	44.54	568	1	1	35.78	455	4	3	37.22	-	-	-	37.6	-	-	-	47.19	-	-	-	34.92	-	-	-	39.2	-	-	-	39.28	-	-	-
GSVIVG01008617001	Protein FAM214A; contains IPR025261 (Domain of unknown function DUF4210)	2	38.99	-	-	-	36.76	2367	3	3	16.57	-	-	-	14.76	-	-	-	24.02	-	-	-	59.23	-	-	-	49.7	-	-	-	45.76	-	-	-
GSVIVG01008621001	8-amino-7-oxononanoate synthase; contains IPR015424 (Pyridoxal phosphate-dependent transferase)	1	38.07	1718	3	2	35.43	-	-	-	48.51	-	-	-	47.22	-	-	-	33.07	-	-	-	43.42	-	-	-	43.26	-	-	-	41.13	-	-	-
GSVIVG01008630001	Mitochondrial phosphate carrier protein, putative; contains IPR018108 (Mitochondrial substrate/solute carrier), IPR023395 (Mitochondrial carrier domain)	1	87.52	3809	2	2	74.68	-	-	-	81.69	-	-	-	79.13	-	-	-	119.62	-	-	-	118.97	-	-	-	102.94	-	-	-	75.93	-	-	-
GSVIVG01008635001	ATP-dependent Clp protease ATP-binding subunit clpA homolog CD4B, chloroplastic	1/6	813.89	7898	6	4	1137.85	-	-	-	653.08	-	-	-	457.1	-	-	-	705.18	-	-	-	639.29	7582	3	3	202.81	-	-	-	250.38	-	-	-
GSVIVG01008636001	Clp protease ATP binding subunit; contains IPR001270 (Chaperonin ClpA/B), IPR001943 (UVR domain), IPR004176 (Clp, N-terminal), IPR023150 (Double Clp-N motif), IPR027417 (P-loop containing nucleoside triphosphate hydrolase)	7/8	227.49	-	-	-	586.18	-	-	-	323.89	-	-	-	266.16	-	-	-	202.96	-	-	-	312	-	-	-	94.87	359	41	5	116.6	626	45	4
GSVIVG01008647001	WD repeat-containing protein, putative; contains IPR015943 (WD40/YVTN repeat-like-containing domain)	2	6.66	-	-	-	10.5	227	4	2	9.87	-	-	-	8.61	-	-	-	7.51	-	-	-	14.41	-	-	-	12.67	-	-	-	14.68	-	-	-
GSVIVG01008668001	MtN19-like protein; contains IPR011692 (Stress up-regulated Nod 19)	1	74.47	6529	2	2	114.08	-	-	-	38.16	-	-	-	25.64	-	-	-	75.76	-	-	-	61.51	-	-	-	19.88	-	-	-	22.86	-	-	-
GSVIVG01008673001	1,4-alpha-glucan branching enzyme; contains IPR013780 (Glycosyl hydrolase, family 13, all-beta), IPR015902 (Glycoside hydrolase, family 13)	6/8	72.86	-	-	-	93.1	-	-	-	51	-	-	-	44.12	-	-	-	111.05	-	-	-	147.06	876	2	2	80.12	-	-	-	168.56	619	2	2
GSVIVG01008701001	Alcohol dehydrogenase, putative; contains IPR002085 (Alcohol dehydrogenase superfamily, zinc-type), IPR011032 (GroES-like), IPR013149 (Alcohol dehydrogenase, C-terminal), IPR016040 (NAD(P)-binding domain)	2	35.25	-	-	-	16.2	512	2	2	12.15	-	-	-	9.72	-	-	-	25.83	-	-	-	41.53	-	-	-	55.52	-	-	-	62.95	-	-	-
GSVIVG01008706001	50S ribosomal protein L23, chloroplastic; contains IPR003480 (Transferase), IPR013025 (Ribosomal protein L25/L23), IPR023213 (Chloramphenicol acetyltransferase-like domain)	6	8.1	-	-	-	4.9	-	-	-	2.84	-	-	-	2.46	-	-	-	6.35	-	-	-	8.78	206	2	2	3.39	-	-	-	3.33	-	-	-
GSVIVG01008708001	T-complex protein 1 subunit beta; contains IPR002423 (Chaperonin Cpn60/TCP-1), IPR027409 (GroEL-like apical domain), IPR027410 (TCP-1-like chaperonin intermediate domain), IPR027413 (GroEL-like equatorial domain)	2	78.34	-	-	-	88.3	5310	6	3	98	-	-	-	82.36	-	-	-	96.18	-	-	-	112.52	-	-	-	61.89	-	-	-	62.91	-	-	-
GSVIVG01008718001	Ganglioside-induced differentiation-associated protein; contains IPR001251 (CRAL-TRIO domain)	1	11.68	515	4	2	7.47	-	-	-	20.97	-	-	-	20.91	-	-	-	17	-	-	-	21.04	-	-	-	38.11	-	-	-	65.06	-	-	-
GSVIVG01008720001	Unknown protein	8	2.36	-	-	-	1.38	-	-	-	2.64	-	-	-	2.95	-	-	-	1.87	-	-	-	2.83	-	-	-	2.3	-	-	-	1.9	9	2	2
GSVIVG01008725001	Putative glutathione S-transferase; contains IPR010987 (Glutathione S-transferase, C-terminal-like), IPR012336 (Thioredoxin-like fold)	1/6	140.08	1517	6	6	30.58	-	-	-	43.83	-	-	-	46.75	-	-	-	49.86	-	-	-	43.06	495	3	3	13.78	-	-	-	9.08	-	-	-
GSVIVG01008740001	DNA-directed RNA polymerase; contains IPR000684 (RNA polymerase II, heptapeptide repeat, eukaryotic), IPR006592 (RNA polymerase, N-terminal), IPR007066 (RNA polymerase Rpb1, domain 3), IPR007080 (RNA polymerase Rpb1, domain 1), IPR007081 (RNA polymerase Rpb1, domain 5), IPR007083 (RNA polymerase Rpb1, domain 4), IPR009010 (Aspartate decarboxylase-like domain)	1/6	30.46	827	4	2	45.89	-	-	-	65.78	-	-	-	64.8	-	-	-	29.79	-	-	-	58.83	990	3	3	56.52	-	-	-	56.07	-	-	-
GSVIVG01008741001	LYR family of Fe/S cluster biogenesis protein; contains IPR008011 (Complex 1 LYR protein)	7/8	14.43	-	-	-	7.35	-	-	-	14.39	-	-	-	14.48	-	-	-	8.86	-	-	-	7.11	-	-	-	15.48	141	40	12	16.4	193	32	10
GSVIVG01008752001	Nucleoredoxin, putative; contains IPR012336 (Thioredoxin-like fold)	2	85.23	-	-	-	202.69	747	5	3	162.05	-	-	-	103.72	-	-	-	61.91	-	-	-	65.66	-	-	-	48.14	-	-	-	78.71	-	-	-
GSVIVG01008758001	Ribonuclease P protein subunit p25; contains IPR002775 (DNA/RNA-binding protein Alba-like), IPR012336 (Thioredoxin-like fold)	1/2/5/6	139.95	124	42	3	137.78	3989	5	4	150.04	-	-	-	121.36	-	-	-	133.68	3519	1	1	122.39	44	45	2	110.25	-	-	-	117.03	-	-	-
GSVIVG01008761001	26S proteasome non-ATPase regulatory subunit; contains IPR000717 (Proteasome component (PCI) domain), IPR013143 (PCI/PINT associated module), IPR013586 (26S proteasome regulatory subunit, C-terminal)	2	26.99	-	-	-	25.77	1642	4	4	28.88	-	-	-	24.41	-	-	-	24.98	-	-	-	37.83	-	-	-	14.6	-	-	-	15.83	-	-	-
GSVIVG01008797001	Ankyrin-like protein; contains IPR004159 (Putative S-adenosyl-L-methionine-dependent methyltransferase)	7	8.67	-	-	-	8.19	-	-	-	18.9	-	-	-	19.92	-	-	-	8.44	-	-	-	8.61	-	-	-	6.71	46	2	2	6.57	-	-	-
GSVIVG01008802001	CCCH zinc finger protein; contains IPR000571 (Zinc finger, CCCH-type)	2	8.35	-	-	-	11.47	265	3	2	19.58	-	-	-	17.85	-	-	-	8.17	-	-	-	17.19	-	-	-	19.91	-	-	-	19.48	-	-	-
GSVIVG01008812001	Amino-acid permease, putative; contains IPR002293 (Amino acid/polyamine transporter I)	5	0.16	-	-	-	0.57	-	-	-	0.15	-	-	-	0.21	-	-	-	2.22	57	1	1	3.63	-	-	-	2.82	-	-	-	1.74	-	-	-
GSVIVG01008820001	Amino acid permease; contains IPR013057 (Amino acid transporter, transmembrane)	2/7	83.92	-	-	-	84.77	3191	2	2	80.75	-	-	-	71.24	-	-	-	54.55	-	-	-	158.42	-	-	-	229.36	1075	2	2	196.8	-	-	-
GSVIVG01008822001	Protein tolB; contains IPR011659 (WD40-like Beta Propeller), IPR015943 (WD40/YVTN repeat-like-containing domain)	8	69.89	-	-	-	88.76	-	-	-	36.22	-	-	-	36.87	-	-	-	58.82	-	-	-	66.78	-	-	-	87.51	-	-	-	111.42	817	2	2
GSVIVG01008831001	SWI/SNF complex subunit SMARCC2; contains IPR009057 (Homeodomain-like), IPR011991 (Winged helix-turn-helix DNA-binding domain)	6	17.77	-	-	-	20.05	-	-	-	27.5	-	-	-	25.63	-	-	-	15.04	-	-	-	20.82	146	2	2	17.73	-	-	-	20.47	-	-	-
GSVIVG01008836001	Proteasome subunit beta type; contains IPR001353 (Proteasome, subunit alpha/beta)	1/6	198.56	4177	5	4	167.56	-	-	-	103.37	-	-	-	119.95	-	-	-	230.65	-	-	-	216.48	2862	3	2	111.81	-	-	-	96.92	-	-	-
GSVIVG01008839001	NAC domain-containing protein, putative; contains IPR003441 (No apical meristem (NAM) protein)	7	104.2	-	-	-	148.87	-	-	-	63.16	-	-	-	82.21	-	-	-	78.86	-	-	-	63.88	-	-	-	101.88	187	2	2	82.49	-	-	-
GSVIVG01008846001	Catalase-peroxidase; contains IPR010255 (Haem peroxidase)	5	104.71	-	-	-	78.18	-	-	-	54.36	-	-	-	52.97	-	-	-	159.38	101	1	1	268.66	-	-	-	60.51	-	-	-	68.95	-	-	-
GSVIVG01008862001	Chlorophyllide a oxygenase; contains IPR013626 (Pheophorbide a oxygenase), IPR017941 (Rieske [2Fe-2S] iron-sulphur domain)	1/6	75.82	2131	11	4	74.18	-	-	-	16.52	-	-	-	19.54	-	-	-	64.3	-	-	-	38.43	1725	4	3	9.76	-	-	-	10.82	-	-	-
GSVIVG01008866001	Photosystem II 22 kDa protein; contains IPR022796 (Chlorophyll A-B binding protein), IPR023329 (Chlorophyll a/b binding protein domain)	1/5	754.2	7811	6	4	664.95	-	-	-	663.25	-	-	-	835.62	-	-	-	494.9	7240	2	2	317.42	-	-	-	7.32	-	-	-	4.31	-	-	-
GSVIVG01008885001	T12C22.4 protein	1	44.99	1799	3	3	40.63	-	-	-	34.3	-	-	-	38.24	-	-	-	38.69	-	-	-	51.05	-	-	-	41.36	-	-	-	43.69	-	-	-
GSVIVG01008886001	Transcriptional regulator ATRX homolog; contains IPR019098 (Histone chaperone domain CHZ)	1	15.19	302	2	2	12.31	-	-	-	25.69	-	-	-	18.31	-	-	-	11.22	-	-	-	19.08	-	-	-	18.87	-	-	-	21.89	-	-	-
GSVIVG01008892001	Transmembrane emp24 domain-containing protein 10, putative; contains IPR001253 (Translation initiation factor 1A (eIF-1A)), IPR009038 (GOLD)	1/8	203.39	15340	5	4	175.61	-	-	-	101.66	-	-	-	100.57	-	-	-	309.13	-	-	-	196.69	-	-	-	175.87	-	-	-	170.46	1859	3	2
GSVIVG01008893001	Aminoacylase-1, putative; contains IPR002933 (Peptidase M20)	6	52.81	-	-	-	42.19	-	-	-	12.11	-	-	-	14.29	-	-	-	31.45	-	-	-	45.9	921	2	2	40.09	-	-	-	35.66	-	-	-
GSVIVG01008897001	RING finger protein; contains IPR013083 (Zinc finger, RING/FYVE/PHD-type)	7/8	1.08	-	-	-	1.67	-	-	-	0.48	-	-	-	0.51	-	-	-	2.13	-	-	-	1.25	-	-	-	0.93	8	6	4	0.61	13	3	3
GSVIVG01008907001	Anthocyanidin synthase; contains IPR005123 (Oxoglutarate/iron-dependent dioxygenase), IPR026992 (Non-haem dioxygenase N-terminal domain), IPR027443 (Isopenicillin N synthase-like)	2	36.63	-	-	-	100.78	2932	4	3	22.84	-	-	-	16.33	-	-	-	87.36	-	-	-	100.97	-	-	-	1.04	-	-	-	2.98	-	-	-
GSVIVG01008934001	Calmodulin, putative; contains IPR011992 (EF-hand-like domain)	5	18.61	-	-	-	58.93	-	-	-	7.96	-	-	-	4.95	-	-	-	63.85	287	3	2	11.65	-	-	-	51.63	-	-	-	126.19	-	-	-
GSVIVG01008935001	Nitrate reductase; contains IPR001199 (Cytochrome b5-like heme/steroid binding domain), IPR001433 (Oxidoreductase FAD/NAD(P)-binding), IPR008335 (Eukaryotic molybdopterin oxidoreductase), IPR014756 (Immunoglobulin E-set)	1/2/5/6	331.48	5005	3	3	278.03	10454	11	9	87.23	-	-	-	98.27	-	-	-	155.77	7030	2	2	434.01	7824	7	3	40.65	-	-	-	38.22	-	-	-
GSVIVG01008938001	Serine/threonine-protein kinase 24; contains IPR011009 (Protein kinase-like domain)	1	18.43	992	2	2	11.36	-	-	-	13.73	-	-	-	14.23	-	-	-	8.88	-	-	-	16.01	-	-	-	22.29	-	-	-	19.33	-	-	-
GSVIVG01008944001	Phd finger protein, putative; contains IPR013083 (Zinc finger, RING/FYVE/PHD-type)	1	12.05	414	2	2	18.02	-	-	-	17.78	-	-	-	18	-	-	-	10.18	-	-	-	19.37	-	-	-	16.78	-	-	-	19.15	-	-	-
GSVIVG01008951001	Protein grpE, putative; contains IPR000740 (GrpE nucleotide exchange factor)	7	16.12	-	-	-	21.43	-	-	-	14.19	-	-	-	11.95	-	-	-	22.62	-	-	-	16.41	-	-	-	7.6	2	1	1	7.05	-	-	-
GSVIVG01008954001	Serine hydroxymethyltransferase, putative; contains IPR001085 (Serine hydroxymethyltransferase), IPR015424 (Pyridoxal phosphate-dependent transferase)	7	61.32	-	-	-	105.61	-	-	-	21.58	-	-	-	21.57	-	-	-	55.45	-	-	-	47.15	-	-	-	37.62	133	2	2	36.98	-	-	-
GSVIVG01008971001	ATP binding protein, putative	6	19.03	-	-	-	19.22	-	-	-	35.81	-	-	-	34.69	-	-	-	15.16	-	-	-	12.37	454	2	2	32.53	-	-	-	29.18	-	-	-
GSVIVG01008973001	F-box/kelch-repeat protein; contains IPR001810 (F-box domain, cyclin-like), IPR015916 (Galactose oxidase, beta-propeller)	1/2	30.82	317	2	2	26.24	590	2	2	22.18	-	-	-	22.9	-	-	-	23.2	-	-	-	27.98	-	-	-	46.84	-	-	-	45.27	-	-	-
GSVIVG01008976001	Unknown protein	2	12.99	-	-	-	4.71	26	2	2	6.29	-	-	-	9.72	-	-	-	4.86	-	-	-	7.21	-	-	-	6.2	-	-	-	9.04	-	-	-
GSVIVG01008977001	Apoptotic chromatin condensation inducer in the nucleus; contains IPR003034 (SAP domain)	6	45.39	-	-	-	52.31	-	-	-	56.75	-	-	-	52.88	-	-	-	36.18	-	-	-	42.32	639	2	2	38.16	-	-	-	44.39	-	-	-
GSVIVG01008984001	Sulfate transporter, putative; contains IPR001902 (Sulphate anion transporter)	5	92.25	-	-	-	61.13	-	-	-	10.43	-	-	-	14.12	-	-	-	22.48	2637	2	2	40.1	-	-	-	1	-	-	-	1.42	-	-	-
GSVIVG01008991001	Acetyl-CoA carboxylase; contains IPR000022 (Carboxyl transferase), IPR000089 (Biotin/lipoyl attachment), IPR011761 (ATP-grasp fold), IPR011764 (Biotin carboxylation domain), IPR013537 (Acetyl-CoA carboxylase, central domain), IPR016185 (Pre-ATP-grasp domain)	2/7	34.22	-	-	-	115.19	4434	8	3	74.56	-	-	-	86.18	-	-	-	42.45	-	-	-	123.11	-	-	-	83.08	2530	3	3	88.6	-	-	-
GSVIVG01008996001	Pollen allergen Phl p; contains IPR006041 (Pollen Ole e 1 allergen/extensin)	1	288.19	5294	5	3	235.03	-	-	-	437.95	-	-	-	537.95	-	-	-	410.87	-	-	-	148.35	-	-	-	325.02	-	-	-	323.4	-	-	-
GSVIVG01009000001	Unknown protein	1	11.34	12	1	1	24.91	-	-	-	6.61	-	-	-	4.9	-	-	-	11.79	-	-	-	10.78	-	-	-	15.24	-	-	-	22.18	-	-	-
GSVIVG01009001001	Superfamily I helicase; contains IPR026852 (Probable helicase MAGATAMA 3), IPR027417 (P-loop containing nucleoside triphosphate hydrolase)	2	17.24	-	-	-	22.61	370	2	2	23.97	-	-	-	22.93	-	-	-	15.61	-	-	-	25.22	-	-	-	22.49	-	-	-	26.98	-	-	-
GSVIVG01009003001	Beta-D-xylosidase; contains IPR002772 (Glycoside hydrolase family 3 C-terminal domain), IPR017853 (Glycoside hydrolase, superfamily), IPR026891 (Fibronectin type III-like domain), IPR026892 (Glycoside hydrolase family 3)	2	12.26	-	-	-	11.16	653	2	2	71.29	-	-	-	97.9	-	-	-	11.51	-	-	-	13.88	-	-	-	22.27	-	-	-	23.14	-	-	-
GSVIVG01009005001	WD-repeat protein, putative; contains IPR015943 (WD40/YVTN repeat-like-containing domain)	5	80.06	-	-	-	57.09	-	-	-	50.01	-	-	-	53.24	-	-	-	58.72	2705	2	2	59.92	-	-	-	190.52	-	-	-	141.87	-	-	-
GSVIVG01009021001	Annexin; contains IPR001464 (Annexin)	1/2/6/7/8	79.08	7894	6	4	80.94	5091	5	4	61.43	-	-	-	52.96	-	-	-	286.05	-	-	-	225.82	163	2	2	386.28	1031	6	5	232.65	1290	5	3
GSVIVG01009033001	Cryptochrome 1; contains IPR002081 (Cryptochrome/DNA photolyase, class 1)	1/6	77.66	1784	3	2	109.97	-	-	-	36.35	-	-	-	35.66	-	-	-	57	-	-	-	50.78	3088	2	2	12.33	-	-	-	23.46	-	-	-
GSVIVG01009038001	Unknown protein	1	65.89	1760	5	5	37.93	-	-	-	57.05	-	-	-	67.76	-	-	-	42.17	-	-	-	30.21	-	-	-	37.02	-	-	-	37.71	-	-	-
GSVIVG01009043001	Methyltransferase; contains IPR004159 (Putative S-adenosyl-L-methionine-dependent methyltransferase)	1/2/7	73.15	2951	3	3	77.17	429	2	2	16.71	-	-	-	15.66	-	-	-	53.1	-	-	-	61.91	-	-	-	72.33	240	2	2	39.38	-	-	-
GSVIVG01009065001	Phi-1-like phosphate-induced protein; contains IPR006766 (Phosphate-induced protein 1)	2/5/7	160.74	-	-	-	55.49	2149	5	3	627.22	-	-	-	535.19	-	-	-	136.59	5257	9	3	91.74	-	-	-	589.25	7247	31	2	137.54	-	-	-
GSVIVG01009070001	Phospho-2-dehydro-3-deoxyheptonate aldolase; contains IPR002480 (DAHP synthetase, class II)	1/2/4/5/6	205.41	9454	11	6	286.48	2477	3	2	168.03	-	-	-	211.11	1779	3	3	326.4	1085	4	4	420.04	5317	4	4	220.56	-	-	-	187.6	-	-	-
GSVIVG01009072001	40S ribosomal protein S6; contains IPR001377 (Ribosomal protein S6e)	7/8	176.48	-	-	-	109	-	-	-	174.22	-	-	-	144.83	-	-	-	196.91	-	-	-	217.26	-	-	-	97.81	1302	7	3	133.85	1457	8	2
GSVIVG01009076001	GF14 protein; contains IPR000308 (14-3-3 protein), IPR023409 (14-3-3 protein, conserved site), IPR023410 (14-3-3 domain)	3/4	348.94	-	-	-	228.64	-	-	-	251	1924	4	3	263.33	1366	2	2	324.53	-	-	-	290.14	-	-	-	235	-	-	-	205.32	-	-	-
GSVIVG01009078001	Alcohol dehydrogenase-like protein; contains IPR002085 (Alcohol dehydrogenase superfamily, zinc-type), IPR011032 (GroES-like), IPR013149 (Alcohol dehydrogenase, C-terminal), IPR016040 (NAD(P)-binding domain)	6	7.51	-	-	-	8.97	-	-	-	20.04	-	-	-	14.13	-	-	-	8.44	-	-	-	3.49	97	2	2	11.2	-	-	-	10.78	-	-	-
GSVIVG01009079001	L-ascorbate peroxidase, putative; contains IPR010255 (Haem peroxidase)	5	60.04	-	-	-	34.46	-	-	-	58.48	-	-	-	57.16	-	-	-	38.87	371	2	2	26.27	-	-	-	6.68	-	-	-	7	-	-	-
GSVIVG01009081001	Putative uncharacterized protein T32G9.25; contains IPR008004 (Uncharacterised protein family UPF0503)	4	4.71	-	-	-	3.2	-	-	-	7.01	-	-	-	7.11	263	2	2	4	-	-	-	5.91	-	-	-	25.1	-	-	-	10.45	-	-	-
GSVIVG01009083001	Homeobox-leucine zipper-like protein; contains IPR003106 (Leucine zipper, homeobox-associated), IPR009057 (Homeodomain-like)	7	7.27	-	-	-	3.84	-	-	-	13.95	-	-	-	13.52	-	-	-	5.56	-	-	-	2.04	-	-	-	11.91	246	2	2	14.53	-	-	-
GSVIVG01009087001	Glycogen debranching enzyme; contains IPR013780 (Glycosyl hydrolase, family 13, all-beta), IPR013783 (Immunoglobulin-like fold), IPR014756 (Immunoglobulin E-set), IPR015902 (Glycoside hydrolase, family 13), IPR017853 (Glycoside hydrolase, superfamily)	8	23.27	-	-	-	86.1	-	-	-	23.4	-	-	-	21.8	-	-	-	51.03	-	-	-	33.5	-	-	-	41.38	-	-	-	99.91	1	2	2
GSVIVG01009090001	Blue copper protein, putative; contains IPR008972 (Cupredoxin)	1/7	93.71	1092	3	3	59.2	-	-	-	8.5	-	-	-	11.57	-	-	-	85.44	-	-	-	36.49	-	-	-	785.4	94	3	2	508.6	-	-	-
GSVIVG01009093001	Plastid-targeted protein 2	1/6	25.63	1620	3	2	30.69	-	-	-	110.14	-	-	-	88.41	-	-	-	64.79	-	-	-	19.65	1155	3	2	140.19	-	-	-	62.74	-	-	-
GSVIVG01009098001	RING finger protein; contains IPR013083 (Zinc finger, RING/FYVE/PHD-type)	7/8	2.7	-	-	-	1.28	-	-	-	8.08	-	-	-	7.42	-	-	-	2.94	-	-	-	6.36	-	-	-	9.01	37	10	3	6.61	59	2	1
GSVIVG01009106001	Peroxidase protein; contains IPR010255 (Haem peroxidase)	2	326.12	-	-	-	99.31	1199	2	2	5.68	-	-	-	6.57	-	-	-	73.41	-	-	-	75.71	-	-	-	1.13	-	-	-	1.9	-	-	-
GSVIVG01009107001	Peroxidase; contains IPR010255 (Haem peroxidase)	1	46.99	1209	2	2	15.29	-	-	-	0.81	-	-	-	0.77	-	-	-	113.25	-	-	-	55.66	-	-	-	12.9	-	-	-	18.05	-	-	-
GSVIVG01009127001	GRAM-containing/ABA-responsive protein; contains IPR004182 (GRAM)	2	68.6	-	-	-	62.84	2090	7	4	36.94	-	-	-	39.42	-	-	-	49.35	-	-	-	47.89	-	-	-	41.36	-	-	-	35.64	-	-	-
GSVIVG01009141001	GF14 protein; contains IPR000308 (14-3-3 protein), IPR023409 (14-3-3 protein, conserved site), IPR023410 (14-3-3 domain)	1/2/5/6	508.11	15146	7	6	446.77	28820	15	10	206.52	-	-	-	190.4	-	-	-	462.08	15455	4	4	414.66	11358	3	3	269.49	-	-	-	291.9	-	-	-
GSVIVG01009152001	Mitochondrial carrier family; contains IPR018108 (Mitochondrial substrate/solute carrier), IPR023395 (Mitochondrial carrier domain)	7	113.79	-	-	-	91.58	-	-	-	726.88	-	-	-	732.42	-	-	-	111.84	-	-	-	50.83	-	-	-	842.51	4860	15	3	431.68	-	-	-
GSVIVG01009173001	Sentrin-specific protease; contains IPR003653 (Peptidase C48, SUMO/Sentrin/Ubl1)	7/8	18.85	-	-	-	19.76	-	-	-	36.94	-	-	-	35.49	-	-	-	12.65	-	-	-	18.53	-	-	-	36.81	3	3	2	39.66	4	4	4
GSVIVG01009175001	MscS family inner membrane protein ynaI; contains IPR006685 (Mechanosensitive ion channel MscS), IPR010920 (Like-Sm (LSM) domain)	1	16.57	733	2	2	21.26	-	-	-	32.15	-	-	-	27.13	-	-	-	12.01	-	-	-	20.17	-	-	-	13.68	-	-	-	5.28	-	-	-
GSVIVG01009177001	MscS family inner membrane protein ynaI; contains IPR006685 (Mechanosensitive ion channel MscS), IPR010920 (Like-Sm (LSM) domain)	7	7.86	-	-	-	8.77	-	-	-	8.04	-	-	-	8.05	-	-	-	6.15	-	-	-	7.03	-	-	-	5.32	0	2	2	5.22	-	-	-
GSVIVG01009182001	AT5g65480/K19O4_1	1	47.89	51	1	1	101.12	-	-	-	29.75	-	-	-	26.78	-	-	-	44.83	-	-	-	139.89	-	-	-	121.9	-	-	-	125.75	-	-	-
GSVIVG01009194001	Beige/BEACH domain containing protein; contains IPR000409 (BEACH domain), IPR008985 (Concanavalin A-like lectin/glucanases superfamily), IPR015943 (WD40/YVTN repeat-like-containing domain), IPR016024 (Armadillo-type fold), IPR023362 (PH-BEACH domain)	2/8	4.55	-	-	-	11.94	231	2	2	14.13	-	-	-	12.73	-	-	-	3.26	-	-	-	12.45	-	-	-	13.22	-	-	-	16.88	511	4	4
GSVIVG01009197001	GATA transcription factor, putative; contains IPR010399 (Tify), IPR010402 (CCT domain), IPR013088 (Zinc finger, NHR/GATA-type)	5	27.08	-	-	-	22.52	-	-	-	29.11	-	-	-	30.07	-	-	-	22	272	2	2	25.2	-	-	-	24.28	-	-	-	24.7	-	-	-
GSVIVG01009206001	Putative ubiquitin-protein ligase 1; contains IPR000569 (HECT), IPR025527 (Domain of unknown function DUF4414)	2/6/7	40.7	-	-	-	79.34	2066	6	4	88.89	-	-	-	87.15	-	-	-	37.62	-	-	-	89.91	1434	4	2	80.63	758	2	2	81.37	-	-	-
GSVIVG01009208001	Ubiquitin-protein ligase 1; contains IPR010309 (E3 ubiquitin ligase, domain of unknown function DUF908), IPR016024 (Armadillo-type fold)	2	2.34	-	-	-	35.52	958	2	2	42.57	-	-	-	48.3	-	-	-	2.51	-	-	-	46.91	-	-	-	28.11	-	-	-	33.45	-	-	-
GSVIVG01009216001	TRAF-type zinc finger domain-containing protein	7/8	24.87	-	-	-	16.12	-	-	-	27.97	-	-	-	24.86	-	-	-	13.25	-	-	-	19.68	-	-	-	35.99	12	29	12	38.77	18	35	22
GSVIVG01009226001	Serine hydroxymethyltransferase; contains IPR001085 (Serine hydroxymethyltransferase), IPR015424 (Pyridoxal phosphate-dependent transferase)	8	28.65	-	-	-	43.71	-	-	-	32.97	-	-	-	33.03	-	-	-	49.3	-	-	-	46.91	-	-	-	64.1	-	-	-	55.97	65	1	1
GSVIVG01009228001	CBL-interacting protein kinase 17; contains IPR004041 (NAF domain), IPR011009 (Protein kinase-like domain)	6	10.64	-	-	-	9.3	-	-	-	12.78	-	-	-	10.98	-	-	-	9.12	-	-	-	12.72	93	2	2	21.7	-	-	-	23.9	-	-	-
GSVIVG01009238001	Auxin-responsive protein; contains IPR003311 (AUX/IAA protein)	2/5	81.57	-	-	-	66.85	1113	10	2	123.71	-	-	-	118.23	-	-	-	64.45	6388	10	4	42.24	-	-	-	101.6	-	-	-	115.48	-	-	-
GSVIVG01009241001	Glutamyl-tRNA reductase; contains IPR000343 (Tetrapyrrole biosynthesis, glutamyl-tRNA reductase), IPR016040 (NAD(P)-binding domain)	2	59.28	-	-	-	41.59	1932	7	4	73.66	-	-	-	84.26	-	-	-	42.41	-	-	-	37.53	-	-	-	6.35	-	-	-	6.99	-	-	-
GSVIVG01009245001	Beta-1,3-glucuronosyltransferase; contains IPR005027 (Glycosyl transferase, family 43)	1	39.18	1226	3	3	27.64	-	-	-	28.6	-	-	-	28.61	-	-	-	29.83	-	-	-	25.64	-	-	-	36.17	-	-	-	29.23	-	-	-
GSVIVG01009256001	Receptor protein kinase, putative; contains IPR001611 (Leucine-rich repeat), IPR011009 (Protein kinase-like domain)	1/8	10.21	63	2	2	10.2	-	-	-	3.8	-	-	-	3.58	-	-	-	7.56	-	-	-	5.6	-	-	-	30.36	-	-	-	34.24	7	2	2
GSVIVG01009258001	Tubulin alpha chain, putative; contains IPR000217 (Tubulin), IPR023123 (Tubulin, C-terminal)	1/2/3/4/5/6	425.29	7078	4	3	359.4	8428	3	2	416.96	10503	10	9	527	8250	12	9	395.87	15717	4	4	205.36	13087	6	2	358.15	-	-	-	275.71	-	-	-
GSVIVG01009260001	Amino acid permease 6; contains IPR013057 (Amino acid transporter, transmembrane)	1/6	167.98	679	2	2	297.05	-	-	-	34.02	-	-	-	36.42	-	-	-	191.14	-	-	-	182.61	5117	5	4	4.06	-	-	-	6.94	-	-	-
GSVIVG01009262001	Unknown protein; contains IPR022003 (RST domain of plant C-terminal)	1	59.06	1313	2	2	33.44	-	-	-	21.11	-	-	-	18.39	-	-	-	54.46	-	-	-	88.59	-	-	-	47.61	-	-	-	57.16	-	-	-
GSVIVG01009272001	Putative endo-1,4-beta-xylanase; contains IPR001000 (Glycoside hydrolase, family 10), IPR008979 (Galactose-binding domain-like), IPR017853 (Glycoside hydrolase, superfamily)	1	8.23	84	1	1	5.72	-	-	-	9.85	-	-	-	10.62	-	-	-	6.19	-	-	-	14.87	-	-	-	19.64	-	-	-	17.08	-	-	-
GSVIVG01009273001	Knotted-like homeobox protein; contains IPR005539 (ELK), IPR005540 (KNOX1), IPR005541 (KNOX2), IPR009057 (Homeodomain-like)	1	87.78	6506	7	5	72.11	-	-	-	26.5	-	-	-	17.54	-	-	-	114.57	-	-	-	99.09	-	-	-	178.5	-	-	-	228.35	-	-	-
GSVIVG01009290001	Cellulose synthase-like protein	2/5	32.27	-	-	-	24.72	584	2	2	67.44	-	-	-	68.36	-	-	-	21.82	524	2	2	31.65	-	-	-	163.29	-	-	-	45.97	-	-	-
GSVIVG01009293001	AP2-like ethylene-responsive transcription factor; contains IPR016177 (DNA-binding, integrase-type)	1/6	25.47	296	5	3	18.31	-	-	-	68.08	-	-	-	48.12	-	-	-	29.95	-	-	-	26.77	190	4	3	41.69	-	-	-	48.69	-	-	-
GSVIVG01009296001	WGS project CAID00000000 data, contig chromosome 05; contains IPR021414 (Protein of unknown function DUF3054)	1/6	69.53	2289	7	7	61.02	-	-	-	47.36	-	-	-	49.63	-	-	-	80.39	-	-	-	66.97	876	3	2	21.25	-	-	-	30.8	-	-	-
GSVIVG01009302001	Pre-mRNA-processing factor 40-like protein A; contains IPR001202 (WW domain), IPR002713 (FF domain), IPR027237 (Pre-mRNA-processing protein PRP40)	8	29.19	-	-	-	36.82	-	-	-	42.28	-	-	-	37.66	-	-	-	21	-	-	-	47.36	-	-	-	42.39	-	-	-	52.17	306	2	2
GSVIVG01009312001	BSD domain containing protein, expressed; contains IPR005607 (BSD)	3/4	6.79	-	-	-	3.79	-	-	-	7.56	173	4	4	7.59	107	8	6	4.01	-	-	-	6.62	-	-	-	11.81	-	-	-	11.06	-	-	-
GSVIVG01009315001	Phosphatidylcholine-sterol acyltransferase; contains IPR003386 (Lecithin:cholesterol/phospholipid:diacylglycerol acyltransferase)	6	10.94	-	-	-	11.45	-	-	-	9.52	-	-	-	10.1	-	-	-	9.7	-	-	-	4.12	48	4	2	1.71	-	-	-	1.19	-	-	-
GSVIVG01009316001	Unknown protein	6	4.38	-	-	-	4.14	-	-	-	5.93	-	-	-	6.28	-	-	-	10.12	-	-	-	35.39	76	3	3	13.25	-	-	-	15.87	-	-	-
GSVIVG01009320001	Calcium-transporting ATPase; contains IPR001757 (Cation-transporting P-type ATPase), IPR023214 (HAD-like domain), IPR023298 (P-type ATPase, transmembrane domain)	5/8	9.18	-	-	-	14.57	-	-	-	15.85	-	-	-	18.02	-	-	-	8.01	179	2	2	14.22	-	-	-	15.64	-	-	-	17.12	4	2	2
GSVIVG01009341001	A-kinase anchor protein 17B	2	32.02	-	-	-	18.72	636	3	3	33.13	-	-	-	26.11	-	-	-	22.33	-	-	-	24.54	-	-	-	34.84	-	-	-	41.25	-	-	-
GSVIVG01009345001	Photosystem II CP43 chlorophyll apoprotein; contains IPR000932 (Photosystem antenna protein-like), IPR001810 (F-box domain, cyclin-like), IPR011043 (Galactose oxidase/kelch, beta-propeller)	3/4	6.3	-	-	-	4.56	-	-	-	8.34	2	57	2	8.17	3	84	2	6.88	-	-	-	10.65	-	-	-	6.46	-	-	-	6.79	-	-	-
GSVIVG01009348001	Sigma factor sigb regulation protein rsbq, putative	1	227.4	756	3	3	141.81	-	-	-	122.21	-	-	-	105.58	-	-	-	182.19	-	-	-	161.76	-	-	-	41.72	-	-	-	56.94	-	-	-
GSVIVG01009354001	Interferon-related developmental regulator family protein; contains IPR006921 (Interferon-related developmental regulator, C-terminal), IPR016024 (Armadillo-type fold)	2	89.19	-	-	-	88.88	643	2	2	36.22	-	-	-	29.53	-	-	-	64.27	-	-	-	41.74	-	-	-	38.05	-	-	-	38.31	-	-	-
GSVIVG01009356001	Nucleic acid binding protein; contains IPR012677 (Nucleotide-binding, alpha-beta plait), IPR012921 (Spen paralogue and orthologue SPOC, C-terminal)	2/5	10.8	-	-	-	12.62	114	62	27	21.93	-	-	-	21.81	-	-	-	7.41	127	43	20	14.77	-	-	-	14.42	-	-	-	19.4	-	-	-
GSVIVG01009359001	Unknown protein	7/8	0.14	-	-	-	0.35	-	-	-	0.13	-	-	-	0.09	-	-	-	0.1	-	-	-	0.18	-	-	-	1.9	4439	4	4	2.27	8723	2	2
GSVIVG01009361001	Putative DUF566 domain containing family protein; contains IPR007573 (Protein of unknown function DUF566)	1/6	14.19	147	11	5	12.71	-	-	-	20.59	-	-	-	21.55	-	-	-	10.25	-	-	-	9.22	137	7	5	17.25	-	-	-	13.58	-	-	-
GSVIVG01009367001	Small conserved protein; contains IPR007513 (Uncharacterised protein family SERF)	3/4/6	317.55	-	-	-	229.87	-	-	-	315.02	1415	3	3	358.71	2763	6	3	288.57	-	-	-	194.33	1269	3	2	509.74	-	-	-	324.33	-	-	-
GSVIVG01009371001	Subtilisin-like protease; contains IPR015500 (Peptidase S8, subtilisin-related), IPR023828 (Peptidase S8, subtilisin, Ser-active site)	1/2	281.67	2842	4	2	279.21	1638	2	2	46.37	-	-	-	45.35	-	-	-	108.47	-	-	-	95.98	-	-	-	117.21	-	-	-	130.27	-	-	-
GSVIVG01009374001	Protein phosphatase 2c, putative; contains IPR001932 (Protein phosphatase 2C (PP2C)-like), IPR015655 (Protein phosphatase 2C)	8	15.05	-	-	-	7.45	-	-	-	26.39	-	-	-	31.57	-	-	-	3.1	-	-	-	5.67	-	-	-	56.68	-	-	-	39.74	673	2	2
GSVIVG01009379001	Progesterone 5-beta-reductase	2	264.64	-	-	-	306.03	1433	13	2	197.83	-	-	-	201.66	-	-	-	294.57	-	-	-	190.84	-	-	-	189.1	-	-	-	204.26	-	-	-
GSVIVG01009387001	Divalent metal cation transporter MntH; contains IPR001046 (Natural resistance-associated macrophage like)	6	26.14	-	-	-	19.71	-	-	-	12.79	-	-	-	13.81	-	-	-	26.21	-	-	-	37.23	723	3	3	20.73	-	-	-	31.42	-	-	-
GSVIVG01009390001	Cytochrome P450; contains IPR001128 (Cytochrome P450)	5/6	33.53	-	-	-	20.4	-	-	-	17.86	-	-	-	11.77	-	-	-	26.73	664	5	3	59.79	796	4	2	25.5	-	-	-	35.88	-	-	-
GSVIVG01009394001	Receptor protein kinase-like protein; contains IPR001611 (Leucine-rich repeat), IPR011009 (Protein kinase-like domain), IPR013210 (Leucine-rich repeat-containing N-terminal, type 2), IPR025875 (Leucine rich repeat 4)	6	1.07	-	-	-	3.31	-	-	-	0.81	-	-	-	1.35	-	-	-	2.59	-	-	-	26.19	97	2	2	0.47	-	-	-	0.73	-	-	-
GSVIVG01009404001	Cytochrome P450; contains IPR001128 (Cytochrome P450)	1/2/6	51.1	690	2	2	27.99	5572	5	5	21.17	-	-	-	19.22	-	-	-	14.94	-	-	-	168.63	672	4	3	4.85	-	-	-	8.03	-	-	-
GSVIVG01009408001	Unknown protein	1	0.51	3931	2	2	0.15	-	-	-	4.81	-	-	-	7.42	-	-	-	0.2	-	-	-	0.23	-	-	-	43.22	-	-	-	24.66	-	-	-
GSVIVG01009424001	MYB transcription factor; contains IPR009057 (Homeodomain-like)	1/6	148.09	3691	12	4	151.65	-	-	-	148.98	-	-	-	129.59	-	-	-	89.47	-	-	-	68.37	2859	6	3	296.24	-	-	-	188.45	-	-	-
GSVIVG01009430001	L-asparaginase, putative; contains IPR000246 (Peptidase T2, asparaginase 2)	1	38.73	59	2	2	51.13	-	-	-	17.64	-	-	-	11.97	-	-	-	8.8	-	-	-	0.91	-	-	-	91.45	-	-	-	86.38	-	-	-
GSVIVG01009436001	Mannose-P-dolichol utilization defect 1 protein; contains IPR016817 (Mannose-P-dolichol utilization defect 1 protein)	1	70.14	2488	15	3	80.15	-	-	-	40.33	-	-	-	39.6	-	-	-	73.49	-	-	-	70.6	-	-	-	61.4	-	-	-	69.7	-	-	-
GSVIVG01009438001	Basic helix-loop-helix protein, putative; contains IPR025610 (Transcription factor MYC/MYB N-terminal)	5	47.37	-	-	-	27.98	-	-	-	37.97	-	-	-	51.6	-	-	-	26.77	1131	2	2	10.46	-	-	-	1.67	-	-	-	0.66	-	-	-
GSVIVG01009442001	Leucine-rich repeat receptor-like serine/threonine-protein kinase	1/7/8	69.61	1413	4	3	61.76	-	-	-	127.97	-	-	-	226.94	-	-	-	48.24	-	-	-	14.84	-	-	-	402.75	2063	4	3	354.26	4925	5	2
GSVIVG01009448001	Ubiquitin-conjugating enzyme; contains IPR016135 (Ubiquitin-conjugating enzyme/RWD-like), IPR023313 (Ubiquitin-conjugating enzyme, active site), IPR027230 (SUMO-conjugating enzyme Ubc9)	8	87.43	-	-	-	61.85	-	-	-	62.97	-	-	-	70.12	-	-	-	72.01	-	-	-	59.94	-	-	-	85.8	-	-	-	97.04	503	2	2
GSVIVG01009455001	Polyadenylate-binding protein, putative; contains IPR006515 (Polyadenylate binding protein, human types 1, 2, 3, 4), IPR012677 (Nucleotide-binding, alpha-beta plait)	1/7	277.34	1870	2	2	254.99	-	-	-	291.35	-	-	-	285.19	-	-	-	164.8	-	-	-	181.35	-	-	-	262.49	293	1	1	378.17	-	-	-
GSVIVG01009464001	NAC domain protein,	2	28.75	-	-	-	16.84	702	2	2	15.6	-	-	-	14.77	-	-	-	27.81	-	-	-	33.46	-	-	-	23.98	-	-	-	26.53	-	-	-
GSVIVG01009465001	Zinc finger protein	2/6	36.4	-	-	-	41.84	3450	7	6	36.16	-	-	-	40.14	-	-	-	36.24	-	-	-	74.35	604	2	2	41.97	-	-	-	39.19	-	-	-
GSVIVG01009470001	Putative receptor-like protein kinase 3; contains IPR011009 (Protein kinase-like domain), IPR013320 (Concanavalin A-like lectin/glucanase, subgroup)	1	70.69	1166	3	3	69.67	-	-	-	21.24	-	-	-	28.15	-	-	-	102.9	-	-	-	58.31	-	-	-	36.31	-	-	-	33.05	-	-	-
GSVIVG01009472001	Subtilisin-like protease; contains IPR015500 (Peptidase S8, subtilisin-related), IPR023828 (Peptidase S8, subtilisin, Ser-active site)	8	23.42	-	-	-	12.86	-	-	-	0.5	-	-	-	1.21	-	-	-	4.18	-	-	-	5.63	-	-	-	1.6	-	-	-	9.93	8	5	5
GSVIVG01009475001	Harpin-induced protein; contains IPR004864 (Late embryogenesis abundant protein, LEA-14)	2	50.17	-	-	-	39.29	3126	4	4	44.85	-	-	-	55.33	-	-	-	60.43	-	-	-	74.66	-	-	-	40.58	-	-	-	19.05	-	-	-
GSVIVG01009478001	WD-repeat protein, putative; contains IPR015943 (WD40/YVTN repeat-like-containing domain), IPR020472 (G-protein beta WD-40 repeat)	2/5	14.87	-	-	-	8.47	20	13	7	20.09	-	-	-	18.66	-	-	-	9.34	37	8	5	15.36	-	-	-	9.95	-	-	-	12.2	-	-	-
GSVIVG01009484001	THO complex subunit-like protein; contains IPR019163 (THO complex, subunit 5)	1/5/6	16.66	495	2	2	21.1	-	-	-	40.26	-	-	-	32.62	-	-	-	16.4	666	3	3	25.34	780	3	3	29.18	-	-	-	42.84	-	-	-
GSVIVG01009485001	ABSCISIC ACID-INSENSITIVE 5-like protein; contains IPR004827 (Basic-leucine zipper domain)	2/5	92.37	-	-	-	258.57	666	4	3	94.9	-	-	-	55.58	-	-	-	60.36	529	2	2	89.35	-	-	-	96.88	-	-	-	102.79	-	-	-
GSVIVG01009487001	DCL protein; contains IPR015801 (Copper amine oxidase, N2/N3-terminal), IPR021602 (Protein of unknown function DUF3223)	1/6	58.63	2724	3	3	43.38	-	-	-	29.46	-	-	-	25.72	-	-	-	41.55	-	-	-	41.1	531	2	2	17.2	-	-	-	21.42	-	-	-
GSVIVG01009499001	Protein WEAK CHLOROPLAST MOVEMENT UNDER BLUE LIGHT 1; contains IPR008545 (Protein of unknown function DUF827, plant)	2	36.23	-	-	-	63.94	338	1	1	20.56	-	-	-	17.27	-	-	-	30.52	-	-	-	43.64	-	-	-	48.83	-	-	-	45.85	-	-	-
GSVIVG01009529001	26S proteasome regulatory subunit; contains IPR000555 (JAB1/Mov34/MPN/PAD-1), IPR024969 (Rpn11/EIF3F C-terminal domain)	5	140.58	-	-	-	114.76	-	-	-	98.42	-	-	-	95.73	-	-	-	137.98	749	2	2	124.29	-	-	-	103.98	-	-	-	92.55	-	-	-
GSVIVG01009559001	Uroporphyrinogen-III synthase; contains IPR003754 (Tetrapyrrole biosynthesis, uroporphyrinogen III synthase)	2	23.26	-	-	-	21.33	8	2	1	19.59	-	-	-	23.22	-	-	-	15.25	-	-	-	9.07	-	-	-	31.34	-	-	-	24.03	-	-	-
GSVIVG01009576001	Disease resistance protein; contains IPR000767 (Disease resistance protein), IPR001611 (Leucine-rich repeat), IPR027417 (P-loop containing nucleoside triphosphate hydrolase)	1/2/5/6	120.59	139	4	2	100.62	2306	10	4	38.58	-	-	-	46.89	-	-	-	51.98	4964	2	2	63.26	407	6	3	28.23	-	-	-	22.68	-	-	-
GSVIVG01009577001	Nucleobase-ascorbate transporter; contains IPR006043 (Xanthine/uracil/vitamin C permease)	1	47.89	1026	2	1	40.34	-	-	-	18.37	-	-	-	23.36	-	-	-	34.14	-	-	-	60.59	-	-	-	84.77	-	-	-	70.59	-	-	-
GSVIVG01009583001	Cytochrome P450 ent-kaurene oxidase; contains IPR001128 (Cytochrome P450)	8	14.28	-	-	-	13.99	-	-	-	6.97	-	-	-	5.41	-	-	-	20.1	-	-	-	17.48	-	-	-	22.31	-	-	-	32.1	56	2	2
GSVIVG01009585001	Molybdenum cofactor sulfurase; contains IPR015421 (Pyridoxal phosphate-dependent transferase, major region, subdomain 1)	6/7	13.43	-	-	-	12.84	-	-	-	41.55	-	-	-	45.46	-	-	-	10.57	-	-	-	9.55	333	3	3	20.51	770	2	2	24.04	-	-	-
GSVIVG01009587001	Cytochrome b6f complex subunit, putative, expressed; contains IPR012595 (PetM of cytochrome b6/f complex subunit 7)	2	129.18	-	-	-	100.85	3172	3	2	41	-	-	-	54.42	-	-	-	186.09	-	-	-	59.5	-	-	-	8.28	-	-	-	11.18	-	-	-
GSVIVG01009616001	Allene oxide synthase; contains IPR001128 (Cytochrome P450)	6	19.34	-	-	-	66.27	-	-	-	48.47	-	-	-	66.2	-	-	-	30.98	-	-	-	25.96	1874	2	2	138.67	-	-	-	133.11	-	-	-
GSVIVG01009624001	Oxygen evolving enhancer protein 1; contains IPR002628 (Photosystem II PsbO, manganese-stabilising), IPR011250 (Outer membrane protein/outer membrane enzyme PagP , beta-barrel)	2/5	176.88	-	-	-	148.04	745	3	2	144.24	-	-	-	182.25	-	-	-	196.08	2635	3	2	54.41	-	-	-	0.19	-	-	-	0.65	-	-	-
GSVIVG01009625001	EMB2756; contains IPR004265 (Plant disease resistance response protein), IPR006852 (Protein of unknown function DUF616)	2	13.4	-	-	-	15.76	968	4	2	20.96	-	-	-	20.87	-	-	-	12.22	-	-	-	19.2	-	-	-	14.44	-	-	-	13.95	-	-	-
GSVIVG01009627001	Ubiquitin-protein ligase; contains IPR002867 (Zinc finger, C6HC-type), IPR013083 (Zinc finger, RING/FYVE/PHD-type)	5	14.31	-	-	-	19.17	-	-	-	18.75	-	-	-	15.84	-	-	-	18.16	334	2	2	41.41	-	-	-	26.37	-	-	-	34.06	-	-	-
GSVIVG01009629001	Multidrug resistance protein MdtK; contains IPR002528 (Multi antimicrobial extrusion protein)	7	22.35	-	-	-	23.26	-	-	-	81.51	-	-	-	47.91	-	-	-	14.48	-	-	-	21.96	-	-	-	19.77	203	2	2	29.14	-	-	-
GSVIVG01009630001	F-box/FBD/LRR-repeat protein; contains IPR001810 (F-box domain, cyclin-like), IPR006566 (FBD), IPR013101 (Leucine-rich repeat 2)	1/2	13.1	163	3	3	8.76	243	1	1	5.72	-	-	-	5.15	-	-	-	9.14	-	-	-	12.34	-	-	-	8.71	-	-	-	10.67	-	-	-
GSVIVG01009634001	BEL1-like homeodomain protein	1	44.42	1018	5	3	54.71	-	-	-	42.13	-	-	-	50.57	-	-	-	26.58	-	-	-	12.66	-	-	-	0.7	-	-	-	2.13	-	-	-
GSVIVG01009670001	Protein phosphatase 2c, putative; contains IPR001932 (Protein phosphatase 2C (PP2C)-like)	2	41.39	-	-	-	67.18	1592	3	3	31.62	-	-	-	34.69	-	-	-	36.81	-	-	-	39.49	-	-	-	33.88	-	-	-	37.43	-	-	-
GSVIVG01009682001	Eukaryotic peptide chain release factor subunit; contains IPR004403 (Peptide chain release factor eRF1/aRF1)	2/5	76.3	-	-	-	98.67	1702	550	71	50.93	-	-	-	46.19	-	-	-	119.49	1069	930	78	143.18	-	-	-	61.5	-	-	-	78.37	-	-	-
GSVIVG01009710001	DUF21 domain-containing protein; contains IPR000644 (Cystathionine beta-synthase, core), IPR002550 (Domain of unknown function DUF21)	8	35.57	-	-	-	30.89	-	-	-	40.01	-	-	-	38.88	-	-	-	27.29	-	-	-	29.11	-	-	-	45.05	-	-	-	32.82	523	2	2
GSVIVG01009711001	Putative S-adenosyl-L-methionine-dependent methyltransferase; contains IPR007213 (Leucine carboxyl methyltransferase)	5	12.37	-	-	-	21.83	-	-	-	11.3	-	-	-	11.84	-	-	-	15.54	338	2	2	6.08	-	-	-	0.56	-	-	-	0.12	-	-	-
GSVIVG01009713001	5'-Nucleotidase; contains IPR008380 (HAD-superfamily hydrolase, subfamily IG, 5'-nucleotidase), IPR023214 (HAD-like domain)	1/6	11.56	36	27	19	20.57	-	-	-	11.31	-	-	-	10.9	-	-	-	10.33	-	-	-	6.3	77	24	16	9.29	-	-	-	13.83	-	-	-
GSVIVG01009715001	Receptor kinase; contains IPR011009 (Protein kinase-like domain), IPR013210 (Leucine-rich repeat-containing N-terminal, type 2)	8	27.68	-	-	-	24.06	-	-	-	34.26	-	-	-	40.69	-	-	-	7.91	-	-	-	18.09	-	-	-	67.78	-	-	-	33.83	349	2	2
GSVIVG01009717001	Maf-like protein; contains IPR003697 (Maf-like protein)	2	26.08	-	-	-	27.95	21	1	1	24.26	-	-	-	20	-	-	-	23.49	-	-	-	25.41	-	-	-	24.2	-	-	-	25.52	-	-	-
GSVIVG01009725001	Pentatricopeptide repeat-containing protein, putative; contains IPR002885 (Pentatricopeptide repeat), IPR011990 (Tetratricopeptide-like helical)	3/4	9.76	-	-	-	12.67	-	-	-	22.75	137	6	2	19	120	3	2	10.89	-	-	-	14.79	-	-	-	10.62	-	-	-	11.84	-	-	-
GSVIVG01009727001	Unknown protein	1	10.4	70	1	1	25.06	-	-	-	5.9	-	-	-	5.71	-	-	-	17.96	-	-	-	15.69	-	-	-	27.11	-	-	-	17.3	-	-	-
GSVIVG01009728001	Tubby-like F-box protein; contains IPR001810 (F-box domain, cyclin-like), IPR025659 (Tubby C-terminal-like domain)	7	27.28	-	-	-	21.13	-	-	-	19.81	-	-	-	21.59	-	-	-	15.79	-	-	-	17.82	-	-	-	27.22	198	2	2	23.7	-	-	-
GSVIVG01009730001	ST225	7	36.06	-	-	-	25.93	-	-	-	19.66	-	-	-	8.34	-	-	-	13.04	-	-	-	38.63	-	-	-	100.29	262	2	2	140.38	-	-	-
GSVIVG01009731001	Isoflavone reductase-like protein 4; contains IPR008030 (NmrA-like), IPR016040 (NAD(P)-binding domain)	1	60.48	238	1	1	29.31	-	-	-	7.46	-	-	-	10.07	-	-	-	29.86	-	-	-	29.57	-	-	-	275.9	-	-	-	183.21	-	-	-
GSVIVG01009735001	2,3,4,5-tetrahydropyridine-2,6-dicarboxylate N-acetyltransferase; contains IPR011004 (Trimeric LpxA-like)	1/2/5	160.13	6470	4	4	128.41	4384	2	2	134.92	-	-	-	131.79	-	-	-	169.37	5609	4	3	144.16	-	-	-	79.66	-	-	-	92.32	-	-	-
GSVIVG01009737001	Proteasome subunit alpha type; contains IPR001353 (Proteasome, subunit alpha/beta)	2/5	106.45	-	-	-	89.13	1252	2	2	81.93	-	-	-	93.59	-	-	-	121.61	1427	2	2	104.41	-	-	-	70.86	-	-	-	68.08	-	-	-
GSVIVG01009747001	Glucose-1-phosphate adenylyltransferase; contains IPR011831 (Glucose-1-phosphate adenylyltransferase)	1	13.03	45	2	2	17.65	-	-	-	35.25	-	-	-	38.03	-	-	-	11.63	-	-	-	18.25	-	-	-	10.6	-	-	-	9.01	-	-	-
GSVIVG01009748001	50S ribosomal protein L31; contains IPR002150 (Ribosomal protein L31)	2	104.05	-	-	-	109.3	1070	2	2	43.56	-	-	-	47.05	-	-	-	125.23	-	-	-	68.04	-	-	-	11.02	-	-	-	14.44	-	-	-
GSVIVG01009759001	Phosphatidylinositol transfer protein, putative; contains IPR001071 (Cellular retinaldehyde binding/alpha-tocopherol transport), IPR011074 (CRAL/TRIO, N-terminal domain)	2	8.62	-	-	-	9.54	10	2	2	10.96	-	-	-	11.24	-	-	-	5.81	-	-	-	16.33	-	-	-	18.8	-	-	-	10.83	-	-	-
GSVIVG01009760001	Wound-responsive family protein; contains IPR003729 (Bifunctional nuclease domain)	1/6/7	38.47	545	5	4	39.54	-	-	-	45.66	-	-	-	38.52	-	-	-	26.9	-	-	-	51.32	976	13	5	39.52	542	3	2	46.25	-	-	-
GSVIVG01009762001	Cyclin family protein, putative, expressed; contains IPR015429 (Cyclin C/H/T/L)	2	5.96	-	-	-	4.28	120	16	2	8.38	-	-	-	8.54	-	-	-	3.31	-	-	-	4.02	-	-	-	10.73	-	-	-	6.79	-	-	-
GSVIVG01009772001	NAD dependent epimerase/dehydratase, putative; contains IPR001509 (NAD-dependent epimerase/dehydratase), IPR016040 (NAD(P)-binding domain)	6	5.41	-	-	-	9.34	-	-	-	4.53	-	-	-	4.86	-	-	-	8.52	-	-	-	6.92	12	2	1	8.26	-	-	-	7.87	-	-	-
GSVIVG01009775001	Glycosyl transferase group 1; contains IPR001296 (Glycosyl transferase, family 1)	1/6	17.62	532	2	2	21.57	-	-	-	18.48	-	-	-	16.65	-	-	-	15.68	-	-	-	20.73	368	2	2	28.58	-	-	-	36.35	-	-	-
GSVIVG01009796001	Cathepsin B-like cysteine proteinase 4; contains IPR000118 (Granulin), IPR013128 (Peptidase C1A, papain), IPR025660 (Cysteine peptidase, histidine active site), IPR025661 (Cysteine peptidase, asparagine active site)	5	16.14	-	-	-	16.1	-	-	-	14.31	-	-	-	15.14	-	-	-	12.19	224	2	2	13.8	-	-	-	19.8	-	-	-	16.1	-	-	-
GSVIVG01009803001	Purple acid phosphatase; contains IPR003961 (Fibronectin, type III), IPR004843 (Metallophosphoesterase domain), IPR008963 (Purple acid phosphatase-like, N-terminal), IPR025733 (Iron/zinc purple acid phosphatase-like C-terminal domain)	1/4	29.1	275	6	3	46.75	-	-	-	23.36	-	-	-	23.96	176	2	2	18.64	-	-	-	15.45	-	-	-	20.81	-	-	-	18.43	-	-	-
GSVIVG01009805001	WAT1-like protein; contains IPR000620 (Drug/metabolite transporter)	2	366.37	-	-	-	223.54	3419	2	2	73.78	-	-	-	99.72	-	-	-	278.86	-	-	-	165.2	-	-	-	229.79	-	-	-	194.91	-	-	-
GSVIVG01009813001	Coatomer alpha subunit, putative; contains IPR006692 (Coatomer, WD associated region), IPR010714 (Coatomer, alpha subunit, C-terminal), IPR015943 (WD40/YVTN repeat-like-containing domain), IPR020472 (G-protein beta WD-40 repeat)	5	17.75	-	-	-	23.41	-	-	-	34.76	-	-	-	41.06	-	-	-	19.24	557	5	2	26.58	-	-	-	33.92	-	-	-	34.89	-	-	-
GSVIVG01009826001	TPR repeat-containing protein, putative; contains IPR000433 (Zinc finger, ZZ-type), IPR011990 (Tetratricopeptide-like helical)	5	25.9	-	-	-	24.65	-	-	-	31.21	-	-	-	28.35	-	-	-	20.87	282	2	2	23.94	-	-	-	40.04	-	-	-	39.36	-	-	-
GSVIVG01009829001	Receptor-like protein kinase; contains IPR001611 (Leucine-rich repeat), IPR011009 (Protein kinase-like domain), IPR013210 (Leucine-rich repeat-containing N-terminal, type 2), IPR013320 (Concanavalin A-like lectin/glucanase, subgroup)	1/6	1.14	19	10	5	0.99	-	-	-	9.11	-	-	-	8.37	-	-	-	1.4	-	-	-	1.04	11	5	3	0.47	-	-	-	0.23	-	-	-
GSVIVG01009832001	V-type proton ATPase 16 kDa proteolipid subunit c1/c3/c5; contains IPR000245 (V-ATPase proteolipid subunit), IPR002379 (V-ATPase proteolipid subunit C-like domain)	3/4	305.71	-	-	-	191.44	-	-	-	175.71	2574	3	2	209.33	1159	4	2	408.96	-	-	-	271.54	-	-	-	158.67	-	-	-	170.45	-	-	-
GSVIVG01009840001	Cell growth defect factor 2	2	10.72	-	-	-	8.41	113	2	2	4.13	-	-	-	4.88	-	-	-	12.04	-	-	-	10.22	-	-	-	5.16	-	-	-	5.52	-	-	-
GSVIVG01009847001	Regulator of chromosome condensation (RCC1) family protein; contains IPR009091 (Regulator of chromosome condensation 1/beta-lactamase-inhibitor protein II)	2	30.51	-	-	-	29.53	939	3	3	30.91	-	-	-	26.39	-	-	-	37.13	-	-	-	42.05	-	-	-	35.86	-	-	-	48.63	-	-	-
GSVIVG01009850001	Unknown protein	1	5.19	105	1	1	34.66	-	-	-	0.53	-	-	-	0.57	-	-	-	10.12	-	-	-	2.1	-	-	-	3.4	-	-	-	16.38	-	-	-
GSVIVG01009860001	Zinc finger CCCH domain-containing protein	2/8	42.4	-	-	-	39.93	1150	4	4	26.98	-	-	-	26.59	-	-	-	33.54	-	-	-	56.17	-	-	-	41.7	-	-	-	43.99	353	2	2
GSVIVG01009864001	ATRAD3, putative; contains IPR004159 (Putative S-adenosyl-L-methionine-dependent methyltransferase)	5/7	27.9	-	-	-	22.3	-	-	-	26.41	-	-	-	31.12	-	-	-	26.92	14	3	2	18.38	-	-	-	35.75	172	2	2	28.02	-	-	-
GSVIVG01009870001	Auxin-responsive family protein	1	12.58	440	4	2	14.88	-	-	-	4.7	-	-	-	5.58	-	-	-	55.8	-	-	-	10.81	-	-	-	19.43	-	-	-	27.47	-	-	-
GSVIVG01009871001	Putative myosin-like protein; contains IPR008587 (Protein of unknown function DUF869, plant)	6	18.42	-	-	-	32.37	-	-	-	54.79	-	-	-	60.37	-	-	-	20.51	-	-	-	17.18	942	2	2	64.55	-	-	-	61.56	-	-	-
GSVIVG01009876001	Sulfate adenylyltransferase, putative; contains IPR002650 (Sulphate adenylyltransferase), IPR014729 (Rossmann-like alpha/beta/alpha sandwich fold), IPR015947 (PUA-like domain)	5	47.22	-	-	-	44.4	-	-	-	20.2	-	-	-	21.41	-	-	-	40.1	735	2	2	39.89	-	-	-	11.96	-	-	-	6.81	-	-	-
GSVIVG01009879001	5'->3' exoribonuclease, putative; contains IPR027073 (5'-3' exoribonuclease)	6	41.55	-	-	-	49.89	-	-	-	40.73	-	-	-	38.95	-	-	-	38.16	-	-	-	70.31	1791	3	3	48.35	-	-	-	59.64	-	-	-
GSVIVG01009888001	Protein disulfide-isomerase LQY1; contains IPR001305 (Heat shock protein DnaJ, cysteine-rich domain)	1	41.29	362	4	2	30.24	-	-	-	44.34	-	-	-	50.54	-	-	-	43.17	-	-	-	19.95	-	-	-	16.91	-	-	-	10.23	-	-	-
GSVIVG01009901001	F10A5.7	1/6	37.57	742	2	2	49.11	-	-	-	16.11	-	-	-	16.6	-	-	-	28.82	-	-	-	37.26	1812	3	3	18.56	-	-	-	17.71	-	-	-
GSVIVG01009907001	Flavanone 3-hydroxylase; contains IPR005123 (Oxoglutarate/iron-dependent dioxygenase), IPR027443 (Isopenicillin N synthase-like)	1/2/6	155.54	35039	10	9	663.33	2073	5	5	205.11	-	-	-	191.42	-	-	-	310.97	-	-	-	170.79	57495	5	5	227.42	-	-	-	102.4	-	-	-
GSVIVG01009919001	Peptidyl-prolyl cis-trans isomerase; contains IPR002130 (Cyclophilin-like peptidyl-prolyl cis-trans isomerase domain)	1/2/6/7/8	2012.04	116657	45	16	1403.45	32922	13	4	1117.52	-	-	-	1601.21	-	-	-	3901.59	-	-	-	2820.68	39105	33	16	1390.11	20655	16	12	1755.74	38010	22	13
GSVIVG01009928001	Thaumatin-like protein 3; contains IPR001938 (Thaumatin)	5	22.32	-	-	-	21.71	-	-	-	10.43	-	-	-	9.4	-	-	-	25.08	181	4	2	14.82	-	-	-	78.88	-	-	-	104.31	-	-	-
GSVIVG01009931001	Chaperone protein HtpG; contains IPR001404 (Heat shock protein Hsp90)	2/4	66.86	-	-	-	52.96	1023	6	2	179.49	-	-	-	170.5	189	2	2	52.93	-	-	-	88.48	-	-	-	107.03	-	-	-	98.79	-	-	-
GSVIVG01009943001	Synaptotagmin-7; contains IPR008973 (C2 calcium/lipid-binding domain, CaLB)	1/2	62.96	697	2	2	65.57	2122	2	2	103.79	-	-	-	104.28	-	-	-	35.08	-	-	-	49.58	-	-	-	35.35	-	-	-	42.14	-	-	-
GSVIVG01009947001	Rac-like GTP-binding protein 5; contains IPR001806 (Small GTPase superfamily), IPR005225 (Small GTP-binding protein domain), IPR027417 (P-loop containing nucleoside triphosphate hydrolase)	1	117.12	2315	3	2	71.68	-	-	-	103.58	-	-	-	109.74	-	-	-	97.7	-	-	-	42.77	-	-	-	67.2	-	-	-	66.65	-	-	-
GSVIVG01009951001	Unknown protein	1/2	92.51	1479	2	2	84.21	288	2	2	98.41	-	-	-	91.96	-	-	-	68.41	-	-	-	85.3	-	-	-	104.03	-	-	-	102.52	-	-	-
GSVIVG01009956001	Zinc finger FYVE domain-containing protein 28; contains IPR013083 (Zinc finger, RING/FYVE/PHD-type)	2/4	72.34	-	-	-	78.83	2308	3	3	47.95	-	-	-	52.07	527	2	2	46	-	-	-	80.53	-	-	-	55.65	-	-	-	50.75	-	-	-
GSVIVG01009965001	High-affinity nickel-transport family protein; contains IPR011541 (Nickel/cobalt transporter, high-affinity)	2	24.63	-	-	-	19.63	24	1	1	32.9	-	-	-	38.21	-	-	-	17.57	-	-	-	13.14	-	-	-	21.25	-	-	-	13.08	-	-	-
GSVIVG01009966001	JHL20J20.7 protein	2	5.39	-	-	-	6.81	85	2	2	9.27	-	-	-	9.15	-	-	-	8.79	-	-	-	3.75	-	-	-	3.88	-	-	-	6.82	-	-	-
GSVIVG01009969001	Unknown protein	5	27.99	-	-	-	35.59	-	-	-	44.19	-	-	-	38.17	-	-	-	37.33	778	2	2	23.38	-	-	-	24.67	-	-	-	25.4	-	-	-
GSVIVG01009970001	Abscisic acid responsive element-binding factor 1; contains IPR004827 (Basic-leucine zipper domain)	2	9.85	-	-	-	4.92	269	6	3	14.15	-	-	-	11.72	-	-	-	6.55	-	-	-	7.77	-	-	-	5.37	-	-	-	4.53	-	-	-
GSVIVG01009981001	F-box/LRR-repeat protein, putative; contains IPR001810 (F-box domain, cyclin-like), IPR006553 (Leucine-rich repeat, cysteine-containing subtype)	6	95.33	-	-	-	119.28	-	-	-	24.25	-	-	-	18.05	-	-	-	135.82	-	-	-	106.59	1052	3	2	53.92	-	-	-	66.76	-	-	-
GSVIVG01009984001	Protein phosphatase 2c, putative; contains IPR001932 (Protein phosphatase 2C (PP2C)-like), IPR015655 (Protein phosphatase 2C)	1	27.41	547	3	3	22.38	-	-	-	24.82	-	-	-	21.58	-	-	-	25.64	-	-	-	22.41	-	-	-	23.31	-	-	-	21.79	-	-	-
GSVIVG01010006001	MYB transcription factor; contains IPR009057 (Homeodomain-like)	7	0.52	-	-	-	0.9	-	-	-	0.02	-	-	-	0.02	-	-	-	0.37	-	-	-	0.3	-	-	-	12.86	0	3	2	15.09	-	-	-
GSVIVG01010007001	Scarecrow; contains IPR005202 (Transcription factor GRAS)	1/5	30.98	297	2	2	27.31	-	-	-	46.74	-	-	-	48.24	-	-	-	16.66	939	2	2	23.16	-	-	-	71.21	-	-	-	45.59	-	-	-
GSVIVG01010013001	Transcriptional corepressor SEUSS, putative	5/6	91.84	-	-	-	87.88	-	-	-	78.09	-	-	-	74.3	-	-	-	57	2069	3	3	65.99	1035	2	2	76.66	-	-	-	87.79	-	-	-
GSVIVG01010018001	Thylakoid lumenal 29.8 kDa protein; contains IPR002683 (Photosystem II PsbP, oxygen evolving complex)	2	27.15	-	-	-	26.65	251	2	2	11.18	-	-	-	12.27	-	-	-	27.65	-	-	-	10.37	-	-	-	0.6	-	-	-	0.29	-	-	-
GSVIVG01010061001	AT4g20170/F1C12_90; contains IPR008166 (Domain of unknown function DUF23)	1/4	13.78	289	2	2	13.89	-	-	-	22.99	-	-	-	25.81	1289	2	2	12.25	-	-	-	15.46	-	-	-	136.8	-	-	-	94.33	-	-	-
GSVIVG01010108001	Phosphatidylinositol 4-kinase; contains IPR000403 (Phosphatidylinositol 3-/4-kinase, catalytic domain)	1/6	30.49	535	2	2	30.07	-	-	-	30.82	-	-	-	31.94	-	-	-	14.26	-	-	-	73.26	314	2	2	25.24	-	-	-	44.57	-	-	-
GSVIVG01010124001	Prostamide/prostaglandin F synthase; contains IPR012336 (Thioredoxin-like fold)	8	2.09	-	-	-	0.54	-	-	-	0.2	-	-	-	0.19	-	-	-	1.9	-	-	-	4.81	-	-	-	19.76	-	-	-	30.57	3	2	2
GSVIVG01010143001	Isochorismate synthase	8	0.62	-	-	-	0.64	-	-	-	3.52	-	-	-	3.71	-	-	-	0.5	-	-	-	1.52	-	-	-	0.03	-	-	-	0.02	0	2	2
GSVIVG01010152001	BZip transcription factor; contains IPR004827 (Basic-leucine zipper domain)	1	21.2	346	1	1	8.11	-	-	-	0.64	-	-	-	0.65	-	-	-	28.73	-	-	-	36.69	-	-	-	26.8	-	-	-	19.78	-	-	-
GSVIVG01010154001	Ethanolaminephosphotransferase; contains IPR000462 (CDP-alcohol phosphatidyltransferase)	2/5	53.75	-	-	-	43.14	78	2	2	36.76	-	-	-	41.26	-	-	-	47.53	17	2	2	49.73	-	-	-	88.36	-	-	-	40.84	-	-	-
GSVIVG01010169001	Lag1 longevity assurance-like 3; contains IPR016439 (Longevity assurance, LAG1/LAC1)	2	33.96	-	-	-	26.18	1171	4	2	24.25	-	-	-	26.81	-	-	-	20.76	-	-	-	26.98	-	-	-	18.29	-	-	-	20.42	-	-	-
GSVIVG01010170001	6-phosphogluconate dehydrogenase, decarboxylating; contains IPR008927 (6-phosphogluconate dehydrogenase, C-terminal-like)	4/6	128.86	-	-	-	133.53	-	-	-	151.42	-	-	-	168.03	1129	3	2	149.8	-	-	-	188.46	1061	3	3	171.53	-	-	-	129.36	-	-	-
GSVIVG01010184001	Sterol C-24 reductase	2/8	59.82	-	-	-	46.78	6	3	1	151.87	-	-	-	131.44	-	-	-	103.12	-	-	-	55.73	-	-	-	103.81	-	-	-	99.24	1751	3	2
GSVIVG01010187001	WGS project CAID00000000 data, contig chromosome 08; contains IPR021420 (Protein of unknown function DUF3067)	1	45	324	5	2	47.68	-	-	-	8.04	-	-	-	8.05	-	-	-	30.32	-	-	-	30.36	-	-	-	6.33	-	-	-	7.18	-	-	-
GSVIVG01010240001	Tobamovirus multiplication 1 homolog; contains IPR009457 (Domain of unknown function DUF1084)	7	16.88	-	-	-	13.98	-	-	-	11.52	-	-	-	13.2	-	-	-	16.49	-	-	-	32.51	-	-	-	20	4	3	2	25.4	-	-	-
GSVIVG01010243001	Zinc finger CCCH domain-containing protein 17; contains IPR000571 (Zinc finger, CCCH-type), IPR026290 (Putative E3 ubiquitin-protein ligase, makorin-related)	7/8	46.08	-	-	-	46.68	-	-	-	64.87	-	-	-	56.3	-	-	-	41.78	-	-	-	47.21	-	-	-	55.05	764	2	2	53.08	735	2	2
GSVIVG01010274001	Defensin protein; contains IPR008176 (Gamma thionin)	2/7	109.83	-	-	-	122.33	2861	4	3	46.78	-	-	-	53.11	-	-	-	477.47	-	-	-	295.97	-	-	-	160.64	16	2	2	338.08	-	-	-
GSVIVG01010295001	Myosin-like protein	8	8.12	-	-	-	12.65	-	-	-	18.91	-	-	-	16.24	-	-	-	7.37	-	-	-	11.77	-	-	-	19.31	-	-	-	19.38	369	2	2
GSVIVG01010298001	Putative receptor protein kinase; contains IPR011009 (Protein kinase-like domain), IPR013320 (Concanavalin A-like lectin/glucanase, subgroup), IPR024788 (Malectin-like carbohydrate-binding domain)	1	23.51	81	2	2	14.22	-	-	-	8.35	-	-	-	7.95	-	-	-	18.09	-	-	-	23.44	-	-	-	35.85	-	-	-	36.83	-	-	-
GSVIVG01010318001	Serine/threonine protein phosphatase 2A 59 kDa regulatory subunit B' gamma isoform; contains IPR002554 (Protein phosphatase 2A, regulatory B subunit, B56), IPR016024 (Armadillo-type fold)	1	18.53	282	2	2	21.59	-	-	-	19.45	-	-	-	18.83	-	-	-	20.73	-	-	-	23.4	-	-	-	24	-	-	-	22.14	-	-	-
GSVIVG01010322001	Plastid transcriptionally active7	5	43.64	-	-	-	41.88	-	-	-	21.77	-	-	-	18.27	-	-	-	56.93	1566	3	2	48.48	-	-	-	7.25	-	-	-	9.03	-	-	-
GSVIVG01010328001	Glyceraldehyde 3-phosphate dehydrogenase; contains IPR020831 (Glyceraldehyde/Erythrose phosphate dehydrogenase family)	1	107.95	4673	3	3	85.69	-	-	-	23.47	-	-	-	21.05	-	-	-	379.5	-	-	-	738.2	-	-	-	145.52	-	-	-	62.2	-	-	-
GSVIVG01010330001	Ankyrin repeat-containing protein, putative; contains IPR020683 (Ankyrin repeat-containing domain)	2/7	26.99	-	-	-	36.82	526	2	2	42.32	-	-	-	47.91	-	-	-	18.48	-	-	-	20.03	-	-	-	22.38	266	2	2	22.63	-	-	-
GSVIVG01010357001	ATP-dependent zinc metalloprotease FtsH 2; contains IPR025753 (AAA-type ATPase, N-terminal domain), IPR027417 (P-loop containing nucleoside triphosphate hydrolase)	6	2.52	-	-	-	2.37	-	-	-	0.59	-	-	-	0.64	-	-	-	0.7	-	-	-	0.81	149	3	3	0.17	-	-	-	0.08	-	-	-
GSVIVG01010359001	Lipoxygenase; contains IPR000907 (Lipoxygenase), IPR008976 (Lipase/lipooxygenase, PLAT/LH2), IPR027433 (Lipoxygenase, domain 3)	5	8.29	-	-	-	6.99	-	-	-	25.04	-	-	-	21.67	-	-	-	3.48	164	1	1	10.89	-	-	-	25.41	-	-	-	39.62	-	-	-
GSVIVG01010364001	LSG	7/8	8.77	-	-	-	21.02	-	-	-	14.76	-	-	-	12.74	-	-	-	12.93	-	-	-	19.98	-	-	-	31.84	258	8	4	31.71	98	13	3
GSVIVG01010449001	60S ribosomal protein L17; contains IPR001063 (Ribosomal protein L22/L17)	8	247.53	-	-	-	138.84	-	-	-	305.05	-	-	-	252.71	-	-	-	341.42	-	-	-	272.05	-	-	-	277.61	-	-	-	305.7	2017	2	2
GSVIVG01010510001	Calmodulin-binding transcription activator; contains IPR000048 (IQ motif, EF-hand binding site), IPR005559 (CG-1 DNA-binding domain), IPR013783 (Immunoglobulin-like fold), IPR014756 (Immunoglobulin E-set), IPR020683 (Ankyrin repeat-containing domain), IPR027417 (P-loop containing nucleoside triphosphate hydrolase)	6	39.36	-	-	-	37.9	-	-	-	45.38	-	-	-	43.64	-	-	-	11.9	-	-	-	33.29	478	2	2	27.57	-	-	-	36.72	-	-	-
GSVIVG01010526001	Sphingosine phosphate lyase, putative; contains IPR002129 (Pyridoxal phosphate-dependent decarboxylase), IPR015424 (Pyridoxal phosphate-dependent transferase)	6	24.18	-	-	-	32.13	-	-	-	26.03	-	-	-	20.78	-	-	-	33.14	-	-	-	72.93	607	3	3	50.02	-	-	-	56.38	-	-	-
GSVIVG01010541001	I WGS project CAKM00000000 data, strain SE8, contig 65	4	47.33	-	-	-	32.23	-	-	-	31.29	-	-	-	31.31	210	2	2	49.03	-	-	-	53.64	-	-	-	19.11	-	-	-	26.21	-	-	-
GSVIVG01010547001	Methyl binding domain protein; contains IPR016177 (DNA-binding, integrase-type)	7/8	25.14	-	-	-	50.1	-	-	-	84.47	-	-	-	59.47	-	-	-	33.66	-	-	-	31.72	-	-	-	58.79	1326	2	2	82.68	1209	3	3
GSVIVG01010554001	Chalcone synthase; contains IPR011141 (Polyketide synthase, type III), IPR016039 (Thiolase-like)	1	17.08	239	4	2	70.58	-	-	-	2.19	-	-	-	3.59	-	-	-	218.01	-	-	-	535.06	-	-	-	120	-	-	-	88.97	-	-	-
GSVIVG01010599001	Ankyrin repeat-containing protein, putative; contains IPR013083 (Zinc finger, RING/FYVE/PHD-type), IPR020683 (Ankyrin repeat-containing domain)	1/5	30.15	24	3	3	26.23	-	-	-	21.67	-	-	-	21.99	-	-	-	20.44	348	4	3	21.97	-	-	-	58.64	-	-	-	59.65	-	-	-
GSVIVG01010600001	Homeobox-leucine zipper protein ATHB-9; contains IPR002913 (START domain), IPR009057 (Homeodomain-like), IPR021099 (Plant organelle RNA recognition domain)	1	2.16	42	1	1	2.11	-	-	-	6.66	-	-	-	5.33	-	-	-	1.66	-	-	-	2.44	-	-	-	1.88	-	-	-	1.42	-	-	-
GSVIVG01010612001	Cytochrome P450; contains IPR001128 (Cytochrome P450)	7/8	0.07	-	-	-	0.03	-	-	-	5.79	-	-	-	2.79	-	-	-	0.09	-	-	-	0.01	-	-	-	3.2	126	14	10	2.64	96	15	11
GSVIVG01010616001	Transcriptional corepressor SEUSS, putative	8	64.04	-	-	-	70.09	-	-	-	75.86	-	-	-	63.67	-	-	-	49.48	-	-	-	77.25	-	-	-	73.86	-	-	-	83.2	757	2	2
GSVIVG01010623001	Arginine/serine-rich splicing factor, putative; contains IPR012677 (Nucleotide-binding, alpha-beta plait)	2	181.37	-	-	-	128.44	1225	1	1	198.81	-	-	-	168.4	-	-	-	110.43	-	-	-	139.03	-	-	-	151.87	-	-	-	218.16	-	-	-
GSVIVG01010631001	Dehydration-responsive element-binding factor 1; contains IPR016177 (DNA-binding, integrase-type)	7/8	3.04	-	-	-	0.34	-	-	-	161.6	-	-	-	86.94	-	-	-	1.23	-	-	-	0.53	-	-	-	738.15	559	19	2	142.25	416	5	2
GSVIVG01010722001	Ribonuclease; contains IPR001352 (Ribonuclease HII/HIII), IPR012337 (Ribonuclease H-like domain), IPR023160 (Ribonuclease HII, helix-loop-helix cap domain)	7	8.8	-	-	-	7.18	-	-	-	18.62	-	-	-	18.02	-	-	-	7.97	-	-	-	9.16	-	-	-	9.56	0	1	1	12.31	-	-	-
GSVIVG01010739001	Putative uncharacterized protein At1g05870/T20M3_12	1	212.72	2015	3	3	107.61	-	-	-	74.45	-	-	-	73.57	-	-	-	121	-	-	-	81.9	-	-	-	42.12	-	-	-	49.12	-	-	-
GSVIVG01010742001	Putative E3 ubiquitin-protein ligase ARI5; contains IPR001876 (Zinc finger, RanBP2-type), IPR001878 (Zinc finger, CCHC-type), IPR002867 (Zinc finger, C6HC-type), IPR013083 (Zinc finger, RING/FYVE/PHD-type)	2/5	52.11	-	-	-	60.49	1748	4	3	60.81	-	-	-	57.81	-	-	-	42.2	526	19	2	75.06	-	-	-	55.17	-	-	-	61	-	-	-
GSVIVG01010751001	EFR3-like protein; contains IPR016024 (Armadillo-type fold)	2/8	18.76	-	-	-	17.79	490	4	2	18.23	-	-	-	19.04	-	-	-	15.8	-	-	-	23.66	-	-	-	29.89	-	-	-	25.68	0	1	1
GSVIVG01010754001	GUN4, putative; contains IPR008629 (GUN4-like)	6	216.79	-	-	-	122.84	-	-	-	59.32	-	-	-	63.58	-	-	-	205.99	-	-	-	49.58	2352	2	2	15.13	-	-	-	15.56	-	-	-
GSVIVG01010766001	Unknown protein	7	4.83	-	-	-	2.17	-	-	-	3.59	-	-	-	4.04	-	-	-	2.56	-	-	-	2.96	-	-	-	7.71	584	2	2	5.3	-	-	-
GSVIVG01010769001	Putative helicase 7; contains IPR004179 (Sec63 domain), IPR014001 (Helicase, superfamily 1/2, ATP-binding domain), IPR014756 (Immunoglobulin E-set), IPR027417 (P-loop containing nucleoside triphosphate hydrolase)	4	26.48	-	-	-	54.73	-	-	-	94.74	-	-	-	89.83	625	3	2	23.26	-	-	-	57.8	-	-	-	45.44	-	-	-	55.54	-	-	-
GSVIVG01010835001	Electron transfer flavoprotein-ubiquinone oxidoreductase, putative; contains IPR007859 (Electron transfer flavoprotein-ubiquinone oxidoreductase)	2	10.26	-	-	-	9.48	0	1	1	10.4	-	-	-	9.94	-	-	-	7.59	-	-	-	15.8	-	-	-	7.84	-	-	-	8.99	-	-	-
GSVIVG01010836001	BZIP transcription factor; contains IPR004827 (Basic-leucine zipper domain)	7	34.1	-	-	-	29.27	-	-	-	43.6	-	-	-	43.91	-	-	-	29.87	-	-	-	39.36	-	-	-	43.29	1251	2	2	41.75	-	-	-
GSVIVG01010840001	Protein ApaG; contains IPR001810 (F-box domain, cyclin-like), IPR007474 (ApaG domain)	2	21.47	-	-	-	30.27	32	10	6	27.67	-	-	-	31.81	-	-	-	36.07	-	-	-	24.37	-	-	-	38.07	-	-	-	41.16	-	-	-
GSVIVG01010854001	60S ribosomal protein L38, putative; contains IPR002675 (Ribosomal protein L38e)	8	75.17	-	-	-	71.74	-	-	-	62.94	-	-	-	59.88	-	-	-	156.27	-	-	-	61.45	-	-	-	61.55	-	-	-	79.06	1891	3	3
GSVIVG01010871001	Subtilisin-like serine protease; contains IPR009020 (Proteinase inhibitor, propeptide), IPR010435 (Peptidase S8A, DUF1034 C-terminal), IPR015500 (Peptidase S8, subtilisin-related), IPR023827 (Peptidase S8, subtilisin, Asp-active site), IPR023828 (Peptidase S8, subtilisin, Ser-active site)	3/4/6	49.54	-	-	-	45.5	-	-	-	64.55	46	36	2	73.28	13	55	2	71.27	-	-	-	43.57	1353	2	2	40.42	-	-	-	39.93	-	-	-
GSVIVG01010902001	Metaxin-2	1	23.73	1044	2	2	20.04	-	-	-	21.67	-	-	-	18.03	-	-	-	22.14	-	-	-	34.71	-	-	-	13.39	-	-	-	16.2	-	-	-
GSVIVG01010906001	Methyltransferase WBSCR22; contains IPR013216 (Methyltransferase type 11), IPR022238 (Uncharacterised protein family, methyltransferase, Williams-Beuren syndrome)	2	21.74	-	-	-	16.3	17	2	2	20.15	-	-	-	16.09	-	-	-	17.72	-	-	-	29.3	-	-	-	21.96	-	-	-	32.48	-	-	-
GSVIVG01010910001	60S acidic ribosomal protein P3-2; contains IPR001813 (Ribosomal protein L10/L12)	5	206.58	-	-	-	134.5	-	-	-	225.43	-	-	-	240.18	-	-	-	364.95	3170	5	3	192.38	-	-	-	210.93	-	-	-	273.61	-	-	-
GSVIVG01010939001	Glutathione S-transferase; contains IPR010987 (Glutathione S-transferase, C-terminal-like), IPR012336 (Thioredoxin-like fold)	1/6	6.19	917	2	2	3.65	-	-	-	17.13	-	-	-	16.19	-	-	-	13.7	-	-	-	7.42	245	2	2	17.36	-	-	-	22.24	-	-	-
GSVIVG01010945001	WD repeat domain phosphoinositide-interacting protein; contains IPR015943 (WD40/YVTN repeat-like-containing domain)	1	9.29	95	2	1	11.6	-	-	-	15.83	-	-	-	18.88	-	-	-	11.16	-	-	-	9.47	-	-	-	16.83	-	-	-	16.49	-	-	-
GSVIVG01010951001	Probable potassium transport system protein kup 2; contains IPR003855 (K+ potassium transporter)	7/8	0.16	-	-	-	0.3	-	-	-	0.43	-	-	-	0.36	-	-	-	0.34	-	-	-	0.27	-	-	-	3.14	21	123	9	2.03	19	66	9
GSVIVG01010964001	CW-type zinc finger protein; contains IPR011124 (Zinc finger, CW-type)	7	9.89	-	-	-	18.64	-	-	-	19.47	-	-	-	19.03	-	-	-	8.15	-	-	-	19.44	-	-	-	29.44	411	3	2	27.44	-	-	-
GSVIVG01010986001	OTU domain-containing protein 6B, putative; contains IPR003323 (Ovarian tumour, otubain)	2	74.8	-	-	-	54.39	140	1	1	41.13	-	-	-	32.71	-	-	-	57.78	-	-	-	78.92	-	-	-	40.33	-	-	-	46.68	-	-	-
GSVIVG01010999001	Tubby-like F-box protein; contains IPR001810 (F-box domain, cyclin-like), IPR025659 (Tubby C-terminal-like domain)	1	28.23	1216	3	3	31.69	-	-	-	49.03	-	-	-	49.52	-	-	-	31.06	-	-	-	26.98	-	-	-	34.45	-	-	-	40.73	-	-	-
GSVIVG01011007001	Serine protease; contains IPR001940 (Peptidase S1C), IPR009003 (Trypsin-like cysteine/serine peptidase domain), IPR015724 (Serine endopeptidase DegP2)	5	17.63	-	-	-	12.29	-	-	-	25.47	-	-	-	23.35	-	-	-	12.9	2431	3	2	21.75	-	-	-	5.04	-	-	-	7.5	-	-	-
GSVIVG01011019001	NPL4-like protein; contains IPR007717 (Nuclear pore localisation protein NPL4)	2	64.31	-	-	-	63.59	2578	3	3	37.03	-	-	-	36.56	-	-	-	72.33	-	-	-	103.01	-	-	-	32.57	-	-	-	33.54	-	-	-
GSVIVG01011020001	Cohesin subunit SA-3; contains IPR016024 (Armadillo-type fold)	2/5	12.41	-	-	-	16.19	58	16	4	23.98	-	-	-	22.32	-	-	-	9.14	15	8	3	16.28	-	-	-	18.92	-	-	-	25.02	-	-	-
GSVIVG01011035001	Unknown protein	1/6	1.11	329	3	2	1	-	-	-	1.98	-	-	-	1.38	-	-	-	0.29	-	-	-	1.48	269	3	2	0.82	-	-	-	0.6	-	-	-
GSVIVG01011037001	Gibberellin receptor GID1, putative; contains IPR013094 (Alpha/beta hydrolase fold-3)	1	101.77	4529	3	3	206.38	-	-	-	69.91	-	-	-	47.37	-	-	-	142.81	-	-	-	139.54	-	-	-	114.96	-	-	-	124.02	-	-	-
GSVIVG01011044001	Breast carcinoma amplified sequence, putative; contains IPR015943 (WD40/YVTN repeat-like-containing domain), IPR022175 (Breast carcinoma amplified sequence 3)	7	14.69	-	-	-	19.15	-	-	-	11.92	-	-	-	11.51	-	-	-	10.93	-	-	-	27.36	-	-	-	14.33	159	2	2	18.85	-	-	-
GSVIVG01011052001	Indole-3-acetic acid-amido synthetase GH3.5, putative; contains IPR004993 (GH3 auxin-responsive promoter)	2	2.25	-	-	-	4.38	274	3	3	1.33	-	-	-	1.2	-	-	-	5.44	-	-	-	8	-	-	-	6.34	-	-	-	4.75	-	-	-
GSVIVG01011059001	Piezo-type mechanosensitive ion channel component 2; contains IPR027272 (Piezo family)	2/6	6.52	-	-	-	13.94	373	5	5	12.68	-	-	-	13.73	-	-	-	5.2	-	-	-	9.72	449	2	2	8.81	-	-	-	10.61	-	-	-
GSVIVG01011061001	Mitochondrial transcription termination factor family protein; contains IPR003690 (Mitochodrial transcription termination factor-related)	1	14.59	336	2	2	12.49	-	-	-	18.13	-	-	-	16.85	-	-	-	10.89	-	-	-	15.63	-	-	-	5.25	-	-	-	8.33	-	-	-
GSVIVG01011067001	BSD domain-containing protein; contains IPR005607 (BSD)	1/6	64.56	847	5	3	66.73	-	-	-	48.15	-	-	-	40.42	-	-	-	50.62	-	-	-	73.01	977	4	2	51.17	-	-	-	52.08	-	-	-
GSVIVG01011070001	E3 ubiquitin ligase-like protein; contains IPR013083 (Zinc finger, RING/FYVE/PHD-type), IPR022170 (E3 Ubiquitin ligase)	5	46.53	-	-	-	33.68	-	-	-	38.17	-	-	-	33.07	-	-	-	26.24	763	6	4	31.14	-	-	-	39.31	-	-	-	50.96	-	-	-
GSVIVG01011074001	mRNA, clone: RTFL01-07-P23	1/6/7	162.89	6429	5	5	167.18	-	-	-	38.66	-	-	-	37.71	-	-	-	127.38	-	-	-	91.72	6118	3	3	40.65	246	5	5	32.2	-	-	-
GSVIVG01011079001	Cyclin family protein; contains IPR013763 (Cyclin-like), IPR013922 (Cyclin PHO80-like)	1	78.45	3425	5	2	78.91	-	-	-	63.36	-	-	-	69.94	-	-	-	78.28	-	-	-	30.89	-	-	-	146.3	-	-	-	150.75	-	-	-
GSVIVG01011082001	NAD dependent epimerase/dehydratase, putative; contains IPR001509 (NAD-dependent epimerase/dehydratase), IPR016040 (NAD(P)-binding domain)	2	59.86	-	-	-	69.23	388	2	2	44.04	-	-	-	50.62	-	-	-	70.86	-	-	-	50.16	-	-	-	4.08	-	-	-	4.41	-	-	-
GSVIVG01011083001	At2g30530/T6B20.12	7	3.86	-	-	-	2.88	-	-	-	22.96	-	-	-	18.96	-	-	-	6.52	-	-	-	2.48	-	-	-	4.88	500	2	2	2.49	-	-	-
GSVIVG01011089001	Endo-1,3-1,4-beta-d-glucanase, putative; contains IPR002925 (Dienelactone hydrolase)	2/5	66.76	-	-	-	84.13	639	2	2	18.02	-	-	-	16.55	-	-	-	73.88	1203	2	2	75.26	-	-	-	70.77	-	-	-	78.17	-	-	-
GSVIVG01011091001	Endo-1,3-1,4-beta-d-glucanase, putative; contains IPR002925 (Dienelactone hydrolase)	2	84.94	-	-	-	205.66	676	3	2	11.49	-	-	-	12.46	-	-	-	270.38	-	-	-	84.36	-	-	-	9.76	-	-	-	14.03	-	-	-
GSVIVG01011103001	CUE domain containing protein, expressed	8	41.9	-	-	-	37.87	-	-	-	40.91	-	-	-	38.29	-	-	-	34.28	-	-	-	46.96	-	-	-	48.62	-	-	-	53.89	469	3	3
GSVIVG01011146001	Homeobox protein BEL1 homolog; contains IPR006563 (POX), IPR009057 (Homeodomain-like)	2/4/5/8	432.84	-	-	-	669.6	5758	4	3	159.62	-	-	-	128.29	5398	2	2	264.58	3023	2	2	435.69	-	-	-	319.9	-	-	-	515.73	2241	5	2
GSVIVG01011152001	NC domain-containing protein; contains IPR000064 (Endopeptidase, NLPC/P60 domain), IPR007053 (LRAT-like domain)	2	123.78	-	-	-	91.25	2577	10	7	63.16	-	-	-	64.51	-	-	-	102.46	-	-	-	97.23	-	-	-	84.69	-	-	-	80.93	-	-	-
GSVIVG01011155001	1-phosphatidylinositol-4,5-bisphosphate phosphodiesterase (Phosphoinositide-specific phospholipase c); contains IPR001192 (Phosphoinositide phospholipase C), IPR008973 (C2 calcium/lipid-binding domain, CaLB), IPR011992 (EF-hand-like domain)	1/2	24.99	17	2	2	36.48	151	2	2	54.49	-	-	-	48.3	-	-	-	17.14	-	-	-	21.69	-	-	-	19.19	-	-	-	23.26	-	-	-
GSVIVG01011185001	AMP deaminase, putative; contains IPR006329 (AMP deaminase)	7/8	14.97	-	-	-	29.41	-	-	-	19	-	-	-	15.43	-	-	-	27.02	-	-	-	53.08	-	-	-	32.12	0	2	2	61.19	0	2	2
GSVIVG01011252001	RNA binding protein, putative; contains IPR012677 (Nucleotide-binding, alpha-beta plait)	1	13.62	459	2	2	15.49	-	-	-	14.35	-	-	-	14.85	-	-	-	11.47	-	-	-	12.38	-	-	-	2.04	-	-	-	2.46	-	-	-
GSVIVG01011272001	Fe/S biogenesis protein NfuA; contains IPR017065 (HIRA-interacting protein 5)	8	26.95	-	-	-	35.95	-	-	-	21.71	-	-	-	20.03	-	-	-	36.61	-	-	-	43.85	-	-	-	26.25	-	-	-	32.48	243	2	2
GSVIVG01011280001	Pentatricopeptide repeat; contains IPR002885 (Pentatricopeptide repeat), IPR011990 (Tetratricopeptide-like helical)	2/5	0.88	-	-	-	1.09	3	2	2	4.8	-	-	-	4.34	-	-	-	1.34	1	3	3	1.54	-	-	-	2.9	-	-	-	3.28	-	-	-
GSVIVG01011283001	Unknown protein	6	41.28	-	-	-	33.41	-	-	-	37.93	-	-	-	47.29	-	-	-	42.69	-	-	-	30.84	355	1	1	38.79	-	-	-	28.99	-	-	-
GSVIVG01011324001	Calcium-binding EF hand family protein; contains IPR011992 (EF-hand-like domain)	6	101.08	-	-	-	121.13	-	-	-	99.5	-	-	-	90.08	-	-	-	119.44	-	-	-	86.92	12	5	5	66.87	-	-	-	77.25	-	-	-
GSVIVG01011327001	LanC-like protein; contains IPR007822 (Lanthionine synthetase C-like)	1/6	1.21	16	8	3	1.77	-	-	-	2.45	-	-	-	1.85	-	-	-	2.18	-	-	-	2.26	20	11	4	1.02	-	-	-	1.05	-	-	-
GSVIVG01011349001	FACT complex subunit SSRP1; contains IPR000969 (Structure-specific recognition protein), IPR009071 (High mobility group (HMG) box domain), IPR011993 (Pleckstrin homology-like domain), IPR013719 (Domain of unknown function DUF1747), IPR024954 (SSRP1 domain)	1	62.19	2183	2	2	91.1	-	-	-	66.16	-	-	-	55.75	-	-	-	58.55	-	-	-	95.72	-	-	-	60.53	-	-	-	84.11	-	-	-
GSVIVG01011351001	WD-repeat protein; contains IPR001810 (F-box domain, cyclin-like), IPR015943 (WD40/YVTN repeat-like-containing domain), IPR020472 (G-protein beta WD-40 repeat)	1	2.69	12	4	2	2.71	-	-	-	7.76	-	-	-	6.55	-	-	-	1.7	-	-	-	2.95	-	-	-	3.02	-	-	-	5.48	-	-	-
GSVIVG01011352001	V-type proton ATPase subunit d2; contains IPR002843 (ATPase, V0 complex, c/d subunit)	2	86.85	-	-	-	101.52	1330	3	3	125.68	-	-	-	130.73	-	-	-	121.1	-	-	-	77.25	-	-	-	91.36	-	-	-	86.88	-	-	-
GSVIVG01011353001	2-aminoethanethiol dioxygenase; contains IPR012864 (Cysteamine dioxygenase), IPR014710 (RmlC-like jelly roll fold)	2	12.78	-	-	-	11.51	601	2	2	13.68	-	-	-	14.53	-	-	-	15.08	-	-	-	24.02	-	-	-	37.55	-	-	-	48.32	-	-	-
GSVIVG01011359001	Ubiquitin-conjugating enzyme E2 2-like protein; contains IPR016135 (Ubiquitin-conjugating enzyme/RWD-like), IPR023313 (Ubiquitin-conjugating enzyme, active site)	1/2/5	404.9	6525	11	5	298.21	8586	4	4	150.76	-	-	-	144.67	-	-	-	334.53	8927	4	4	363.79	-	-	-	298.81	-	-	-	294.28	-	-	-
GSVIVG01011382001	Tubulin alpha chain, putative; contains IPR000217 (Tubulin), IPR023123 (Tubulin, C-terminal)	6	92.93	-	-	-	61.48	-	-	-	558.15	-	-	-	610.76	-	-	-	124.81	-	-	-	53.75	561	3	2	98.08	-	-	-	75.09	-	-	-
GSVIVG01011384001	Ribosomal protein; contains IPR001912 (Ribosomal protein S4/S9, N-terminal), IPR022801 (Ribosomal protein S4/S9)	1/5/8	280.75	20849	9	6	221.42	-	-	-	510.85	-	-	-	487.3	-	-	-	608.51	6369	3	3	299.42	-	-	-	306.22	-	-	-	431.4	3238	7	4
GSVIVG01011386001	Transcription factor; contains IPR011598 (Myc-type, basic helix-loop-helix (bHLH) domain)	1	32.4	111	1	1	30.65	-	-	-	43.7	-	-	-	41.28	-	-	-	19.44	-	-	-	16.84	-	-	-	36.99	-	-	-	25.65	-	-	-
GSVIVG01011387001	Cullin 3-like protein; contains IPR001373 (Cullin, N-terminal), IPR011991 (Winged helix-turn-helix DNA-binding domain)	2	29.42	-	-	-	40.26	1201	2	2	29.67	-	-	-	20.94	-	-	-	23.05	-	-	-	34.23	-	-	-	33.97	-	-	-	43.59	-	-	-
GSVIVG01011412001	Gibberellin-regulated protein; contains IPR003854 (Gibberellin regulated protein)	1	79.89	7912	3	2	35.69	-	-	-	352.28	-	-	-	457.66	-	-	-	108.8	-	-	-	34.55	-	-	-	108.13	-	-	-	114.67	-	-	-
GSVIVG01011428001	cDNA clone:J023065D24, full insert sequence; contains IPR008195 (Ribosomal protein L34Ae), IPR012870 (Protein of unknown function DUF1666)	1/6	20.6	152	186	56	3.72	-	-	-	2.39	-	-	-	6.11	-	-	-	12.79	-	-	-	19.77	62	154	46	5.14	-	-	-	8.94	-	-	-
GSVIVG01011429001	Glycogen synthase; contains IPR011835 (Glycogen/starch synthase, ADP-glucose type)	6	22.02	-	-	-	25.49	-	-	-	24.52	-	-	-	23.17	-	-	-	19.76	-	-	-	28.61	555	1	1	26.1	-	-	-	36.1	-	-	-
GSVIVG01011433001	Dof zinc finger protein; contains IPR003851 (Zinc finger, Dof-type)	1	97.22	1607	2	2	140.74	-	-	-	15.01	-	-	-	12.81	-	-	-	60.44	-	-	-	66.72	-	-	-	64.59	-	-	-	77.93	-	-	-
GSVIVG01011434001	Unknown protein	1	21.71	10	3	2	14.35	-	-	-	5.59	-	-	-	8.11	-	-	-	16.63	-	-	-	11.37	-	-	-	3.97	-	-	-	5.38	-	-	-
GSVIVG01011450001	Cystathionine gamma synthase; contains IPR000277 (Cys/Met metabolism, pyridoxal phosphate-dependent enzyme), IPR015424 (Pyridoxal phosphate-dependent transferase)	6	142.08	-	-	-	141.89	-	-	-	69.03	-	-	-	84.52	-	-	-	158.53	-	-	-	101.07	394	2	1	69.72	-	-	-	77.18	-	-	-
GSVIVG01011451001	SPX-domain protein; contains IPR004331 (SPX, N-terminal)	1	28.84	290	2	2	19.83	-	-	-	7.44	-	-	-	6.3	-	-	-	18.67	-	-	-	20.04	-	-	-	15.82	-	-	-	18.11	-	-	-
GSVIVG01011458001	Pro-resilin	1/6	342.12	3143	50	19	383.56	-	-	-	287.77	-	-	-	341.6	-	-	-	316.23	-	-	-	299.39	3431	36	16	305.04	-	-	-	256.94	-	-	-
GSVIVG01011462001	Unknown protein; contains IPR001810 (F-box domain, cyclin-like)	1	2.76	200	2	2	5.4	-	-	-	5.97	-	-	-	5.24	-	-	-	3.66	-	-	-	2.03	-	-	-	3.93	-	-	-	3.52	-	-	-
GSVIVG01011472001	WRKY transcription factor 11-2; contains IPR003657 (DNA-binding WRKY), IPR011038 (Calycin-like), IPR022017 (Domain of unknown function DUF3598)	2	105.91	-	-	-	168.06	1419	3	2	46.16	-	-	-	41.82	-	-	-	104.15	-	-	-	86.36	-	-	-	48.03	-	-	-	55.5	-	-	-
GSVIVG01011478001	Chorismate mutase 02; contains IPR008238 (Chorismate mutase, AroQ class, eukaryotic type)	1	65.9	6997	7	7	102.12	-	-	-	34.93	-	-	-	36.62	-	-	-	99.1	-	-	-	93.49	-	-	-	60.35	-	-	-	71.51	-	-	-
GSVIVG01011484001	Putative ubiquitin conjugation factor; contains IPR013083 (Zinc finger, RING/FYVE/PHD-type), IPR019474 (Ubiquitin conjugation factor E4, core)	1/6	22.11	1013	3	2	26.97	-	-	-	26.78	-	-	-	26.92	-	-	-	22	-	-	-	39.64	716	1	1	28.12	-	-	-	29.68	-	-	-
GSVIVG01011487001	Cyclic nucleotide gated channel 2; contains IPR014710 (RmlC-like jelly roll fold)	2	122.58	-	-	-	129.52	765	2	2	39.92	-	-	-	37.86	-	-	-	89.84	-	-	-	143.93	-	-	-	21.84	-	-	-	10.43	-	-	-
GSVIVG01011492001	Circadian clock coupling factor ZGT	2	98.87	-	-	-	53.03	482	2	2	62.32	-	-	-	61.46	-	-	-	53.17	-	-	-	60.45	-	-	-	70.46	-	-	-	93.25	-	-	-
GSVIVG01011496001	Chaperone clpb, putative; contains IPR004176 (Clp, N-terminal), IPR019489 (Clp ATPase, C-terminal), IPR023150 (Double Clp-N motif), IPR027417 (P-loop containing nucleoside triphosphate hydrolase)	5/6	25.17	-	-	-	40.67	-	-	-	30.62	-	-	-	25.04	-	-	-	22.98	809	2	2	30.53	189	2	2	57.39	-	-	-	35.81	-	-	-
GSVIVG01011498001	Membrane-anchored ubiquitin-fold protein; contains IPR017000 (Membrane-anchored ubiquitin-fold protein, HCG-1), IPR019955 (Ubiquitin supergroup)	2	56.76	-	-	-	33.72	125	5	5	41.38	-	-	-	42.56	-	-	-	36.49	-	-	-	28.54	-	-	-	98.46	-	-	-	95.99	-	-	-
GSVIVG01011504001	Phosphorylase; contains IPR000811 (Glycosyl transferase, family 35)	1	40.58	1396	1	1	67.83	-	-	-	34.79	-	-	-	27.72	-	-	-	59.17	-	-	-	128.85	-	-	-	174.13	-	-	-	562.84	-	-	-
GSVIVG01011511001	Biotin carboxyl carrier protein of acetyl-CoA carboxylase; contains IPR000089 (Biotin/lipoyl attachment), IPR001249 (Acetyl-CoA biotin carboxyl carrier)	7/8	15.62	-	-	-	12.35	-	-	-	29.64	-	-	-	33.2	-	-	-	12.22	-	-	-	3.21	-	-	-	11.34	133	52	22	11.22	211	30	23
GSVIVG01011514001	Putative sister chromatid cohesion protein scc2/nipped-b; contains IPR016024 (Armadillo-type fold), IPR024986 (Sister chromatid cohesion C-terminal domain), IPR026003 (HEAT repeat associated with sister chromatid cohesion protein)	7	11.07	-	-	-	13.12	-	-	-	18.1	-	-	-	17.5	-	-	-	6.84	-	-	-	15.76	-	-	-	18.66	395	2	2	23.56	-	-	-
GSVIVG01011562001	Eukaryotic translation initiation factor 3 subunit I; contains IPR015943 (WD40/YVTN repeat-like-containing domain), IPR020472 (G-protein beta WD-40 repeat), IPR027525 (Eukaryotic translation initiation factor 3 subunit I)	1/6	97.76	3739	5	3	80.86	-	-	-	97.76	-	-	-	82.23	-	-	-	97.07	-	-	-	122.53	2184	4	2	58.46	-	-	-	63.87	-	-	-
GSVIVG01011563001	Putative peptide/nitrate transporter; contains IPR000109 (Proton-dependent oligopeptide transporter family), IPR016196 (Major facilitator superfamily domain, general substrate transporter)	6	39.65	-	-	-	68.12	-	-	-	37.85	-	-	-	40.38	-	-	-	40.78	-	-	-	38.3	1199	3	3	45.56	-	-	-	40.36	-	-	-
GSVIVG01011572001	Probable potassium transport system protein kup; contains IPR003855 (K+ potassium transporter)	2/5	52.78	-	-	-	31.19	1941	3	3	10.24	-	-	-	9.62	-	-	-	18.36	2043	2	2	40.73	-	-	-	19.5	-	-	-	19.4	-	-	-
GSVIVG01011573001	Sodium/hydrogen exchanger, putative, expressed; contains IPR006153 (Cation/H+ exchanger), IPR018422 (Cation/H+ exchanger, CPA1 family)	6	12.17	-	-	-	10.61	-	-	-	15.19	-	-	-	16.59	-	-	-	5.36	-	-	-	15.29	293	2	2	13.09	-	-	-	16.75	-	-	-
GSVIVG01011574001	Transmembrane 9 superfamily protein member; contains IPR004240 (Nonaspanin (TM9SF)), IPR016196 (Major facilitator superfamily domain, general substrate transporter)	1/2/4/5	100.35	2344	5	4	114.86	8327	15	10	137.64	-	-	-	155.38	1386	2	2	113.29	4675	6	6	118.58	-	-	-	111.45	-	-	-	117.78	-	-	-
GSVIVG01011583001	Reductase 2; contains IPR001395 (Aldo/keto reductase), IPR023210 (NADP-dependent oxidoreductase domain)	8	126.55	-	-	-	152.9	-	-	-	6.13	-	-	-	3.94	-	-	-	43.16	-	-	-	18.81	-	-	-	45.7	-	-	-	36.24	3	2	2
GSVIVG01011589001	GAGA-binding transcriptional activator; contains IPR010409 (GAGA binding-like)	5/8	33.71	-	-	-	34.91	-	-	-	52.04	-	-	-	44.16	-	-	-	34.44	1731	3	3	30.75	-	-	-	22.87	-	-	-	32.62	618	1	1
GSVIVG01011593001	Zinc transporter; contains IPR003689 (Zinc/iron permease)	1	28.32	1080	3	3	23.81	-	-	-	34.44	-	-	-	35.99	-	-	-	27.92	-	-	-	24.51	-	-	-	33.66	-	-	-	35.5	-	-	-
GSVIVG01011599001	Purple acid phosphatase 1; contains IPR004843 (Metallophosphoesterase domain), IPR024927 (Acid phosphatase, type 5)	1/5/6	264.72	6107	8	5	271.2	-	-	-	113.73	-	-	-	108.36	-	-	-	335.97	5343	2	2	82.46	4079	2	2	47.97	-	-	-	35.11	-	-	-
GSVIVG01011601001	Oxidoreductase, 2OG-Fe(II) oxygenase family protein; contains IPR027450 (Alpha-ketoglutarate-dependent dioxygenase AlkB-like)	1/6	19.62	1541	2	2	20.53	-	-	-	29.73	-	-	-	30.96	-	-	-	24.24	-	-	-	24.6	121	1	1	42.34	-	-	-	29.25	-	-	-
GSVIVG01011603001	Xyloglucan endotransglucosylase/hydrolase 13; contains IPR008985 (Concanavalin A-like lectin/glucanases superfamily), IPR016455 (Xyloglucan endotransglucosylase/hydrolase)	7	307.66	-	-	-	282.06	-	-	-	47.08	-	-	-	37.73	-	-	-	227.35	-	-	-	168.45	-	-	-	165.28	237	2	2	178.91	-	-	-
GSVIVG01011610001	Zinc finger protein, putative	1	40.24	271	1	1	24.46	-	-	-	21.15	-	-	-	24.31	-	-	-	31.02	-	-	-	17.32	-	-	-	41.79	-	-	-	55.41	-	-	-
GSVIVG01011619001	THO complex subunit 2; contains IPR003661 (Signal transduction histidine kinase, subgroup 1, dimerisation/phosphoacceptor domain), IPR021418 (THO complex, subunitTHOC2, C-terminal), IPR021726 (THO complex, subunitTHOC2, N-terminal)	2	13.38	-	-	-	20.11	488	6	4	22.45	-	-	-	20.74	-	-	-	9.1	-	-	-	22.41	-	-	-	23.71	-	-	-	28.12	-	-	-
GSVIVG01011634001	Trehalose-6-phosphate synthase; contains IPR001830 (Glycosyl transferase, family 20), IPR006379 (HAD-superfamily hydrolase, subfamily IIB), IPR023214 (HAD-like domain)	1/2/6	42.47	1171	5	3	46.68	4079	6	4	89.82	-	-	-	56.14	-	-	-	25.68	-	-	-	67.54	733	4	3	42.21	-	-	-	57.44	-	-	-
GSVIVG01011650001	Response regulator 8; contains IPR009057 (Homeodomain-like), IPR011006 (CheY-like superfamily), IPR017053 (Response regulator, plant B-type)	2/5/7/8	30.66	-	-	-	38.33	357	212	35	41.71	-	-	-	38.82	-	-	-	18.44	231	89	16	31.8	-	-	-	36.36	108	3	2	45.85	114	3	2
GSVIVG01011659001	RING finger protein; contains IPR013083 (Zinc finger, RING/FYVE/PHD-type)	1/2	47	796	2	2	39.81	1408	3	2	25.92	-	-	-	27.28	-	-	-	40.31	-	-	-	35.88	-	-	-	26.74	-	-	-	28.55	-	-	-
GSVIVG01011664001	VAC14-like protein; contains IPR016024 (Armadillo-type fold), IPR021841 (Vacuolar protein 14 C-terminal Fig4-binding domain), IPR026825 (Vacuole morphology and inheritance protein 14)	8	32.27	-	-	-	45.6	-	-	-	26.73	-	-	-	25.33	-	-	-	34.6	-	-	-	40.47	-	-	-	28.72	-	-	-	29.27	286	2	2
GSVIVG01011665001	Ankyrin repeat-containing protein, putative; contains IPR020683 (Ankyrin repeat-containing domain), IPR026961 (PGG domain), IPR027001 (Caskin/Ankyrin repeat-containing protein)	7/8	21.2	-	-	-	26.54	-	-	-	27.48	-	-	-	29.02	-	-	-	15.08	-	-	-	17.8	-	-	-	45.16	292	1	1	43.14	326	1	1
GSVIVG01011666001	Histone-lysine N-methyltransferase setd3; contains IPR001214 (SET domain), IPR015353 (Rubisco LS methyltransferase, substrate-binding domain)	1	13.97	367	2	2	12.59	-	-	-	13.9	-	-	-	13.68	-	-	-	10.32	-	-	-	13.05	-	-	-	37.25	-	-	-	11.32	-	-	-
GSVIVG01011676001	Erwinia induced protein 2; contains IPR008417 (B-cell receptor-associated 31-like)	1/6	156.95	4584	2	2	108.33	-	-	-	86.98	-	-	-	99.52	-	-	-	232.78	-	-	-	193.18	763	2	2	137.78	-	-	-	123.7	-	-	-
GSVIVG01011678001	UBX domain-containing protein; contains IPR001012 (UBX)	2	25.76	-	-	-	19.33	671	3	3	32.48	-	-	-	35	-	-	-	24.03	-	-	-	24.18	-	-	-	59.01	-	-	-	29.28	-	-	-
GSVIVG01011679001	Jasmonate ZIM-domain protein 2; contains IPR010399 (Tify), IPR018467 (CO/COL/TOC1, conserved site)	1	180.35	3774	3	3	183.26	-	-	-	169.06	-	-	-	184.68	-	-	-	154.26	-	-	-	136.86	-	-	-	159.68	-	-	-	211.87	-	-	-
GSVIVG01011687001	Cell number regulator 2; contains IPR006461 (Uncharacterised protein family Cys-rich)	8	98.37	-	-	-	55.31	-	-	-	294.48	-	-	-	353.46	-	-	-	45.09	-	-	-	34.8	-	-	-	46.12	-	-	-	34.91	25	4	3
GSVIVG01011711001	Senescence-associated protein, putative	1	58.26	3325	4	4	104.5	-	-	-	105.11	-	-	-	117.82	-	-	-	125.98	-	-	-	44.22	-	-	-	75.01	-	-	-	65.18	-	-	-
GSVIVG01011714001	Phosphoglucosamine mutase; contains IPR005841 (Alpha-D-phosphohexomutase superfamily)	2	5.62	-	-	-	10.9	33	2	2	3.62	-	-	-	5.36	-	-	-	3.84	-	-	-	2.21	-	-	-	0	-	-	-	0	-	-	-
GSVIVG01011718001	Major latex protein, putative; contains IPR000916 (Bet v I domain), IPR023393 (START-like domain)	5	186.35	-	-	-	120.04	-	-	-	29.63	-	-	-	30.74	-	-	-	106.51	1998	4	2	63.35	-	-	-	153.27	-	-	-	151.8	-	-	-
GSVIVG01011719001	Major latex protein, putative; contains IPR000916 (Bet v I domain), IPR023393 (START-like domain)	1	20.64	39343	9	8	493.72	-	-	-	0	-	-	-	0.02	-	-	-	625.17	-	-	-	79.56	-	-	-	1247.2	-	-	-	1791.34	-	-	-
GSVIVG01011724001	Major latex protein homolog; contains IPR000916 (Bet v I domain), IPR023393 (START-like domain)	8	0.04	-	-	-	0.68	-	-	-	0	-	-	-	0	-	-	-	1.91	-	-	-	0.2	-	-	-	222.58	-	-	-	406.23	0	3	2
GSVIVG01011740001	Putative growth regulator protein; contains IPR019378 (GDP-fucose protein O-fucosyltransferase)	7/8	12.47	-	-	-	12.04	-	-	-	11.02	-	-	-	10.77	-	-	-	10.34	-	-	-	10.87	-	-	-	15.31	59	13	3	11.87	62	8	5
GSVIVG01011745001	Prolactin regulatory element-binding protein, putative; contains IPR011047 (Quinonprotein alcohol dehydrogenase-like superfamily), IPR015943 (WD40/YVTN repeat-like-containing domain)	1/2	49.52	453	2	2	21.66	2	1	1	39.06	-	-	-	36.58	-	-	-	26.34	-	-	-	46.79	-	-	-	40.2	-	-	-	44.12	-	-	-
GSVIVG01011755001	Auxin efflux carrier; contains IPR004776 (Auxin efflux carrier)	2/5	86.56	-	-	-	77.4	324	12	4	48.31	-	-	-	73.11	-	-	-	41.78	845	2	2	35.93	-	-	-	21.57	-	-	-	20.08	-	-	-
GSVIVG01011756001	Auxin efflux carrier; contains IPR004776 (Auxin efflux carrier)	5	140.2	-	-	-	65.93	-	-	-	41.98	-	-	-	50.96	-	-	-	57.54	612	2	2	34.69	-	-	-	21.77	-	-	-	19.99	-	-	-
GSVIVG01011764001	Phosphatidylinositol-4-phosphate 5-kinase family protein; contains IPR002423 (Chaperonin Cpn60/TCP-1), IPR002498 (Phosphatidylinositol-4-phosphate 5-kinase, core), IPR013083 (Zinc finger, RING/FYVE/PHD-type), IPR027409 (GroEL-like apical domain), IPR027483 (Phosphatidylinositol-4-phosphate 5-kinase, C-terminal), IPR027484 (Phosphatidylinositol-4-phosphate 5-kinase, N-terminal domain)	2/5/7/8	20.53	-	-	-	33.71	2015	10	6	33.3	-	-	-	31.58	-	-	-	19.1	855	2	2	29.06	-	-	-	37.41	186	6	2	32.4	219	2	2
GSVIVG01011778001	Metal ion binding protein, putative; contains IPR006121 (Heavy metal-associated domain, HMA)	2	104.25	-	-	-	59.35	1241	4	2	2.19	-	-	-	2.17	-	-	-	52.23	-	-	-	84.68	-	-	-	8.26	-	-	-	5.23	-	-	-
GSVIVG01011790001	Methyltransferase-like protein; contains IPR025322 (Protein of unknown function DUF4228), IPR025714 (Methyltransferase domain), IPR026635 (N-lysine methyltransferase See1-like)	1	21.01	507	2	2	7.76	-	-	-	118.75	-	-	-	127.11	-	-	-	8.73	-	-	-	11.82	-	-	-	107.03	-	-	-	149.21	-	-	-
GSVIVG01011794001	Programmed cell death 6-interacting protein; contains IPR004328 (BRO1 domain), IPR025304 (ALIX V-shaped domain)	1/6/8	60.04	1421	5	5	53.16	-	-	-	41.04	-	-	-	39.49	-	-	-	33.84	-	-	-	67.96	1048	2	2	70.63	-	-	-	64.66	718	3	3
GSVIVG01011797001	ATP synthase subunit beta; contains IPR005722 (ATPase, F1 complex, beta subunit), IPR027417 (P-loop containing nucleoside triphosphate hydrolase)	1/6/7/8	99.19	9117	6	4	116.4	-	-	-	134.78	-	-	-	144.51	-	-	-	141.57	-	-	-	105.99	5331	4	4	76.75	1774	668	65	82.67	2276	549	62
GSVIVG01011810001	Fructose-bisphosphate aldolase; contains IPR000741 (Fructose-bisphosphate aldolase, class-I), IPR013785 (Aldolase-type TIM barrel)	1/6	183.3	9102	5	5	263.44	-	-	-	101.41	-	-	-	103.59	-	-	-	257.46	-	-	-	385.71	8845	9	8	213.07	-	-	-	349.78	-	-	-
GSVIVG01011814001	Poly(A) polymerase; contains IPR002934 (Nucleotidyl transferase domain), IPR007012 (Poly(A) polymerase, central domain), IPR011068 (Nucleotidyltransferase, class I, C-terminal-like)	8	33	-	-	-	25.27	-	-	-	10.88	-	-	-	13.77	-	-	-	19.1	-	-	-	11.61	-	-	-	21.37	-	-	-	40.22	306	4	3
GSVIVG01011820001	CONSTANS-like zinc finger protein; contains IPR010402 (CCT domain)	6	15.01	-	-	-	15.6	-	-	-	18.39	-	-	-	12.38	-	-	-	13.16	-	-	-	13.23	39	3	3	20.97	-	-	-	15.42	-	-	-
GSVIVG01011834001	Unknown protein	1/2/5/6/8	97.27	2346	2	2	98.91	1490	3	2	59.68	-	-	-	56.89	-	-	-	105.22	1110	2	2	150.1	1721	2	2	133.42	-	-	-	138.76	1369	2	2
GSVIVG01011835001	Elongator complex protein 2; contains IPR015943 (WD40/YVTN repeat-like-containing domain), IPR020472 (G-protein beta WD-40 repeat)	2/5	8.41	-	-	-	7.66	353	90	27	9.87	-	-	-	9.55	-	-	-	6.73	257	145	28	14.96	-	-	-	8.44	-	-	-	10.65	-	-	-
GSVIVG01011842001	Receptor protein kinase-like protein; contains IPR001611 (Leucine-rich repeat), IPR011009 (Protein kinase-like domain), IPR013210 (Leucine-rich repeat-containing N-terminal, type 2)	1	26.82	294	3	3	15.03	-	-	-	19	-	-	-	20.42	-	-	-	22.64	-	-	-	19.46	-	-	-	23.12	-	-	-	21.66	-	-	-
GSVIVG01011846001	Fiber protein Fb34; contains IPR009606 (Protein of unknown function DUF1218)	1/5	112.54	5397	3	3	117.57	-	-	-	25.01	-	-	-	25.45	-	-	-	116.07	1329	2	2	89.91	-	-	-	67.51	-	-	-	103.4	-	-	-
GSVIVG01011864001	RING finger and CHY zinc finger domain-containing protein; contains IPR004039 (Rubredoxin-type fold), IPR008913 (Zinc finger, CHY-type), IPR013083 (Zinc finger, RING/FYVE/PHD-type), IPR017921 (Zinc finger, CTCHY-type)	2	27.68	-	-	-	35.85	532	6	5	20.81	-	-	-	19.9	-	-	-	16.23	-	-	-	25.96	-	-	-	17.63	-	-	-	16.59	-	-	-
GSVIVG01011887001	Pentatricopeptide repeat-containing protein; contains IPR002885 (Pentatricopeptide repeat), IPR011990 (Tetratricopeptide-like helical)	7/8	3.39	-	-	-	4.04	-	-	-	5.48	-	-	-	4.71	-	-	-	3.57	-	-	-	5.45	-	-	-	1.51	24	6	4	1.88	41	5	4
GSVIVG01011892001	Putative uncharacterized protein T21H19_30	1	46.83	2939	6	2	40.24	-	-	-	33.42	-	-	-	48.46	-	-	-	32.34	-	-	-	17.8	-	-	-	29.97	-	-	-	43.82	-	-	-
GSVIVG01011894001	Fiber protein Fb34; contains IPR009606 (Protein of unknown function DUF1218)	8	43.55	-	-	-	22.91	-	-	-	30.67	-	-	-	38.1	-	-	-	46.37	-	-	-	31.44	-	-	-	53.94	-	-	-	58.74	985	5	2
GSVIVG01011904001	Alpha-glucosidase, putative; contains IPR000322 (Glycoside hydrolase, family 31), IPR011013 (Galactose mutarotase-like domain)	2	18.35	-	-	-	14.79	293	2	2	115.62	-	-	-	140.93	-	-	-	19.75	-	-	-	19.44	-	-	-	10.91	-	-	-	12.75	-	-	-
GSVIVG01011906001	Unknown protein	6/7/8	72.08	-	-	-	87.2	-	-	-	277.15	-	-	-	319.08	-	-	-	92.79	-	-	-	102.4	1579	29	2	295.71	1065	3	2	457.21	6188	10	6
GSVIVG01011907001	Uv excision repair protein rad23, putative; contains IPR004806 (UV excision repair protein Rad23), IPR009060 (UBA-like)	2	104.41	-	-	-	96.23	985	2	2	80.5	-	-	-	80.4	-	-	-	80.95	-	-	-	109.4	-	-	-	87.73	-	-	-	84.45	-	-	-
GSVIVG01011913001	Agenet domain-containing protein / bromo-adjacent homology (BAH) domain-containing protein; contains IPR008395 (Agenet-like domain), IPR014002 (Tudor-like, plant)	2	50.28	-	-	-	35.54	969	3	3	61.62	-	-	-	62.05	-	-	-	36.26	-	-	-	35.63	-	-	-	55.83	-	-	-	41.83	-	-	-
GSVIVG01011942001	Myb transcription factor; contains IPR009057 (Homeodomain-like)	7	50.91	-	-	-	49.27	-	-	-	29.92	-	-	-	21.03	-	-	-	48.89	-	-	-	38.54	-	-	-	208.74	440	2	2	107.15	-	-	-
GSVIVG01011963001	Cationic amino acid transporter, putative; contains IPR002293 (Amino acid/polyamine transporter I), IPR007590 (CWC16 protein)	1	21.35	664	2	2	24.73	-	-	-	21.69	-	-	-	21.07	-	-	-	19.45	-	-	-	15.99	-	-	-	18.19	-	-	-	18.18	-	-	-
GSVIVG01011971001	LSM14-like protein; contains IPR010920 (Like-Sm (LSM) domain), IPR019050 (FDF domain), IPR025761 (FFD box), IPR025762 (DFDF domain), IPR025768 (TFG box)	2	63.93	-	-	-	52.73	1710	3	2	67.39	-	-	-	76.15	-	-	-	34.32	-	-	-	65.04	-	-	-	67.07	-	-	-	80.77	-	-	-
GSVIVG01011972001	Nuclear matrix constituent-like protein 1	2/5	22.07	-	-	-	21.95	1549	6	5	43.62	-	-	-	38.28	-	-	-	13.28	400	3	2	22.3	-	-	-	31.52	-	-	-	33.42	-	-	-
GSVIVG01011979001	Phosphoenolpyruvate carboxylase; contains IPR021135 (Phosphoenolpyruvate carboxylase)	6	48.33	-	-	-	143.86	-	-	-	21.2	-	-	-	21.38	-	-	-	55.48	-	-	-	44.51	1832	2	2	77.1	-	-	-	94.62	-	-	-
GSVIVG01011981001	ABC transporter G family member; contains IPR013525 (ABC-2 type transporter), IPR027417 (P-loop containing nucleoside triphosphate hydrolase)	2	4.25	-	-	-	16.61	81	2	2	10.78	-	-	-	7.98	-	-	-	5.72	-	-	-	5.91	-	-	-	5.02	-	-	-	3.48	-	-	-
GSVIVG01012004001	TrNA-specific adenosine deaminase; contains IPR016193 (Cytidine deaminase-like)	5/6	11.77	-	-	-	12.68	-	-	-	22.64	-	-	-	16.69	-	-	-	9.13	110	2	2	22.45	280	2	2	16.28	-	-	-	17.68	-	-	-
GSVIVG01012025001	F13B4.3 protein; contains IPR010683 (Protein of unknown function DUF1262)	1/2	29.82	362	2	2	35.81	164	2	2	77.07	-	-	-	66.44	-	-	-	36.07	-	-	-	14.01	-	-	-	9.09	-	-	-	12.73	-	-	-
GSVIVG01012026001	F13B4.3 protein; contains IPR010683 (Protein of unknown function DUF1262)	1/8	7.12	2324	3	3	13.23	-	-	-	8.38	-	-	-	6.84	-	-	-	24.74	-	-	-	42.57	-	-	-	43.44	-	-	-	30.09	266	2	2
GSVIVG01012042001	Heterogeneous nuclear ribonucleoprotein D0, putative; contains IPR012677 (Nucleotide-binding, alpha-beta plait)	1	116.73	3165	2	2	112.5	-	-	-	167.81	-	-	-	126.88	-	-	-	114.32	-	-	-	244.49	-	-	-	92.32	-	-	-	144.75	-	-	-
GSVIVG01012044001	Sacsin; contains IPR003594 (Histidine kinase-like ATPase, ATP-binding domain), IPR013083 (Zinc finger, RING/FYVE/PHD-type)	2/6/7	5.18	-	-	-	9.34	4	2	2	8.59	-	-	-	9.28	-	-	-	3.42	-	-	-	9.78	13	1	1	13.59	154	2	2	15.39	-	-	-
GSVIVG01012047001	LysM and putative peptidoglycan-binding domain-containing protein 2; contains IPR018392 (Peptidoglycan-binding lysin domain)	6	4.48	-	-	-	9.82	-	-	-	4.7	-	-	-	4.61	-	-	-	7.29	-	-	-	5.97	279	2	2	5.78	-	-	-	6.63	-	-	-
GSVIVG01012052001	60S ribosomal protein L44; contains IPR000552 (Ribosomal protein L44e), IPR011332 (Ribosomal protein, zinc-binding domain)	2	88.61	-	-	-	42.83	1533	2	2	96.16	-	-	-	58.85	-	-	-	73.11	-	-	-	89.22	-	-	-	48.51	-	-	-	49.01	-	-	-
GSVIVG01012066001	Proteasome subunit alpha type; contains IPR000426 (Proteasome, alpha-subunit, N-terminal domain), IPR001353 (Proteasome, subunit alpha/beta)	1	87.17	4252	3	3	92.44	-	-	-	87.15	-	-	-	95.78	-	-	-	98.24	-	-	-	84.97	-	-	-	56.43	-	-	-	53.62	-	-	-
GSVIVG01012068001	Lactosylceramide 4-alpha-galactosyltransferase, putative; contains IPR007577 (Glycosyltransferase, DXD sugar-binding motif), IPR007652 (Alpha 1,4-glycosyltransferase domain), IPR013989 (Development/cell death domain)	2/5/6	9.42	-	-	-	16.07	628	3	3	8.87	-	-	-	7.09	-	-	-	12.36	297	2	2	17.03	673	5	4	7.27	-	-	-	6.97	-	-	-
GSVIVG01012080001	60S ribosomal protein L27; contains IPR001141 (Ribosomal protein L27e), IPR008991 (Translation protein SH3-like domain)	1/8	420.6	50755	11	9	328.92	-	-	-	414.06	-	-	-	384.92	-	-	-	672.27	-	-	-	373.67	-	-	-	233.74	-	-	-	319.68	7528	4	4
GSVIVG01012092001	F-box protein PP2-B1; contains IPR025886 (Phloem protein 2-like)	1	137.27	1830	2	2	256.29	-	-	-	17.13	-	-	-	23.16	-	-	-	161.7	-	-	-	159.05	-	-	-	185.9	-	-	-	162.7	-	-	-
GSVIVG01012107001	Kinase family protein; contains IPR011009 (Protein kinase-like domain), IPR020683 (Ankyrin repeat-containing domain), IPR026961 (PGG domain)	2	8.66	-	-	-	10.8	602	4	4	21.8	-	-	-	18.18	-	-	-	6.75	-	-	-	10.91	-	-	-	14.63	-	-	-	16.07	-	-	-
GSVIVG01012108001	Coatomer delta subunit, putative; contains IPR008968 (Clathrin adaptor, mu subunit, C-terminal), IPR011012 (Longin-like domain), IPR027059 (Coatomer delta subunit)	6/8	34.74	-	-	-	32.01	-	-	-	47.19	-	-	-	46.46	-	-	-	38.74	-	-	-	46.05	627	2	2	45.53	-	-	-	47.52	715	2	2
GSVIVG01012114001	Probable potassium transport system protein kup 2; contains IPR003855 (K+ potassium transporter)	6	50.3	-	-	-	91.85	-	-	-	32.76	-	-	-	33.4	-	-	-	55.45	-	-	-	48.67	954	4	2	28.15	-	-	-	44.83	-	-	-
GSVIVG01012116001	Kinase family protein; contains IPR000270 (Phox/Bem1p), IPR011009 (Protein kinase-like domain)	1/2/5/7/8	65.58	4227	11	5	96.14	2753	4	4	83.63	-	-	-	80.72	-	-	-	54.08	946	2	2	104.85	-	-	-	92.67	2310	3	3	97.54	1499	2	2
GSVIVG01012117001	Chromodomain helicase DNA binding protein, putative; contains IPR000330 (SNF2-related), IPR001650 (Helicase, C-terminal), IPR009057 (Homeodomain-like), IPR009463 (Domain of unknown function DUF1087), IPR013083 (Zinc finger, RING/FYVE/PHD-type), IPR023780 (Chromo domain), IPR027417 (P-loop containing nucleoside triphosphate hydrolase)	2	10.33	-	-	-	17.22	813	4	3	25.63	-	-	-	24.01	-	-	-	7.82	-	-	-	21.39	-	-	-	16.02	-	-	-	16.32	-	-	-
GSVIVG01012121001	50S ribosomal protein L7/L12, putative; contains IPR014719 (Ribosomal protein L7/L12, C-terminal/adaptor protein ClpS-like), IPR015608 (Ribosomal protein L7/L12, chloroplast)	7	34.4	-	-	-	26.24	-	-	-	32.37	-	-	-	26.97	-	-	-	37.78	-	-	-	29.99	-	-	-	12.62	246	2	2	14.15	-	-	-
GSVIVG01012131001	Potassium-transporting ATPase B chain; contains IPR001757 (Cation-transporting P-type ATPase), IPR023214 (HAD-like domain)	5	13.43	-	-	-	13.64	-	-	-	29.24	-	-	-	28.04	-	-	-	10.22	671	3	3	13.71	-	-	-	43.26	-	-	-	44.89	-	-	-
GSVIVG01012136001	Choline-phosphate cytidylyltransferase; contains IPR014729 (Rossmann-like alpha/beta/alpha sandwich fold)	8	41.13	-	-	-	28.32	-	-	-	35.11	-	-	-	27.06	-	-	-	22.48	-	-	-	25.39	-	-	-	75.84	-	-	-	111.29	259	2	2
GSVIVG01012145001	Zinc finger protein; contains IPR003656 (Zinc finger, BED-type predicted), IPR015880 (Zinc finger, C2H2-like)	1	55.41	910	1	1	34.14	-	-	-	35.72	-	-	-	34.39	-	-	-	41.28	-	-	-	52.39	-	-	-	42.62	-	-	-	45.57	-	-	-
GSVIVG01012154001	MMP37-like protein, mitochondrial; contains IPR015222 (Mitochondrial matrix Mmp37)	6	4.78	-	-	-	4.5	-	-	-	5.05	-	-	-	4.07	-	-	-	5.69	-	-	-	9.2	3	3	2	2.09	-	-	-	2.96	-	-	-
GSVIVG01012158001	MOSC domain-containing protein; contains IPR005302 (Molybdenum cofactor sulfurase, C-terminal), IPR011037 (Pyruvate kinase-like, insert domain)	2/5	29.41	-	-	-	53.86	6	4	3	30.72	-	-	-	26.32	-	-	-	59.9	3	1	1	31.62	-	-	-	36.11	-	-	-	29.14	-	-	-
GSVIVG01012196001	WRKY transcription factor 11; contains IPR003657 (DNA-binding WRKY)	1/5	21.77	1008	2	2	18.66	-	-	-	19.28	-	-	-	18.69	-	-	-	39.23	600	2	2	26.71	-	-	-	31.24	-	-	-	26.89	-	-	-
GSVIVG01012198001	UDP-glucose 6-dehydrogenase; contains IPR008927 (6-phosphogluconate dehydrogenase, C-terminal-like), IPR014027 (UDP-glucose/GDP-mannose dehydrogenase, C-terminal), IPR016040 (NAD(P)-binding domain)	1	77.4	5100	3	3	66.73	-	-	-	221.23	-	-	-	230.33	-	-	-	75.29	-	-	-	78.15	-	-	-	293.9	-	-	-	129.71	-	-	-
GSVIVG01012199001	40S ribosomal protein S19, putative; contains IPR001266 (Ribosomal protein S19e)	1	96.79	8802	6	2	57.93	-	-	-	99.7	-	-	-	89.62	-	-	-	161.59	-	-	-	139.31	-	-	-	66.23	-	-	-	95.45	-	-	-
GSVIVG01012210001	Phosphate translocator-like protein; contains IPR004696 (Tpt phosphate/phosphoenolpyruvate translocator), IPR004853 (Domain of unknown function DUF250)	1	18.81	122	2	2	10.58	-	-	-	27.54	-	-	-	37.53	-	-	-	10.67	-	-	-	5.31	-	-	-	9.36	-	-	-	17.49	-	-	-
GSVIVG01012230001	Spiral1	7/8	181.19	-	-	-	137.14	-	-	-	109.11	-	-	-	126.28	-	-	-	232.9	-	-	-	120.64	-	-	-	162.34	3618	6	5	154.21	2573	2	2
GSVIVG01012236001	6-phosphogluconolactonase, putative; contains IPR006148 (Glucosamine/galactosamine-6-phosphate isomerase)	6	46.99	-	-	-	41.26	-	-	-	23.27	-	-	-	18.74	-	-	-	41.92	-	-	-	20.9	1616	3	3	41.62	-	-	-	38.11	-	-	-
GSVIVG01012244001	Alpha-1,4-glucan-protein synthase [UDP-forming], putative; contains IPR004901 (Reversibly glycosylated polypeptide family)	1	46.84	1992	5	5	43.05	-	-	-	46.4	-	-	-	56.15	-	-	-	87.61	-	-	-	42.65	-	-	-	44.72	-	-	-	32.5	-	-	-
GSVIVG01012255001	Nucleolar protein 14; contains IPR007276 (Nucleolar protein 14)	8	22.71	-	-	-	24.14	-	-	-	33.74	-	-	-	28.83	-	-	-	18.17	-	-	-	42.81	-	-	-	25.2	-	-	-	32.04	154	4	3
GSVIVG01012343001	Putative laccase; contains IPR017761 (Laccase)	5	8.81	-	-	-	0.63	-	-	-	0.32	-	-	-	0.61	-	-	-	8.07	5	2	1	29.72	-	-	-	14.11	-	-	-	10.21	-	-	-
GSVIVG01012392001	Cinnamoyl CoA reductase-like protein; contains IPR001509 (NAD-dependent epimerase/dehydratase), IPR016040 (NAD(P)-binding domain)	5	1.34	-	-	-	2.06	-	-	-	0.08	-	-	-	0.02	-	-	-	5.67	1	1	1	0.15	-	-	-	23.5	-	-	-	9.65	-	-	-
GSVIVG01012395001	Nascent polypeptide-associated complex subunit alpha-like protein; contains IPR016641 (Nascent polypeptide-associated complex subunit alpha)	1/6	289.22	9007	7	5	190.13	-	-	-	196.27	-	-	-	171.59	-	-	-	280.98	-	-	-	318.32	4357	5	5	154.99	-	-	-	173.73	-	-	-
GSVIVG01012455001	Unknown protein	8	0	-	-	-	0	-	-	-	0.02	-	-	-	0.01	-	-	-	0.01	-	-	-	0	-	-	-	0.01	-	-	-	0.01	0	1	1
GSVIVG01012469001	Mediator of RNA polymerase II transcription subunit 15a; contains IPR003101 (Coactivator CBP, KIX domain)	1/6	44.21	44	4	3	35.5	-	-	-	38.66	-	-	-	34.5	-	-	-	17.59	-	-	-	63.03	250	3	2	40.72	-	-	-	43.35	-	-	-
GSVIVG01012514001	Poly(RC)-binding protein, putative; contains IPR004087 (K Homology domain)	7	18.28	-	-	-	15.38	-	-	-	26.24	-	-	-	24.09	-	-	-	15.45	-	-	-	20.95	-	-	-	20.46	728	5	4	23.59	-	-	-
GSVIVG01012516001	Costars family protein ABRACL	7/8	124.03	-	-	-	58.62	-	-	-	122.37	-	-	-	104.4	-	-	-	93.83	-	-	-	75.76	-	-	-	81.48	1039	4	2	69.69	1204	4	3
GSVIVG01012518001	GATA transcription factor, putative; contains IPR010399 (Tify), IPR010402 (CCT domain), IPR013088 (Zinc finger, NHR/GATA-type)	5	97.3	-	-	-	71.11	-	-	-	58.15	-	-	-	52.11	-	-	-	65.6	545	2	2	60.53	-	-	-	35.82	-	-	-	41.16	-	-	-
GSVIVG01012539001	CHCH domain containing protein, expressed; contains IPR009069 (Cysteine alpha-hairpin motif superfamily), IPR010625 (CHCH)	5	252.23	-	-	-	211.09	-	-	-	183.94	-	-	-	237.94	-	-	-	357.56	3152	14	3	171.78	-	-	-	99.51	-	-	-	95.95	-	-	-
GSVIVG01012577001	UDP-glycosyltransferase 1; contains IPR002213 (UDP-glucuronosyl/UDP-glucosyltransferase)	2	53.18	-	-	-	18.89	2242	5	4	12.71	-	-	-	9.68	-	-	-	16.43	-	-	-	81.45	-	-	-	30.23	-	-	-	37.92	-	-	-
GSVIVG01012636001	Thiamine thiazole synthase; contains IPR002922 (Thiazole biosynthetic enzyme Thi4 family)	1/6	199.51	3900	4	2	435.28	-	-	-	244.69	-	-	-	248.32	-	-	-	189.8	-	-	-	90.44	14905	3	2	34.09	-	-	-	14.33	-	-	-
GSVIVG01012639001	Pectinesterase; contains IPR006501 (Pectinesterase inhibitor), IPR011050 (Pectin lyase fold/virulence factor)	2	51.37	-	-	-	31.59	1613	1	1	9.01	-	-	-	10.02	-	-	-	66.19	-	-	-	111.91	-	-	-	42.42	-	-	-	46.93	-	-	-
GSVIVG01012646001	Pre-mRNA cleavage complex 2 protein Pcf11; contains IPR006569 (CID domain), IPR007087 (Zinc finger, C2H2), IPR008942 (ENTH/VHS)	6/8	11.78	-	-	-	13.55	-	-	-	20.97	-	-	-	18.79	-	-	-	11.49	-	-	-	18.8	342	2	2	15.67	-	-	-	19.97	457	2	2
GSVIVG01012648001	Glucose-6-phosphate/phosphate translocator 2; contains IPR004696 (Tpt phosphate/phosphoenolpyruvate translocator), IPR004853 (Domain of unknown function DUF250)	6	41.66	-	-	-	128.53	-	-	-	34.07	-	-	-	33.72	-	-	-	80.06	-	-	-	71.19	4139	2	2	63.79	-	-	-	148.56	-	-	-
GSVIVG01012650001	Beta-glucosidase, putative; contains IPR001360 (Glycoside hydrolase, family 1), IPR017853 (Glycoside hydrolase, superfamily)	7/8	1.86	-	-	-	2.86	-	-	-	0.79	-	-	-	0.5	-	-	-	2.65	-	-	-	0.34	-	-	-	29.27	5	184	36	19.57	40	111	35
GSVIVG01012665001	Receptor protein kinase, putative; contains IPR011009 (Protein kinase-like domain)	2	12.38	-	-	-	1.04	356	2	2	3.53	-	-	-	4.57	-	-	-	1.97	-	-	-	17.87	-	-	-	5.81	-	-	-	5.48	-	-	-
GSVIVG01012669001	Core-2/I-branching beta-1,6-N-acetylglucosaminyltransferase family protein; contains IPR003406 (Glycosyl transferase, family 14)	2/5	9.28	-	-	-	10.7	49	11	5	4.34	-	-	-	4.39	-	-	-	5.82	53	6	5	10.06	-	-	-	16.17	-	-	-	8.57	-	-	-
GSVIVG01012684001	Aspartic proteinase, putative; contains IPR001461 (Peptidase A1), IPR011001 (Saposin-like), IPR021109 (Aspartic peptidase)	7/8	556.82	-	-	-	542.31	-	-	-	489.14	-	-	-	485.45	-	-	-	462.49	-	-	-	589.46	-	-	-	621.06	2974	3	3	695.69	13637	6	4
GSVIVG01012696001	Dihydrolipoyllysine-residue succinyltransferase component of 2-oxoglutarate dehydrogenase complex; contains IPR006255 (Dihydrolipoamide succinyltransferase), IPR023213 (Chloramphenicol acetyltransferase-like domain)	1	55.6	4429	6	6	68.7	-	-	-	61.18	-	-	-	65.31	-	-	-	75.79	-	-	-	89.97	-	-	-	51.77	-	-	-	58	-	-	-
GSVIVG01012705001	U3 small nucleolar RNA-associated protein-like protein; contains IPR003107 (RNA-processing protein, HAT helix), IPR013949 (U3 small nucleolar RNA-associated protein 6)	2	9.79	-	-	-	9.19	461	2	2	12.33	-	-	-	9.68	-	-	-	9.78	-	-	-	14.3	-	-	-	8.07	-	-	-	10.56	-	-	-
GSVIVG01012711001	Glucan endo-1,3-beta-glucosidase, putative; contains IPR000490 (Glycoside hydrolase, family 17), IPR001876 (Zinc finger, RanBP2-type), IPR005135 (Endonuclease/exonuclease/phosphatase), IPR012946 (X8), IPR017853 (Glycoside hydrolase, superfamily)	1/2	25.95	228	3	3	23.03	411	7	4	32.61	-	-	-	34.04	-	-	-	26	-	-	-	19.16	-	-	-	20.9	-	-	-	21.31	-	-	-
GSVIVG01012712001	Phosphoadenosine phosphosulfate reductase; contains IPR012336 (Thioredoxin-like fold), IPR014729 (Rossmann-like alpha/beta/alpha sandwich fold)	5	465.67	-	-	-	401.77	-	-	-	45.88	-	-	-	53.19	-	-	-	194.91	8272	2	2	119.36	-	-	-	75.43	-	-	-	69.12	-	-	-
GSVIVG01012723001	Glycogen synthase; contains IPR005085 (Carbohydrate binding module family 25), IPR011835 (Glycogen/starch synthase, ADP-glucose type)	8	22.19	-	-	-	70.05	-	-	-	19.18	-	-	-	16.47	-	-	-	37.21	-	-	-	56.22	-	-	-	26.67	-	-	-	38.23	262	2	2
GSVIVG01012724001	ATP synthase gamma chain; contains IPR000131 (ATPase, F1 complex, gamma subunit), IPR009057 (Homeodomain-like), IPR023632 (ATPase, F1 complex, gamma subunit conserved site), IPR023633 (ATPase, F1 complex, gamma subunit domain)	1	69.94	14948	5	3	77.81	-	-	-	31.22	-	-	-	32.48	-	-	-	68.37	-	-	-	40.99	-	-	-	10.65	-	-	-	13.11	-	-	-
GSVIVG01012727001	Peroxidase; contains IPR010255 (Haem peroxidase)	1	664.83	20576	12	6	906.57	-	-	-	361.99	-	-	-	357.82	-	-	-	959.74	-	-	-	243.17	-	-	-	1300.24	-	-	-	2048.58	-	-	-
GSVIVG01012742001	FeS assembly protein SufB; contains IPR000825 (SUF system FeS cluster assembly, SufBD)	2	111.11	-	-	-	171.64	1226	2	2	40.81	-	-	-	42.9	-	-	-	95.93	-	-	-	80.54	-	-	-	28.87	-	-	-	45.13	-	-	-
GSVIVG01012775001	Unknown protein	1	5.38	8	3	3	5.26	-	-	-	5.02	-	-	-	4.81	-	-	-	3	-	-	-	8.42	-	-	-	4.57	-	-	-	6.19	-	-	-
GSVIVG01012841001	K(+)-insensitive pyrophosphate-energized proton pump; contains IPR004131 (Pyrophosphate-energised proton pump)	6	14.48	-	-	-	49.49	-	-	-	20.54	-	-	-	21.95	-	-	-	36.99	-	-	-	27.92	1582	2	2	79.46	-	-	-	48.44	-	-	-
GSVIVG01012842001	1-aminocyclopropane-1-carboxylate oxidase 1; contains IPR005123 (Oxoglutarate/iron-dependent dioxygenase), IPR026992 (Non-haem dioxygenase N-terminal domain), IPR027443 (Isopenicillin N synthase-like)	1/6	21.89	313	1	1	31.75	-	-	-	10.45	-	-	-	8.05	-	-	-	39.38	-	-	-	45.2	250	1	1	36.9	-	-	-	35.69	-	-	-
GSVIVG01012851001	Heparanase, putative; contains IPR005199 (Glycoside hydrolase, family 79)	1	27.62	559	4	2	21.19	-	-	-	17.17	-	-	-	15.65	-	-	-	15.51	-	-	-	57.33	-	-	-	20.89	-	-	-	26.13	-	-	-
GSVIVG01012862001	Mitochondrial calcium uptake 1; contains IPR011992 (EF-hand-like domain)	7/8	3.73	-	-	-	4.93	-	-	-	6.32	-	-	-	5.3	-	-	-	2.64	-	-	-	2.3	-	-	-	1.2	1	1	1	0.73	3	1	1
GSVIVG01012865001	Serine-rich protein	5/6	105.04	-	-	-	107.85	-	-	-	109.48	-	-	-	187.34	-	-	-	63.45	4108	9	9	100.97	1112	2	2	379.18	-	-	-	450.49	-	-	-
GSVIVG01012867001	Transmembrane protein	4	55.42	-	-	-	90.45	-	-	-	76.54	-	-	-	76.32	673	2	2	66.96	-	-	-	81.73	-	-	-	40.26	-	-	-	39.97	-	-	-
GSVIVG01012882001	Unknown protein	1/2	0.06	7884	7	3	0	9266	2	1	0.95	-	-	-	1	-	-	-	0.01	-	-	-	0.01	-	-	-	1.55	-	-	-	0.39	-	-	-
GSVIVG01012888001	Ring finger protein, putative; contains IPR013083 (Zinc finger, RING/FYVE/PHD-type)	6	61.33	-	-	-	66.4	-	-	-	40.81	-	-	-	36.74	-	-	-	43.21	-	-	-	67.18	427	3	2	62.37	-	-	-	69.5	-	-	-
GSVIVG01012895001	Kinase family protein; contains IPR011009 (Protein kinase-like domain)	6	4.98	-	-	-	8.11	-	-	-	12.86	-	-	-	10.86	-	-	-	9.13	-	-	-	8.75	148	1	1	22.9	-	-	-	23.77	-	-	-
GSVIVG01012904001	Guanine nucleotide-binding protein alpha-2 subunit; contains IPR001019 (Guanine nucleotide binding protein (G-protein), alpha subunit), IPR027417 (P-loop containing nucleoside triphosphate hydrolase)	5	5.89	-	-	-	7.19	-	-	-	12.12	-	-	-	12.66	-	-	-	6.03	33	3	3	11.89	-	-	-	10.86	-	-	-	12.1	-	-	-
GSVIVG01013015001	Guanine nucleotide-binding protein alpha-2 subunit; contains IPR001019 (Guanine nucleotide binding protein (G-protein), alpha subunit), IPR027417 (P-loop containing nucleoside triphosphate hydrolase)	5	35.51	-	-	-	43.98	-	-	-	45	-	-	-	40.97	-	-	-	35.25	1061	3	3	39.03	-	-	-	44.1	-	-	-	47.95	-	-	-
GSVIVG01013055001	Xyloglucan endotransglucosylase/hydrolase protein 2, putative; contains IPR008985 (Concanavalin A-like lectin/glucanases superfamily), IPR016455 (Xyloglucan endotransglucosylase/hydrolase)	7/8	31.94	-	-	-	30.39	-	-	-	39.66	-	-	-	36.97	-	-	-	47.61	-	-	-	88.2	-	-	-	57.26	548	55	9	53.54	810	64	8
GSVIVG01013057001	Cellulose synthase-like protein; contains IPR005150 (Cellulose synthase), IPR013083 (Zinc finger, RING/FYVE/PHD-type)	7	2.54	-	-	-	4.83	-	-	-	6.88	-	-	-	7.38	-	-	-	6.18	-	-	-	13.63	-	-	-	38.05	131	3	3	13.3	-	-	-
GSVIVG01013060001	Glycerol-3-phosphate acyltransferase; contains IPR016222 (Glycerol-3-phosphate O-acyltransferase, chloroplast)	6	44.78	-	-	-	71.82	-	-	-	43.93	-	-	-	47.55	-	-	-	32.32	-	-	-	54.8	772	3	2	26.65	-	-	-	44.92	-	-	-
GSVIVG01013086001	Poly [ADP-ribose] polymerase 14; contains IPR012317 (Poly(ADP-ribose) polymerase, catalytic domain), IPR022003 (RST domain of plant C-terminal)	2/6	81.05	-	-	-	80.26	9	5	3	76.27	-	-	-	75.52	-	-	-	50.42	-	-	-	65.6	1137	2	2	104.09	-	-	-	114.33	-	-	-
GSVIVG01013090001	Inactive poly [ADP-ribose] polymerase RCD1; contains IPR012317 (Poly(ADP-ribose) polymerase, catalytic domain), IPR022003 (RST domain of plant C-terminal)	1	78.86	2267	4	3	69.52	-	-	-	75.04	-	-	-	71.68	-	-	-	43.88	-	-	-	58.59	-	-	-	87.92	-	-	-	114.31	-	-	-
GSVIVG01013092001	Unknown protein	1	16.12	306	2	2	17.9	-	-	-	16.56	-	-	-	15.57	-	-	-	17.75	-	-	-	21.32	-	-	-	13.58	-	-	-	16.64	-	-	-
GSVIVG01013106001	Heat shock transcription factor	1	24.18	909	3	3	30.37	-	-	-	40.57	-	-	-	37.44	-	-	-	24.63	-	-	-	17.39	-	-	-	36.12	-	-	-	40.09	-	-	-
GSVIVG01013115001	E3 ubiquitin-protein ligase RNF14; contains IPR002867 (Zinc finger, C6HC-type), IPR013083 (Zinc finger, RING/FYVE/PHD-type), IPR016135 (Ubiquitin-conjugating enzyme/RWD-like)	1/5/6	11.34	305	6	3	10.79	-	-	-	7.35	-	-	-	6.59	-	-	-	8.17	61	2	2	20.43	49	10	3	9.52	-	-	-	12.1	-	-	-
GSVIVG01013134001	cDNA clone:002-116-F08, full insert sequence; contains IPR021013 (ATPase, vacuolar ER assembly factor, Vma12)	1	40.37	797	2	2	28.61	-	-	-	14.99	-	-	-	15.44	-	-	-	29.67	-	-	-	31.39	-	-	-	38.24	-	-	-	44.74	-	-	-
GSVIVG01013149001	PLATZ transcription factor; contains IPR006734 (Protein of unknown function DUF597)	7	216.82	-	-	-	219.46	-	-	-	158.73	-	-	-	141.56	-	-	-	104.35	-	-	-	137.76	-	-	-	194.26	1425	4	2	223.64	-	-	-
GSVIVG01013151001	Unknown protein	2	416.19	-	-	-	172.17	2245	2	2	3.9	-	-	-	2.44	-	-	-	132.99	-	-	-	169.55	-	-	-	9.71	-	-	-	13.75	-	-	-
GSVIVG01013155001	ADP-ribosylation factor GTPase-activating protein; contains IPR001164 (Arf GTPase activating protein)	2	90.65	-	-	-	80.06	2262	4	4	112.44	-	-	-	104.54	-	-	-	90.72	-	-	-	99.85	-	-	-	102.59	-	-	-	117.74	-	-	-
GSVIVG01013156001	Transcription factor MYC2; contains IPR025610 (Transcription factor MYC/MYB N-terminal)	2/7	53.14	-	-	-	88.56	1057	4	4	449.93	-	-	-	405.56	-	-	-	55.35	-	-	-	60.61	-	-	-	291.44	2198	3	2	295.76	-	-	-
GSVIVG01013160001	LRX2, putative; contains IPR008889 (VQ)	8	20.7	-	-	-	22.97	-	-	-	14.47	-	-	-	17.9	-	-	-	14.73	-	-	-	20.98	-	-	-	24.69	-	-	-	23.13	365	2	2
GSVIVG01013164001	PHD-finger family protein, expressed; contains IPR001878 (Zinc finger, CCHC-type), IPR013083 (Zinc finger, RING/FYVE/PHD-type)	2	8.82	-	-	-	13.83	263	3	3	14.43	-	-	-	13.72	-	-	-	11.42	-	-	-	7.75	-	-	-	14.98	-	-	-	17.01	-	-	-
GSVIVG01013171001	Putative peptide/nitrate transporter; contains IPR000109 (Proton-dependent oligopeptide transporter family), IPR016196 (Major facilitator superfamily domain, general substrate transporter)	7	17.19	-	-	-	18.98	-	-	-	0.66	-	-	-	1.03	-	-	-	4.52	-	-	-	0.48	-	-	-	24.17	6	2	2	30.03	-	-	-
GSVIVG01013197001	Unknown protein	5	34.79	-	-	-	40.28	-	-	-	38.05	-	-	-	33.26	-	-	-	34.37	146	3	3	35.3	-	-	-	44.33	-	-	-	39.6	-	-	-
GSVIVG01013204001	RNA-binding protein, putative; contains IPR000467 (G-patch domain), IPR001876 (Zinc finger, RanBP2-type), IPR012677 (Nucleotide-binding, alpha-beta plait)	1	22.28	1367	2	2	28.7	-	-	-	33.38	-	-	-	29.71	-	-	-	18.3	-	-	-	35.23	-	-	-	28.98	-	-	-	35.73	-	-	-
GSVIVG01013222001	Ras-related protein Rab-6A; contains IPR001806 (Small GTPase superfamily), IPR005225 (Small GTP-binding protein domain), IPR027417 (P-loop containing nucleoside triphosphate hydrolase)	1/6	32.47	3138	2	2	43.85	-	-	-	33.74	-	-	-	32.98	-	-	-	49.15	-	-	-	33.6	2491	2	2	27.9	-	-	-	26.01	-	-	-
GSVIVG01013232001	Unknown protein; contains IPR018996 (Inner nuclear membrane protein MAN1)	7/8	6.27	-	-	-	8.3	-	-	-	8.62	-	-	-	8.72	-	-	-	8.17	-	-	-	6.19	-	-	-	5.58	19	4	4	6.4	25	5	4
GSVIVG01013233001	Putative methyltransferase; contains IPR004159 (Putative S-adenosyl-L-methionine-dependent methyltransferase)	1	102.11	5315	4	4	80.48	-	-	-	94.25	-	-	-	106.13	-	-	-	61.36	-	-	-	57.44	-	-	-	46.72	-	-	-	44.2	-	-	-
GSVIVG01013234001	Two-component response regulator-like protein; contains IPR009057 (Homeodomain-like), IPR011006 (CheY-like superfamily)	1	67.35	2445	10	2	38.63	-	-	-	49.19	-	-	-	45.93	-	-	-	40.82	-	-	-	26.95	-	-	-	5.19	-	-	-	4	-	-	-
GSVIVG01013249001	Glycine-rich protein	8	5.28	-	-	-	6	-	-	-	9.89	-	-	-	10.57	-	-	-	3.73	-	-	-	5.55	-	-	-	16.47	-	-	-	23.24	127	4	3
GSVIVG01013265001	Electron carrier/ iron ion binding protein	1	10.67	215	2	2	24.67	-	-	-	23.32	-	-	-	29.5	-	-	-	13.18	-	-	-	10.59	-	-	-	17.22	-	-	-	21.05	-	-	-
GSVIVG01013267001	Ethphon-induced protein; contains IPR007650 (Protein of unknown function DUF581)	7	124.82	-	-	-	111.6	-	-	-	74.05	-	-	-	78.43	-	-	-	126.19	-	-	-	56.45	-	-	-	118.52	1141	2	2	162.48	-	-	-
GSVIVG01013268001	Vacuolar protein sorting 13; contains IPR011993 (Pleckstrin homology-like domain), IPR026847 (Vacuolar protein sorting-associated protein 13), IPR026854 (Vacuolar protein sorting-associated protein 13A N-terminal domain)	8	1.51	-	-	-	12.38	-	-	-	14.06	-	-	-	14.52	-	-	-	2.02	-	-	-	12.56	-	-	-	13.31	-	-	-	20.46	82	3	2
GSVIVG01013270001	Vacuolar protein sorting-associated protein, putative; contains IPR009291 (Vacuolar protein sorting-associated protein 62), IPR009543 (Vacuolar protein sorting-associated protein 13 domain), IPR026847 (Vacuolar protein sorting-associated protein 13)	7	9.39	-	-	-	20.45	-	-	-	16.87	-	-	-	15.64	-	-	-	6.83	-	-	-	21.8	-	-	-	28.61	291	2	2	42.33	-	-	-
GSVIVG01013280001	Casein kinase II subunit beta-4; contains IPR000704 (Casein kinase II, regulatory subunit)	2/5/6	115.72	-	-	-	103.68	29	13	12	60.37	-	-	-	53.18	-	-	-	109.08	28	12	8	87.18	1302	10	2	79.78	-	-	-	93.9	-	-	-
GSVIVG01013364001	Small nuclear ribonucleoprotein Sm D3; contains IPR010920 (Like-Sm (LSM) domain), IPR027141 (U6 snRNA-associated Sm-like protein LSm4/Small nuclear ribonucleoprotein Sm D1/D3)	6	66.51	-	-	-	28.76	-	-	-	48.36	-	-	-	44.6	-	-	-	37.6	-	-	-	38.39	539	2	2	21.79	-	-	-	22.44	-	-	-
GSVIVG01013381001	Bromodomain protein; contains IPR001487 (Bromodomain)	1	15.5	132	4	2	16.95	-	-	-	15.42	-	-	-	14.81	-	-	-	11.76	-	-	-	14.95	-	-	-	19.77	-	-	-	22.8	-	-	-
GSVIVG01013395001	Putative U-box domain-containing protein 42; contains IPR013083 (Zinc finger, RING/FYVE/PHD-type), IPR016024 (Armadillo-type fold)	5	38.19	-	-	-	48.41	-	-	-	29.9	-	-	-	31.05	-	-	-	28.44	202	3	3	36.17	-	-	-	38.3	-	-	-	37.94	-	-	-
GSVIVG01013397001	F-box/kelch-repeat protein; contains IPR015916 (Galactose oxidase, beta-propeller)	2	31.43	-	-	-	27.9	339	2	2	32.87	-	-	-	32.18	-	-	-	32.49	-	-	-	21.17	-	-	-	24.55	-	-	-	25.78	-	-	-
GSVIVG01013398001	Canopy-like protein; contains IPR021852 (Domain of unknown function DUF3456)	2	12.75	-	-	-	11.58	4	1	1	25.8	-	-	-	19.12	-	-	-	20.54	-	-	-	15.47	-	-	-	27.6	-	-	-	29.09	-	-	-
GSVIVG01013399001	Protein phosphatase 2c, putative; contains IPR001932 (Protein phosphatase 2C (PP2C)-like), IPR015655 (Protein phosphatase 2C)	1	66.33	617	2	2	56.92	-	-	-	47.01	-	-	-	43.39	-	-	-	60.35	-	-	-	51.84	-	-	-	49.26	-	-	-	52.6	-	-	-
GSVIVG01013400001	Glutamate receptor; contains IPR000337 (GPCR, family 3), IPR001638 (Extracellular solute-binding protein, family 3), IPR002455 (GPCR, family 3, gamma-aminobutyric acid receptor, type B), IPR017103 (Ionotropic glutamate receptor, plant)	2	7.39	-	-	-	9.32	20	2	2	6.29	-	-	-	6.22	-	-	-	7.94	-	-	-	11.85	-	-	-	8.32	-	-	-	7.39	-	-	-
GSVIVG01013402001	Serine/threonine-protein kinase; contains IPR006567 (PUG domain), IPR010513 (KEN domain), IPR011009 (Protein kinase-like domain), IPR011047 (Quinonprotein alcohol dehydrogenase-like superfamily)	5	9.29	-	-	-	11.93	-	-	-	6.78	-	-	-	7.17	-	-	-	7.35	176	2	2	9.74	-	-	-	9.69	-	-	-	10.87	-	-	-
GSVIVG01013410001	Dolichyl-diphosphooligosaccharide-protein glycosyltransferase subunit; contains IPR007676 (Ribophorin I)	1/7	53.89	1424	3	2	62.87	-	-	-	54.47	-	-	-	55.02	-	-	-	67.89	-	-	-	78.29	-	-	-	40.11	191	1	1	45.28	-	-	-
GSVIVG01013422001	Heat-shock protein-like protein	1/2	18.65	278	2	2	12.78	157	2	2	14.57	-	-	-	11.8	-	-	-	12.14	-	-	-	29.18	-	-	-	20.19	-	-	-	20.96	-	-	-
GSVIVG01013426001	Putative AT-hook DNA-binding protein; contains IPR005175 (Domain of unknown function DUF296), IPR017956 (AT hook, DNA-binding motif)	2	37.26	-	-	-	28.19	94	2	2	114.4	-	-	-	112.04	-	-	-	27.31	-	-	-	20.92	-	-	-	46.45	-	-	-	53.27	-	-	-
GSVIVG01013428001	SWI/SNF complex subunit SMARCC2; contains IPR009057 (Homeodomain-like), IPR011991 (Winged helix-turn-helix DNA-binding domain)	1	8.66	174	3	2	8.41	-	-	-	17.31	-	-	-	16.26	-	-	-	7.93	-	-	-	8.13	-	-	-	12.14	-	-	-	13.31	-	-	-
GSVIVG01013432001	Cinnamoyl-CoA reductase, putative; contains IPR001509 (NAD-dependent epimerase/dehydratase), IPR016040 (NAD(P)-binding domain)	2	5.47	-	-	-	4.97	412	5	3	0.85	-	-	-	1.01	-	-	-	14.08	-	-	-	34.72	-	-	-	16.64	-	-	-	18.18	-	-	-
GSVIVG01013452001	Squamosa promoter-binding protein, putative; contains IPR004333 (Transcription factor, SBP-box), IPR020683 (Ankyrin repeat-containing domain)	7/8	41.43	-	-	-	57.38	-	-	-	61.48	-	-	-	57.32	-	-	-	36.62	-	-	-	57.62	-	-	-	66.09	668	2	2	52.03	821	2	2
GSVIVG01013454001	AT5g44670/K15C23_12; contains IPR008166 (Domain of unknown function DUF23)	1	27.42	591	2	2	25.19	-	-	-	59.81	-	-	-	75.38	-	-	-	21.3	-	-	-	11.25	-	-	-	35.42	-	-	-	34.71	-	-	-
GSVIVG01013458001	Plant-specific domain TIGR01570 family protein; contains IPR006460 (Protein of unknown function DUF617, plant)	8	106.78	-	-	-	109.79	-	-	-	26.12	-	-	-	29.42	-	-	-	144.3	-	-	-	66.2	-	-	-	58.15	-	-	-	50.79	434	2	2
GSVIVG01013471001	Cellulose synthase; contains IPR005150 (Cellulose synthase), IPR013083 (Zinc finger, RING/FYVE/PHD-type)	1/6	48.84	1705	2	2	53.07	-	-	-	82.34	-	-	-	92.51	-	-	-	46.13	-	-	-	41.93	679	2	2	64.73	-	-	-	79.57	-	-	-
GSVIVG01013486001	Short internode related sequence; contains IPR007818 (Protein of unknown function DUF702)	1	34.37	2102	7	3	27.2	-	-	-	12.44	-	-	-	12.44	-	-	-	56.52	-	-	-	75.66	-	-	-	38.98	-	-	-	33.41	-	-	-
GSVIVG01013489001	Beta-galactosidase, putative; contains IPR006101 (Glycoside hydrolase, family 2), IPR008979 (Galactose-binding domain-like), IPR011013 (Galactose mutarotase-like domain), IPR013812 (Glycoside hydrolase, family 2/20, immunoglobulin-like beta-sandwich domain), IPR017853 (Glycoside hydrolase, superfamily), IPR023230 (Glycoside hydrolase, family 2, conserved site), IPR023232 (Glycoside hydrolase, fam…	6	24.87	-	-	-	29.88	-	-	-	44.48	-	-	-	46.94	-	-	-	17.85	-	-	-	36.1	466	2	2	37.34	-	-	-	42.12	-	-	-
GSVIVG01013532001	ARF-GAP domain 13; contains IPR001164 (Arf GTPase activating protein), IPR008973 (C2 calcium/lipid-binding domain, CaLB)	2	28.93	-	-	-	23.63	113	3	3	26.75	-	-	-	21.32	-	-	-	20.47	-	-	-	10.27	-	-	-	33.32	-	-	-	39.8	-	-	-
GSVIVG01013540001	Epsin-2, putative; contains IPR008942 (ENTH/VHS)	2/5	51.4	-	-	-	81.27	1490	3	3	53.71	-	-	-	57.33	-	-	-	50.08	1325	2	2	91.34	-	-	-	89	-	-	-	111.19	-	-	-
GSVIVG01013548001	Sn1-specific diacylglycerol lipase; contains IPR002921 (Lipase, class 3)	7/8	2.18	-	-	-	7.91	-	-	-	7.44	-	-	-	8.19	-	-	-	2.95	-	-	-	4.09	-	-	-	3.89	105	93	8	4.03	151	52	7
GSVIVG01013614001	ATP-dependent zinc metalloprotease FtsH 1; contains IPR009010 (Aspartate decarboxylase-like domain), IPR015342 (Peroxisome biogenesis factor 1, N-terminal), IPR025653 (Peroxisome biogenesis factor 1), IPR027417 (P-loop containing nucleoside triphosphate hydrolase)	2	4.91	-	-	-	6.89	87	3	2	10.32	-	-	-	11.5	-	-	-	3.84	-	-	-	6.48	-	-	-	8.3	-	-	-	10.95	-	-	-
GSVIVG01013625001	Ubiquitin carboxyl-terminal hydrolase; contains IPR001607 (Zinc finger, UBP-type), IPR011422 (BRCA1-associated 2), IPR013083 (Zinc finger, RING/FYVE/PHD-type)	8	6.16	-	-	-	6.77	-	-	-	5.63	-	-	-	5.31	-	-	-	5.41	-	-	-	9.6	-	-	-	8.17	-	-	-	8.26	56	15	2
GSVIVG01013628001	Cyclin-T1-5; contains IPR015429 (Cyclin C/H/T/L)	2/5	13.37	-	-	-	14.16	27	1	1	20.38	-	-	-	16.18	-	-	-	12.11	30	2	2	16.35	-	-	-	22.26	-	-	-	25.28	-	-	-
GSVIVG01013629001	Unknown protein	2	907.61	-	-	-	601.79	5309	1	1	543.73	-	-	-	743.3	-	-	-	792.1	-	-	-	341.43	-	-	-	10.77	-	-	-	7.46	-	-	-
GSVIVG01013671001	NAC domain protein,; contains IPR003441 (No apical meristem (NAM) protein)	6	30.96	-	-	-	39.27	-	-	-	30.99	-	-	-	30.25	-	-	-	34.03	-	-	-	37.97	1849	3	3	45.61	-	-	-	42.77	-	-	-
GSVIVG01013674001	Prostaglandin E synthase 3; contains IPR008978 (HSP20-like chaperone)	1	94.49	4371	2	2	100.66	-	-	-	114.99	-	-	-	91.34	-	-	-	113.27	-	-	-	100.96	-	-	-	138.33	-	-	-	85.5	-	-	-
GSVIVG01013675001	F-actin capping protein beta subunit, putative; contains IPR001698 (WASH complex, F-actin capping protein, beta subunit)	3	29.89	-	-	-	18.72	-	-	-	42.36	4	1	1	34.37	-	-	-	27.52	-	-	-	22.6	-	-	-	33.12	-	-	-	29.5	-	-	-
GSVIVG01013695001	Laccase, putative; contains IPR017761 (Laccase)	6	2.07	-	-	-	8.58	-	-	-	74.43	-	-	-	36.63	-	-	-	5.11	-	-	-	0.6	324	3	3	0.4	-	-	-	0.49	-	-	-
GSVIVG01013702001	ATP-dependent RNA helicase; contains IPR001650 (Helicase, C-terminal), IPR014001 (Helicase, superfamily 1/2, ATP-binding domain), IPR014014 (RNA helicase, DEAD-box type, Q motif), IPR027417 (P-loop containing nucleoside triphosphate hydrolase)	1	23.2	347	2	2	16.7	-	-	-	22.23	-	-	-	17.14	-	-	-	14.58	-	-	-	30.51	-	-	-	7.33	-	-	-	9.94	-	-	-
GSVIVG01013704001	Late embryogenesis abundant protein	2	19.47	-	-	-	11.34	536	2	2	23.12	-	-	-	20.97	-	-	-	24.4	-	-	-	24.09	-	-	-	11.56	-	-	-	11.9	-	-	-
GSVIVG01013718001	Polygalacturonase-1 non-catalytic subunit beta, putative	1	66.78	218	2	2	51.86	-	-	-	189.34	-	-	-	186.28	-	-	-	49.75	-	-	-	26.82	-	-	-	133.59	-	-	-	65.2	-	-	-
GSVIVG01013724001	OB-fold nucleic acid binding protein; contains IPR012340 (Nucleic acid-binding, OB-fold)	6	67.91	-	-	-	53.73	-	-	-	45.39	-	-	-	45.36	-	-	-	60.09	-	-	-	54.79	45	3	3	21.24	-	-	-	25.11	-	-	-
GSVIVG01013734001	Bifunctional protein: zinc-containing alcohol dehydrogenase, quinone oxidoreductase (NADPH:quinone reductase); contains IPR000489 (Pterin-binding), IPR002085 (Alcohol dehydrogenase superfamily, zinc-type), IPR011032 (GroES-like), IPR016040 (NAD(P)-binding domain)	5	107.46	-	-	-	101.26	-	-	-	87.05	-	-	-	90.94	-	-	-	75.35	854	1	1	44.42	-	-	-	10.19	-	-	-	10.68	-	-	-
GSVIVG01013736001	Carbonic anhydrase; contains IPR001765 (Carbonic anhydrase)	1/2/5/6	128.69	11229	7	7	109.79	3	2	1	17.06	-	-	-	23.13	-	-	-	101.34	7	1	1	62.38	2988	3	3	190.48	-	-	-	136.8	-	-	-
GSVIVG01013763001	Galactinol synthase; contains IPR002495 (Glycosyl transferase, family 8)	1/6	620.79	14207	8	8	1260.41	-	-	-	12.34	-	-	-	9.27	-	-	-	343.74	-	-	-	36.49	40927	3	3	23.24	-	-	-	36.49	-	-	-
GSVIVG01013769001	Naphthoate synthase; contains IPR001753 (Crotonase superfamily), IPR014748 (Crontonase, C-terminal)	1	40.87	217	1	1	23.39	-	-	-	31.76	-	-	-	31.17	-	-	-	28.52	-	-	-	33.13	-	-	-	0.55	-	-	-	0.27	-	-	-
GSVIVG01013772001	Pentatricopeptide repeat-containing protein-like protein; contains IPR000743 (Glycoside hydrolase, family 28), IPR002885 (Pentatricopeptide repeat), IPR011050 (Pectin lyase fold/virulence factor), IPR011990 (Tetratricopeptide-like helical)	1	2.83	116	2	2	2.84	-	-	-	1	-	-	-	1.2	-	-	-	2.71	-	-	-	5.53	-	-	-	1.66	-	-	-	1.12	-	-	-
GSVIVG01013810001	Putative carboxyl-terminal proteinase; contains IPR004314 (Domain of unknown function DUF239), IPR025521 (Domain of unknown function DUF4409)	4	14.66	-	-	-	15.47	-	-	-	13.22	-	-	-	13.83	147	2	2	10.05	-	-	-	8.02	-	-	-	8.28	-	-	-	6.3	-	-	-
GSVIVG01013859001	Chaperone protein dnaJ-like	6	15.31	-	-	-	31	-	-	-	18.35	-	-	-	19.96	-	-	-	14.87	-	-	-	9.2	587	2	2	8.38	-	-	-	9.53	-	-	-
GSVIVG01013868001	Ras-related protein Rab-1A; contains IPR001806 (Small GTPase superfamily), IPR005225 (Small GTP-binding protein domain), IPR027417 (P-loop containing nucleoside triphosphate hydrolase)	6	197.43	-	-	-	164.08	-	-	-	113.21	-	-	-	116.96	-	-	-	157.72	-	-	-	147.79	6943	2	2	102.69	-	-	-	87.78	-	-	-
GSVIVG01013903001	Ethylene-responsive transcription factor 1A, putative	1	41.45	315	2	2	16.22	-	-	-	16.43	-	-	-	18.27	-	-	-	21.8	-	-	-	6.19	-	-	-	28.4	-	-	-	74.47	-	-	-
GSVIVG01013931001	Ethylene-responsive transcription factor, putative; contains IPR016177 (DNA-binding, integrase-type)	4	39.1	-	-	-	30.74	-	-	-	170.01	-	-	-	175.28	675	2	2	18.98	-	-	-	82.87	-	-	-	124.58	-	-	-	133.53	-	-	-
GSVIVG01013935001	Ethylene-responsive transcription factor; contains IPR016177 (DNA-binding, integrase-type)	2	42.79	-	-	-	30.84	611	2	2	54.13	-	-	-	62.22	-	-	-	27.98	-	-	-	31.54	-	-	-	66.58	-	-	-	79.56	-	-	-
GSVIVG01013975001	WD-repeat protein, putative; contains IPR011042 (Six-bladed beta-propeller, TolB-like), IPR017986 (WD40-repeat-containing domain)	2	9.1	-	-	-	6.92	283	2	2	29.97	-	-	-	32.81	-	-	-	8.9	-	-	-	7.62	-	-	-	12.74	-	-	-	12.93	-	-	-
GSVIVG01013978001	Histone-binding protein RBBP4; contains IPR015943 (WD40/YVTN repeat-like-containing domain), IPR020472 (G-protein beta WD-40 repeat)	2/6	53.05	-	-	-	42.93	1436	4	4	67.92	-	-	-	62.42	-	-	-	39.93	-	-	-	61.12	10	1	1	45.7	-	-	-	47.75	-	-	-
GSVIVG01014037001	Receptor-like protein kinase; contains IPR001611 (Leucine-rich repeat), IPR011009 (Protein kinase-like domain), IPR025875 (Leucine rich repeat 4)	8	39.92	-	-	-	22.84	-	-	-	45.35	-	-	-	63.24	-	-	-	27.18	-	-	-	30.19	-	-	-	63.21	-	-	-	56.29	769	2	2
GSVIVG01014061001	Tyrosyl-DNA phosphodiesterase, putative; contains IPR008984 (SMAD/FHA domain), IPR010347 (Tyrosyl-DNA phosphodiesterase), IPR014905 (HIP116, Rad5p N-terminal), IPR027415 (Tyrosyl-DNA phosphodiesterase C-terminal domain)	3	6.63	-	-	-	10.25	-	-	-	16.51	39	2	2	13.43	-	-	-	7.5	-	-	-	8.2	-	-	-	11.76	-	-	-	17.92	-	-	-
GSVIVG01014074001	Chlorophyll a-b-binding protein 5, chloroplastic; contains IPR022796 (Chlorophyll A-B binding protein), IPR023329 (Chlorophyll a/b binding protein domain)	2/5	553.55	-	-	-	162.95	2784	5	5	435.96	-	-	-	552.79	-	-	-	376.69	12023	7	5	120.21	-	-	-	0.51	-	-	-	0.48	-	-	-
GSVIVG01014091001	NAD dependent epimerase/dehydratase, putative; contains IPR016040 (NAD(P)-binding domain)	2/5	111.53	-	-	-	91.45	2399	7	5	100.9	-	-	-	100.9	-	-	-	90.82	1128	4	2	81.79	-	-	-	142.3	-	-	-	123.14	-	-	-
GSVIVG01014101001	50S ribosomal protein L13, putative; contains IPR005822 (Ribosomal protein L13), IPR011442 (Domain of unknown function DUF1546), IPR023563 (Ribosomal protein L13, conserved site), IPR023564 (Ribosomal protein L13 domain)	6	70.42	-	-	-	67.28	-	-	-	48.64	-	-	-	48.16	-	-	-	79.61	-	-	-	38.04	1306	3	3	7.58	-	-	-	9.3	-	-	-
GSVIVG01014147001	Putative receptor-like protein kinase 2; contains IPR001611 (Leucine-rich repeat), IPR011009 (Protein kinase-like domain), IPR013320 (Concanavalin A-like lectin/glucanase, subgroup), IPR021720 (Malectin)	5	18.32	-	-	-	12.09	-	-	-	27.37	-	-	-	24.46	-	-	-	9.84	232	30	2	7.65	-	-	-	4.68	-	-	-	3.94	-	-	-
GSVIVG01014155001	Disease resistance protein; contains IPR000767 (Disease resistance protein), IPR027417 (P-loop containing nucleoside triphosphate hydrolase)	2	8.11	-	-	-	9.43	132	1	1	3.38	-	-	-	2.64	-	-	-	7.79	-	-	-	6.56	-	-	-	15.8	-	-	-	18.97	-	-	-
GSVIVG01014163001	DNA polymerase; contains IPR002298 (DNA polymerase A)	2/5	15.04	-	-	-	15.4	15	9	4	39.44	-	-	-	36.71	-	-	-	14.69	15	6	5	23.66	-	-	-	13.63	-	-	-	16.5	-	-	-
GSVIVG01014171001	Protein transport protein Sec61 subunit alpha; contains IPR002208 (SecY/SEC61-alpha family), IPR023201 (SecY subunit domain)	2	89.91	-	-	-	94.6	2525	4	3	102.7	-	-	-	109.05	-	-	-	117.77	-	-	-	137.84	-	-	-	69.9	-	-	-	81.6	-	-	-
GSVIVG01014205001	G-type lectin S-receptor-like serine/threonine-protein kinase; contains IPR001480 (Bulb-type lectin domain), IPR013227 (PAN-2 domain), IPR024179 (S-locus glycoprotein, mannose-binding-type)	1/2/6	5.32	3700	3	3	8.12	21333	10	4	2.67	-	-	-	2.57	-	-	-	310.4	-	-	-	505.4	309	5	4	12.28	-	-	-	21.96	-	-	-
GSVIVG01014212001	Branchpoint-bridging protein, putative; contains IPR001878 (Zinc finger, CCHC-type), IPR004087 (K Homology domain)	1/2/7	38.26	580	2	2	60.97	1517	2	2	54.04	-	-	-	48.12	-	-	-	38.89	-	-	-	72.89	-	-	-	49.48	188	2	2	55.68	-	-	-
GSVIVG01014215001	Ubiquitin-conjugating enzyme E2 N, putative; contains IPR016135 (Ubiquitin-conjugating enzyme/RWD-like), IPR023313 (Ubiquitin-conjugating enzyme, active site)	1	123.26	2567	4	4	75.38	-	-	-	93.59	-	-	-	97	-	-	-	118.23	-	-	-	87.24	-	-	-	107.18	-	-	-	104.55	-	-	-
GSVIVG01014219001	RING/FYVE/PHD zinc finger-containing protein; contains IPR013083 (Zinc finger, RING/FYVE/PHD-type), IPR016181 (Acyl-CoA N-acyltransferase)	6	13.97	-	-	-	18.93	-	-	-	30.63	-	-	-	25.6	-	-	-	10.47	-	-	-	21.1	513	2	2	21.59	-	-	-	27.27	-	-	-
GSVIVG01014220001	Putative 4-methyl-5(B-hydroxyethyl)-thiazol monophosphate biosynthesis enzyme; contains IPR006287 (DJ-1)	7	48.71	-	-	-	33.65	-	-	-	35.01	-	-	-	30.95	-	-	-	47.4	-	-	-	79.1	-	-	-	79.88	401	2	2	59.32	-	-	-
GSVIVG01014222001	ABC transporter G family member; contains IPR013525 (ABC-2 type transporter), IPR027417 (P-loop containing nucleoside triphosphate hydrolase)	2	0.11	-	-	-	0.55	0	5	3	0.14	-	-	-	0.1	-	-	-	0.06	-	-	-	0.09	-	-	-	2.41	-	-	-	3.67	-	-	-
GSVIVG01014240001	Sodium/calcium exchanger family protein; contains IPR004837 (Sodium/calcium exchanger membrane region), IPR011992 (EF-hand-like domain)	7	44.91	-	-	-	21.86	-	-	-	133.35	-	-	-	135.71	-	-	-	12.62	-	-	-	38.15	-	-	-	130.17	190	1	1	46.51	-	-	-
GSVIVG01014248001	Homogentisate 1,2-dioxygenase; contains IPR005708 (Homogentisate 1,2-dioxygenase), IPR014710 (RmlC-like jelly roll fold)	1	30.69	2483	2	2	45.69	-	-	-	10.1	-	-	-	11.43	-	-	-	44.49	-	-	-	59.26	-	-	-	25.67	-	-	-	29	-	-	-
GSVIVG01014254001	Ring finger protein, putative; contains IPR013083 (Zinc finger, RING/FYVE/PHD-type)	2/5	40.61	-	-	-	48.86	4	13	6	33.24	-	-	-	33.16	-	-	-	27.05	6	3	3	32.62	-	-	-	40.59	-	-	-	43.77	-	-	-
GSVIVG01014263001	Unknown protein; contains IPR021434 (Protein of unknown function DUF3082)	4	9.25	-	-	-	12.12	-	-	-	16.9	-	-	-	17.05	28	2	2	8.92	-	-	-	6.89	-	-	-	1.32	-	-	-	1.53	-	-	-
GSVIVG01014275001	ERI1 exoribonuclease 3; contains IPR012337 (Ribonuclease H-like domain)	1	15.74	135	2	2	12.43	-	-	-	10.82	-	-	-	9.73	-	-	-	10.91	-	-	-	19.15	-	-	-	4.38	-	-	-	5.59	-	-	-
GSVIVG01014289001	Pentatricopeptide repeat-containing protein, putative; contains IPR002885 (Pentatricopeptide repeat), IPR011990 (Tetratricopeptide-like helical)	6	2.54	-	-	-	3.52	-	-	-	3.75	-	-	-	2.65	-	-	-	3.85	-	-	-	3.77	39	2	2	1.14	-	-	-	1.38	-	-	-
GSVIVG01014290001	30S ribosomal protein S20, putative; contains IPR002583 (Ribosomal protein S20)	1/6	141	2186	4	2	78.48	-	-	-	87.62	-	-	-	88.16	-	-	-	107.72	-	-	-	81.97	1372	2	2	15.43	-	-	-	19.29	-	-	-
GSVIVG01014309001	Probable multidrug resistance protein NorM; contains IPR002528 (Multi antimicrobial extrusion protein)	5	13.79	-	-	-	22.61	-	-	-	7.05	-	-	-	6.62	-	-	-	25.5	95	2	2	8.9	-	-	-	5.03	-	-	-	10.38	-	-	-
GSVIVG01014315001	Putative methylthioribulose-1-phosphate dehydratase/enolase-phosphatase E1; contains IPR001303 (Class II aldolase/adducin N-terminal), IPR006439 (HAD-superfamily hydrolase, subfamily IA, variant 1), IPR017714 (Methylthioribulose-1-phosphate dehydratase), IPR023214 (HAD-like domain), IPR023943 (Enolase-phosphatase E1), IPR027505 (Probable bifunctional methylthioribulose-1-phosphate dehydratase/eno…	1	51.96	3582	2	2	78.18	-	-	-	34.99	-	-	-	32.72	-	-	-	71.23	-	-	-	69.57	-	-	-	50.63	-	-	-	58.44	-	-	-
GSVIVG01014335001	Cyclin-dependent protein kinase-like; contains IPR011009 (Protein kinase-like domain)	2/5/6	28.29	-	-	-	20.21	95	64	14	44.95	-	-	-	46.37	-	-	-	17.24	135	46	15	15.06	808	8	2	20.81	-	-	-	19.74	-	-	-
GSVIVG01014339001	Cytochrome c oxidase copper chaperone, putative; contains IPR007745 (Cytochrome c oxidase copper chaperone), IPR009069 (Cysteine alpha-hairpin motif superfamily)	1	97.21	1407	2	2	53.34	-	-	-	22.64	-	-	-	25.72	-	-	-	59.03	-	-	-	81.15	-	-	-	60.73	-	-	-	75.74	-	-	-
GSVIVG01014340001	Putative metallothionein-like protein	1/2/5/6	13520.7	215997	22	4	6978.78	36035	41	14	39.77	-	-	-	67.13	-	-	-	5394.05	153514	28	8	1530.45	116463	2	1	19.17	-	-	-	33.72	-	-	-
GSVIVG01014343001	Ubiquitin conjugating enzyme, putative; contains IPR016135 (Ubiquitin-conjugating enzyme/RWD-like)	6	51.43	-	-	-	40.1	-	-	-	30.36	-	-	-	29.88	-	-	-	29.16	-	-	-	58.79	609	2	2	38.74	-	-	-	47.21	-	-	-
GSVIVG01014344001	Putative uncharacterized protein P0453G03.24; contains IPR021319 (Protein of unknown function DUF2921)	2	21.39	-	-	-	7.65	286	1	1	13.56	-	-	-	20.97	-	-	-	5.57	-	-	-	11.94	-	-	-	9.41	-	-	-	9.8	-	-	-
GSVIVG01014360001	Thioredoxin; contains IPR005746 (Thioredoxin), IPR012336 (Thioredoxin-like fold)	1	282.71	5148	9	3	216.4	-	-	-	156.27	-	-	-	182.42	-	-	-	267.04	-	-	-	166.29	-	-	-	51.22	-	-	-	72.02	-	-	-
GSVIVG01014386001	Stem-specific protein tsjt1, putative; contains IPR024286 (Domain of unknown function DUF3700)	7	46.61	-	-	-	42.04	-	-	-	63.27	-	-	-	37.98	-	-	-	106.94	-	-	-	238.32	-	-	-	90.03	426	3	2	83.13	-	-	-
GSVIVG01014394001	Putative COP-1 interacting protein 7	6	37.45	-	-	-	31.15	-	-	-	21.55	-	-	-	22.1	-	-	-	17.94	-	-	-	23.23	820	2	2	40.11	-	-	-	55.71	-	-	-
GSVIVG01014407001	Peroxisomal membrane protein, putative; contains IPR007248 (Mpv17/PMP22)	1	227.41	1987	4	2	162.51	-	-	-	81.07	-	-	-	78.02	-	-	-	167.07	-	-	-	122.45	-	-	-	40.16	-	-	-	48.72	-	-	-
GSVIVG01014409001	Trafficking protein particle complex subunit 10; contains IPR021773 (Foie gras liver health family 1), IPR022233 (TRAPP II complex, TRAPPC10)	2/5	9.24	-	-	-	13.68	118	52	24	21.87	-	-	-	24.22	-	-	-	8.41	52	34	22	14.16	-	-	-	17.77	-	-	-	19.9	-	-	-
GSVIVG01014414001	Putative receptor-like protein kinase family protein; contains IPR024788 (Malectin-like carbohydrate-binding domain)	1	28.4	580	5	3	31.12	-	-	-	58.38	-	-	-	66.35	-	-	-	26.9	-	-	-	24.88	-	-	-	50.57	-	-	-	25.53	-	-	-
GSVIVG01014421001	Transmembrane protein 184C; contains IPR005178 (Organic solute transporter Ost-alpha)	6	3.41	-	-	-	2.27	-	-	-	5.32	-	-	-	6.22	-	-	-	3.16	-	-	-	3.37	68	2	2	2.96	-	-	-	1.81	-	-	-
GSVIVG01014430001	Thiol:disulfide interchange protein dsbD, putative; contains IPR003834 (Cytochrome c assembly protein, transmembrane domain)	1	44.31	526	3	3	63.62	-	-	-	27.74	-	-	-	30.21	-	-	-	30.54	-	-	-	18.41	-	-	-	2.42	-	-	-	2.08	-	-	-
GSVIVG01014439001	Chlorophyll a-b-binding protein 5, chloroplastic; contains IPR022796 (Chlorophyll A-B binding protein), IPR023329 (Chlorophyll a/b binding protein domain)	1/6	418.91	9458	3	2	230.73	-	-	-	257.93	-	-	-	349.45	-	-	-	317.52	-	-	-	112.13	10779	4	4	0.12	-	-	-	0.08	-	-	-
GSVIVG01014442001	Cyclic nucleotide-gated ion channel, putative; contains IPR014710 (RmlC-like jelly roll fold)	1/6	118.37	4618	4	4	137.51	-	-	-	58.43	-	-	-	58.6	-	-	-	104.47	-	-	-	161.98	3912	3	3	14.37	-	-	-	28.43	-	-	-
GSVIVG01014499001	Serine/threonine-protein kinase; contains IPR000742 (Epidermal growth factor-like domain), IPR000858 (S-locus glycoprotein), IPR001480 (Bulb-type lectin domain), IPR003609 (Apple-like), IPR011009 (Protein kinase-like domain), IPR013320 (Concanavalin A-like lectin/glucanase, subgroup), IPR021820 (S-locus receptor kinase, C-terminal), IPR024171 (S-receptor-like serine/threonine-protein kinase)	2/5	3.56	-	-	-	6.53	59	39	16	5.93	-	-	-	5.93	-	-	-	4.41	41	35	15	4.22	-	-	-	7.31	-	-	-	7.66	-	-	-
GSVIVG01014552001	50S ribosomal protein L2; contains IPR002171 (Ribosomal protein L2)	2	99.82	-	-	-	107.34	2236	4	3	95.99	-	-	-	113.38	-	-	-	237.67	-	-	-	141.05	-	-	-	51.58	-	-	-	60.42	-	-	-
GSVIVG01014570001	Scarecrow-like 1 transcription factor; contains IPR005202 (Transcription factor GRAS)	7/8	40.22	-	-	-	46.33	-	-	-	219.86	-	-	-	202.3	-	-	-	23.91	-	-	-	46.73	-	-	-	251.35	5025	5	5	111.97	3728	7	3
GSVIVG01014580001	Histone H2A; contains IPR009072 (Histone-fold)	1/2	269.92	2166	6	4	195.5	2294	1	1	326.13	-	-	-	371.45	-	-	-	269.68	-	-	-	99.13	-	-	-	153.91	-	-	-	172.64	-	-	-
GSVIVG01014611001	Protein transport protein Sec24-like; contains IPR002035 (von Willebrand factor, type A), IPR006895 (Zinc finger, Sec23/Sec24-type), IPR006896 (Sec23/Sec24, trunk domain), IPR006900 (Sec23/Sec24, helical domain), IPR007123 (Gelsolin domain), IPR012990 (Sec23/Sec24 beta-sandwich)	1/6	32	463	2	2	49	-	-	-	55.42	-	-	-	65.42	-	-	-	40.24	-	-	-	72.28	940	10	6	55.59	-	-	-	52.82	-	-	-
GSVIVG01014624001	Unknown protein	2	5.09	-	-	-	9.3	1	2	2	4.08	-	-	-	3.34	-	-	-	4.92	-	-	-	5.13	-	-	-	4.06	-	-	-	5.78	-	-	-
GSVIVG01014639001	Serine acetyltransferase 1; contains IPR011004 (Trimeric LpxA-like)	7	71.25	-	-	-	124.08	-	-	-	63.67	-	-	-	80.68	-	-	-	146.76	-	-	-	64.89	-	-	-	547.77	926	5	5	176.14	-	-	-
GSVIVG01014640001	30S ribosomal protein S10-like; contains IPR001848 (Ribosomal protein S10), IPR027486 (Ribosomal protein S10 domain)	6	112.46	-	-	-	72.05	-	-	-	74.93	-	-	-	92.85	-	-	-	108.47	-	-	-	79.22	1739	1	1	9.23	-	-	-	12.57	-	-	-
GSVIVG01014662001	Potassium channel; contains IPR003280 (Two pore domain potassium channel), IPR011992 (EF-hand-like domain)	4	11.01	-	-	-	11.87	-	-	-	5.92	-	-	-	7.64	105	3	2	8.32	-	-	-	2.93	-	-	-	24.9	-	-	-	14.74	-	-	-
GSVIVG01014672001	Protein DEK; contains IPR009057 (Homeodomain-like), IPR014876 (DEK, C-terminal)	2/5/7	91.17	-	-	-	65.67	5282	6	6	168.69	-	-	-	116.69	-	-	-	54.75	1300	2	2	65.86	-	-	-	105.72	927	2	2	135.43	-	-	-
GSVIVG01014673001	Nuclear transcription factor Y subunit B-3; contains IPR003957 (Transcription factor, CBFA/NFYB, DNA topoisomerase), IPR009072 (Histone-fold)	1	12.73	547	3	3	11.93	-	-	-	16.3	-	-	-	14.97	-	-	-	7.2	-	-	-	9.78	-	-	-	33.78	-	-	-	42.75	-	-	-
GSVIVG01014681001	Beta-amylase 6; contains IPR001554 (Glycoside hydrolase, family 14), IPR017853 (Glycoside hydrolase, superfamily)	1	22.58	380	2	2	21.18	-	-	-	54.12	-	-	-	65.99	-	-	-	32.8	-	-	-	23.98	-	-	-	25.52	-	-	-	16.49	-	-	-
GSVIVG01014685001	Nudix hydrolase 2; contains IPR003293 (Nudix hydrolase 6-like)	1	214.65	0	2	1	103.26	-	-	-	25.69	-	-	-	26.09	-	-	-	91.21	-	-	-	113.55	-	-	-	129.6	-	-	-	121.72	-	-	-
GSVIVG01014694001	Poly(A)-specific ribonuclease PARN; contains IPR006941 (Ribonuclease CAF1), IPR012337 (Ribonuclease H-like domain)	6	10.53	-	-	-	9.97	-	-	-	8.45	-	-	-	7.34	-	-	-	7.82	-	-	-	12.92	107	2	2	7.05	-	-	-	8.82	-	-	-
GSVIVG01014698001	Ubiquitin-protein ligase 1; contains IPR000569 (HECT), IPR025527 (Domain of unknown function DUF4414)	2	31.47	-	-	-	70.7	706	2	2	49.6	-	-	-	51.17	-	-	-	32.13	-	-	-	74.95	-	-	-	58.47	-	-	-	63.14	-	-	-
GSVIVG01014701001	Putative nitrate-induced NOI protein; contains IPR008700 (Pathogenic type III effector avirulence factor Avr cleavage site)	1/2	222.02	4481	6	6	93.88	1388	3	3	70.1	-	-	-	80.99	-	-	-	140.41	-	-	-	192.85	-	-	-	213.42	-	-	-	200.47	-	-	-
GSVIVG01014702001	Transmembrane emp24 domain-containing protein; contains IPR009038 (GOLD)	1	61.84	925	3	2	33.79	-	-	-	41.55	-	-	-	43.46	-	-	-	39.26	-	-	-	54.07	-	-	-	40.96	-	-	-	42.27	-	-	-
GSVIVG01014703001	Cellulose synthase, putative; contains IPR005150 (Cellulose synthase)	6/7/8	16.8	-	-	-	19.65	-	-	-	4.21	-	-	-	3.91	-	-	-	14.09	-	-	-	35.67	712	7	4	8.59	28	23	15	8.4	34	22	18
GSVIVG01014707001	Myosin-8; contains IPR008545 (Protein of unknown function DUF827, plant)	1/6	22.37	578	2	2	32.19	-	-	-	30.28	-	-	-	20.19	-	-	-	18.92	-	-	-	36.31	697	2	2	33.37	-	-	-	35.64	-	-	-
GSVIVG01014711001	Protein kinase; contains IPR011009 (Protein kinase-like domain)	1/2	70.33	1758	2	2	91.26	997	2	2	55.03	-	-	-	59.57	-	-	-	64.13	-	-	-	55.06	-	-	-	38.76	-	-	-	42.38	-	-	-
GSVIVG01014718001	Ribosomal RNA small subunit methyltransferase b; contains IPR001678 (Bacterial Fmu (Sun)/eukaryotic nucleolar NOL1/Nop2p), IPR023267 (RNA (C5-cytosine) methyltransferase)	6	40.03	-	-	-	42.47	-	-	-	58.12	-	-	-	43.48	-	-	-	38.19	-	-	-	66.87	192	1	1	47.17	-	-	-	69.97	-	-	-
GSVIVG01014728001	ER membrane protein complex subunit 8/9 homolog; contains IPR005366 (Uncharacterised protein family UPF0172)	1	86.59	2756	2	2	74.7	-	-	-	75.25	-	-	-	68.83	-	-	-	104.44	-	-	-	94.09	-	-	-	74.58	-	-	-	75.15	-	-	-
GSVIVG01014782001	Chaperone protein DNAj, putative; contains IPR001623 (DnaJ domain)	2	233.26	-	-	-	417.67	5790	2	2	144.45	-	-	-	209.93	-	-	-	343.11	-	-	-	212.98	-	-	-	190.28	-	-	-	303.07	-	-	-
GSVIVG01014838001	Uridine kinase; contains IPR000764 (Uridine kinase), IPR026008 (Uridine kinase-like protein), IPR027417 (P-loop containing nucleoside triphosphate hydrolase)	2	15.36	-	-	-	17.32	31	2	2	35.5	-	-	-	25.98	-	-	-	8.6	-	-	-	49.59	-	-	-	34.17	-	-	-	41.34	-	-	-
GSVIVG01014841001	WD-repeat protein-like protein; contains IPR015943 (WD40/YVTN repeat-like-containing domain)	1	10.21	262	2	2	13.48	-	-	-	7.06	-	-	-	5.41	-	-	-	11.11	-	-	-	15.36	-	-	-	10.28	-	-	-	16.32	-	-	-
GSVIVG01014843001	High mobility group family; contains IPR001606 (ARID/BRIGHT DNA-binding domain), IPR009071 (High mobility group (HMG) box domain)	1	14.78	327	2	2	14.73	-	-	-	19.04	-	-	-	19.6	-	-	-	13.81	-	-	-	14.83	-	-	-	11.06	-	-	-	12.9	-	-	-
GSVIVG01014849001	cDNA clone:J013034M05, full insert sequence	1	33.28	1990	4	3	59.17	-	-	-	33.58	-	-	-	32.84	-	-	-	32.28	-	-	-	38.19	-	-	-	36.14	-	-	-	36.25	-	-	-
GSVIVG01014854001	WRKY transcription factor; contains IPR003657 (DNA-binding WRKY)	7/8	23.04	-	-	-	24.28	-	-	-	24.56	-	-	-	21.67	-	-	-	29.66	-	-	-	26.96	-	-	-	51.4	227	2	2	50.91	542	3	3
GSVIVG01014856001	Putative leucine-rich repeat receptor-like protein kinase family protein; contains IPR001611 (Leucine-rich repeat), IPR013210 (Leucine-rich repeat-containing N-terminal, type 2), IPR025875 (Leucine rich repeat 4)	8	8.44	-	-	-	7.41	-	-	-	5.5	-	-	-	6.52	-	-	-	15.96	-	-	-	27.44	-	-	-	31.14	-	-	-	39.55	56	2	2
GSVIVG01014864001	Peroxisomal targeting signal 1 receptor; contains IPR011990 (Tetratricopeptide-like helical), IPR024111 (Peroxisomal targeting signal 1 receptor family)	6	23.29	-	-	-	36.42	-	-	-	26.11	-	-	-	27.66	-	-	-	23.46	-	-	-	43.13	0	2	2	29.93	-	-	-	30.21	-	-	-
GSVIVG01014924001	AP-2 complex subunit mu; contains IPR015629 (Clathrin coat associated protein AP-50)	7/8	1.88	-	-	-	3.56	-	-	-	3.2	-	-	-	4.8	-	-	-	2.18	-	-	-	3.62	-	-	-	3.29	91	68	3	3.12	149	49	4
GSVIVG01014988001	Digalactosyldiacylglycerol synthase	1	35.99	781	2	2	16.54	-	-	-	8.33	-	-	-	7.28	-	-	-	15.15	-	-	-	27.51	-	-	-	3.31	-	-	-	4.05	-	-	-
GSVIVG01014993001	Brefeldin A-inhibited guanine nucleotide-exchange protein; contains IPR000904 (SEC7-like), IPR016024 (Armadillo-type fold), IPR023394 (SEC7-like, alpha orthogonal bundle)	6/7	15.33	-	-	-	23.71	-	-	-	39.51	-	-	-	39.74	-	-	-	14	-	-	-	27.57	941	2	2	36.96	3	1	1	36.94	-	-	-
GSVIVG01015004001	1-phosphatidylinositol-3-phosphate 5-kinase; contains IPR002423 (Chaperonin Cpn60/TCP-1), IPR002498 (Phosphatidylinositol-4-phosphate 5-kinase, core), IPR013083 (Zinc finger, RING/FYVE/PHD-type), IPR027409 (GroEL-like apical domain), IPR027483 (Phosphatidylinositol-4-phosphate 5-kinase, C-terminal), IPR027484 (Phosphatidylinositol-4-phosphate 5-kinase, N-terminal domain)	8	21.53	-	-	-	50.16	-	-	-	15.03	-	-	-	15.21	-	-	-	19.25	-	-	-	27.21	-	-	-	11.22	-	-	-	12.81	192	2	2
GSVIVG01015005001	ARID/BRIGHT DNA-binding domain-containing protein; contains IPR001606 (ARID/BRIGHT DNA-binding domain), IPR013083 (Zinc finger, RING/FYVE/PHD-type)	8	10.62	-	-	-	19.11	-	-	-	21.66	-	-	-	23.21	-	-	-	11.61	-	-	-	14.08	-	-	-	16.58	-	-	-	18.74	384	2	2
GSVIVG01015018001	Sucrose synthase; contains IPR012820 (Sucrose synthase, plant/cyanobacteria)	1/2/5/7/8	239.08	3783	2	2	435.01	723	2	2	741.3	-	-	-	794.3	-	-	-	278.08	1092	3	2	214.84	-	-	-	687.56	9323	5	4	980.23	18108	21	10
GSVIVG01015032001	3-oxoacyl-[acyl-carrier-protein] synthase; contains IPR017568 (3-oxoacyl-[acyl-carrier-protein] synthase 2)	7/8	13.17	-	-	-	18.33	-	-	-	21.78	-	-	-	19.74	-	-	-	21.74	-	-	-	16.43	-	-	-	16.49	5	3	3	24.01	1	8	6
GSVIVG01015040001	Polyadenylate-binding protein; contains IPR012677 (Nucleotide-binding, alpha-beta plait)	6	69.47	-	-	-	56.62	-	-	-	71.21	-	-	-	75.46	-	-	-	63.44	-	-	-	57.46	2548	4	3	63.06	-	-	-	70.88	-	-	-
GSVIVG01015050001	Cupin superfamily protein; contains IPR009327 (Protein of unknown function DUF985)	7	28.44	-	-	-	29.93	-	-	-	26.84	-	-	-	27.17	-	-	-	43.55	-	-	-	33.76	-	-	-	36.37	48	2	2	37.09	-	-	-
GSVIVG01015053001	Inter-alpha-trypsin inhibitor heavy chain, putative; contains IPR002035 (von Willebrand factor, type A)	2/5	7.23	-	-	-	18.07	99	108	53	8.33	-	-	-	6.78	-	-	-	17.42	96	147	54	10.15	-	-	-	22.61	-	-	-	20.8	-	-	-
GSVIVG01015054001	Putative DUF231 domain containing family protein; contains IPR025846 (PMR5 N-terminal domain), IPR026057 (PC-Esterase)	7/8	17.02	-	-	-	26	-	-	-	41.54	-	-	-	44.42	-	-	-	19.96	-	-	-	13.37	-	-	-	90.12	535	12	7	25.63	48	6	3
GSVIVG01015062001	Aldehyde dehydrogenase; contains IPR016161 (Aldehyde/histidinol dehydrogenase)	1	79.55	214	5	2	64.62	-	-	-	38.81	-	-	-	27.65	-	-	-	42.88	-	-	-	81.42	-	-	-	38.83	-	-	-	36	-	-	-
GSVIVG01015069001	Subtilisin-like protease; contains IPR009020 (Proteinase inhibitor, propeptide), IPR015500 (Peptidase S8, subtilisin-related), IPR023828 (Peptidase S8, subtilisin, Ser-active site)	7/8	52.34	-	-	-	51.39	-	-	-	157.1	-	-	-	164.91	-	-	-	88.51	-	-	-	43.97	-	-	-	152.81	507	3	2	110.69	903	3	2
GSVIVG01015070001	RING-box protein; contains IPR013083 (Zinc finger, RING/FYVE/PHD-type)	1	139.87	4108	6	5	138.01	-	-	-	68.71	-	-	-	86.49	-	-	-	159.4	-	-	-	94	-	-	-	66.71	-	-	-	65.95	-	-	-
GSVIVG01015078001	Cathepsin L-like cysteine proteinase; contains IPR013128 (Peptidase C1A, papain), IPR025660 (Cysteine peptidase, histidine active site), IPR025661 (Cysteine peptidase, asparagine active site)	6	694	-	-	-	904.09	-	-	-	241.09	-	-	-	257.16	-	-	-	627.64	-	-	-	863.44	4745	3	3	267.5	-	-	-	280.72	-	-	-
GSVIVG01015094001	DENN domain containing protein, expressed; contains IPR001194 (DENN domain), IPR005112 (dDENN domain), IPR005113 (uDENN domain)	7/8	31.03	-	-	-	31.43	-	-	-	29.68	-	-	-	24.42	-	-	-	20.01	-	-	-	35.71	-	-	-	34.68	185	114	45	35.89	175	123	43
GSVIVG01015103001	Stress responsive alpha-beta barrel domain protein; contains IPR011008 (Dimeric alpha-beta barrel)	8	111.38	-	-	-	103.79	-	-	-	138.06	-	-	-	142.9	-	-	-	138.08	-	-	-	106.22	-	-	-	86.99	-	-	-	121.79	383	1	1
GSVIVG01015120001	Nuclear transcription factor Y subunit A-3, putative; contains IPR001289 (CCAAT-binding transcription factor, subunit B)	8	15.01	-	-	-	7.48	-	-	-	25.23	-	-	-	28.32	-	-	-	9.91	-	-	-	8.52	-	-	-	100.73	-	-	-	158.27	416	3	3
GSVIVG01015143001	Signal peptide protein, LysM domain protein; contains IPR018392 (Peptidoglycan-binding lysin domain)	6	31.03	-	-	-	23.28	-	-	-	52.07	-	-	-	43.96	-	-	-	31.51	-	-	-	43.13	232	3	3	38.75	-	-	-	42.94	-	-	-
GSVIVG01015146001	Myosin XI, putative; contains IPR000048 (IQ motif, EF-hand binding site), IPR001609 (Myosin head, motor domain), IPR002710 (Dilute), IPR004009 (Myosin, N-terminal, SH3-like), IPR027417 (P-loop containing nucleoside triphosphate hydrolase)	2/5	2.14	-	-	-	2.87	49	13	10	16.79	-	-	-	14.07	-	-	-	2.18	10	6	4	4.06	-	-	-	7.22	-	-	-	5.68	-	-	-
GSVIVG01015156001	Protein phosphatase 2C; contains IPR001932 (Protein phosphatase 2C (PP2C)-like), IPR015655 (Protein phosphatase 2C)	1/5	20.47	197	2	2	14.16	-	-	-	14.18	-	-	-	12.91	-	-	-	11.18	53	2	2	11.99	-	-	-	7.51	-	-	-	9.43	-	-	-
GSVIVG01015158001	AT4g29790/F27B13_30	7	11.74	-	-	-	15.62	-	-	-	13.59	-	-	-	12.96	-	-	-	8.21	-	-	-	16.14	-	-	-	15.99	209	2	2	19.06	-	-	-
GSVIVG01015162001	Receptor protein kinase, putative; contains IPR011009 (Protein kinase-like domain), IPR013083 (Zinc finger, RING/FYVE/PHD-type), IPR013320 (Concanavalin A-like lectin/glucanase, subgroup), IPR014729 (Rossmann-like alpha/beta/alpha sandwich fold)	1	14.22	156	2	2	14.21	-	-	-	6.69	-	-	-	6.59	-	-	-	8.99	-	-	-	12.96	-	-	-	16.17	-	-	-	16.96	-	-	-
GSVIVG01015171001	Glycylpeptide N-tetradecanoyltransferase; contains IPR000903 (Myristoyl-CoA:protein N-myristoyltransferase)	6	25.05	-	-	-	20.01	-	-	-	23.91	-	-	-	26.72	-	-	-	25.27	-	-	-	19.97	218	1	1	22.24	-	-	-	24.55	-	-	-
GSVIVG01015173001	Eukaryotic initiation factor 4A (ATP-dependent RNA helicase eIF4A); contains IPR001650 (Helicase, C-terminal), IPR014001 (Helicase, superfamily 1/2, ATP-binding domain), IPR014014 (RNA helicase, DEAD-box type, Q motif), IPR027417 (P-loop containing nucleoside triphosphate hydrolase)	7/8	58.85	-	-	-	61.4	-	-	-	60.43	-	-	-	65.52	-	-	-	89.12	-	-	-	77.87	-	-	-	88.37	2218	3	2	94.11	1527	5	3
GSVIVG01015176001	Casein kinase, putative; contains IPR011009 (Protein kinase-like domain)	1/6	29.81	875	21	2	21.39	-	-	-	61.51	-	-	-	63.35	-	-	-	23.52	-	-	-	23.6	567	16	2	129.56	-	-	-	47.35	-	-	-
GSVIVG01015179001	At1g17490/F1L3_4	2/5	12.72	-	-	-	5.46	95	17	9	19.16	-	-	-	15.98	-	-	-	9.77	168	103	29	10.07	-	-	-	22.35	-	-	-	15.15	-	-	-
GSVIVG01015183001	5'-nucleotidase surE; contains IPR002828 (Survival protein SurE-like phosphatase/nucleotidase), IPR011991 (Winged helix-turn-helix DNA-binding domain)	5	1.66	-	-	-	3.27	-	-	-	2.96	-	-	-	3.63	-	-	-	2.22	1	3	2	2.73	-	-	-	4.33	-	-	-	5.35	-	-	-
GSVIVG01015190001	Esterase/lipase/thioesterase	6	70.09	-	-	-	40.82	-	-	-	71.96	-	-	-	64.73	-	-	-	33.4	-	-	-	57.22	385	2	2	28.16	-	-	-	30.82	-	-	-
GSVIVG01015197001	CWF19-like protein 1; contains IPR000571 (Zinc finger, CCCH-type), IPR006767 (Cwf19-like protein, C-terminal domain-2), IPR011146 (HIT-like domain)	1	7.98	275	2	2	13.4	-	-	-	27.74	-	-	-	28.41	-	-	-	11.22	-	-	-	12.79	-	-	-	11.77	-	-	-	14.11	-	-	-
GSVIVG01015203001	Beta-galactosidase; contains IPR000922 (D-galactoside/L-rhamnose binding SUEL lectin domain), IPR001944 (Glycoside hydrolase, family 35), IPR017853 (Glycoside hydrolase, superfamily)	6	22.89	-	-	-	36.51	-	-	-	70.35	-	-	-	51.84	-	-	-	64.65	-	-	-	134.77	912	2	2	70.63	-	-	-	53.83	-	-	-
GSVIVG01015211001	Glycine dehydrogenase [decarboxylating] 2; contains IPR020581 (Glycine cleavage system P protein)	1/2/5	5.24	87	1	1	11.31	114	95	27	18.81	-	-	-	28.26	-	-	-	11.1	35	61	24	7.9	-	-	-	20.81	-	-	-	12.37	-	-	-
GSVIVG01015242001	IST1-like protein; contains IPR005061 (Domain of unknown function DUF292, eukaryotic)	7	13.64	-	-	-	17.5	-	-	-	37.44	-	-	-	27.42	-	-	-	8.79	-	-	-	21.97	-	-	-	64.24	845	3	2	28.73	-	-	-
GSVIVG01015251001	60S ribosomal protein L31-3; contains IPR000054 (Ribosomal protein L31e), IPR023621 (Ribosomal protein L31e domain)	1	175.24	5039	5	4	119.87	-	-	-	225.49	-	-	-	151.64	-	-	-	188.41	-	-	-	188.2	-	-	-	126.81	-	-	-	139.8	-	-	-
GSVIVG01015254001	Asparagine--tRNA ligase; contains IPR018150 (Aminoacyl-tRNA synthetase, class II (D/K/N)-like)	7	78.82	-	-	-	76.88	-	-	-	86.62	-	-	-	76.03	-	-	-	81.28	-	-	-	102.61	-	-	-	130.34	1149	2	2	96.31	-	-	-
GSVIVG01015258001	Charged multivesicular body protein 4b, putative; contains IPR005024 (Snf7)	5	86.41	-	-	-	89.52	-	-	-	40.9	-	-	-	37.41	-	-	-	73.15	1397	3	3	75.65	-	-	-	115.87	-	-	-	90.97	-	-	-
GSVIVG01015264001	Myb transcription factor-like protein; contains IPR009057 (Homeodomain-like)	5	0.55	-	-	-	0.1	-	-	-	3.56	-	-	-	5.08	-	-	-	1.76	4	1	1	3.06	-	-	-	10.28	-	-	-	8.95	-	-	-
GSVIVG01015265001	Zinc finger CCCH domain-containing protein; contains IPR000571 (Zinc finger, CCCH-type)	1/6/7/8	144.86	10652	7	7	242.03	-	-	-	206.65	-	-	-	181.47	-	-	-	163.87	-	-	-	225.07	14779	11	8	172.53	1492	3	3	431.23	3892	6	3
GSVIVG01015275001	Dual specificity protein phosphatase family protein; contains IPR000340 (Dual specificity phosphatase, catalytic domain), IPR024950 (Dual specificity phosphatase)	2/5	47.84	-	-	-	36.44	399	6	3	30.83	-	-	-	32.37	-	-	-	39.39	13	2	2	59.31	-	-	-	44.41	-	-	-	49.04	-	-	-
GSVIVG01015278001	Putative stress-induced protein; contains IPR010410 (Protein of unknown function DUF1005)	2	31	-	-	-	21.45	603	3	3	5.92	-	-	-	8.28	-	-	-	31.34	-	-	-	20.43	-	-	-	32.17	-	-	-	12.66	-	-	-
GSVIVG01015281001	Profilin; contains IPR005455 (Profilin), IPR027310 (Profilin conserved site)	1/5	136.48	10113	4	4	128.16	-	-	-	102.55	-	-	-	90.92	-	-	-	145.81	4550	7	4	122.79	-	-	-	273.36	-	-	-	136.02	-	-	-
GSVIVG01015282001	Glucan endo-1,3-beta-glucosidase, putative; contains IPR000490 (Glycoside hydrolase, family 17), IPR012946 (X8), IPR017853 (Glycoside hydrolase, superfamily)	3/4/5	23.31	-	-	-	10.83	-	-	-	99.25	2	2	2	85.38	1	6	3	12.74	244	3	2	20.46	-	-	-	23.03	-	-	-	22.59	-	-	-
GSVIVG01015287001	Kinase family protein; contains IPR011009 (Protein kinase-like domain), IPR015943 (WD40/YVTN repeat-like-containing domain), IPR016024 (Armadillo-type fold)	6	18.06	-	-	-	23.5	-	-	-	18.32	-	-	-	18.31	-	-	-	9.09	-	-	-	20.53	808	2	2	26.59	-	-	-	21.47	-	-	-
GSVIVG01015288001	N-acetylated-alpha-linked acidic dipeptidase 2; contains IPR007365 (Transferrin receptor-like, dimerisation domain), IPR007484 (Peptidase M28)	2	35.12	-	-	-	16.85	180	2	2	27.15	-	-	-	23.31	-	-	-	22.81	-	-	-	31.68	-	-	-	46.82	-	-	-	89.02	-	-	-
GSVIVG01015297001	Hexokinase; contains IPR001312 (Hexokinase)	1/6/7/8	69.81	2281	4	2	111.56	-	-	-	65.52	-	-	-	65.39	-	-	-	108.04	-	-	-	113.9	2978	10	4	63.77	1541	4	4	68.91	1015	2	2
GSVIVG01015299001	Unknown protein	6/8	0.18	-	-	-	0.43	-	-	-	0.3	-	-	-	0.27	-	-	-	0.46	-	-	-	0.16	1201	2	2	0.55	-	-	-	0.44	1605	2	2
GSVIVG01015303001	Ceramide glucosyltransferase; contains IPR025993 (Ceramide glucosyltransferase)	6	31	-	-	-	29.61	-	-	-	16.53	-	-	-	19.98	-	-	-	28.74	-	-	-	21.94	226	2	2	34.62	-	-	-	32.69	-	-	-
GSVIVG01015308001	Protein phosphatase 2c, putative; contains IPR001932 (Protein phosphatase 2C (PP2C)-like), IPR015655 (Protein phosphatase 2C)	7	29.18	-	-	-	58.64	-	-	-	48.58	-	-	-	28.97	-	-	-	14.89	-	-	-	13.33	-	-	-	57.93	1014	3	2	58.66	-	-	-
GSVIVG01015311001	Malic enzyme; contains IPR001891 (Malic oxidoreductase)	1	202.08	18052	5	4	275.13	-	-	-	121.28	-	-	-	129.08	-	-	-	358.52	-	-	-	283.32	-	-	-	248.28	-	-	-	347.2	-	-	-
GSVIVG01015322001	Dolichyl-diphosphooligosaccharide-protein glycosyltransferase subunit STT3A; contains IPR003674 (Oligosaccharyl transferase, STT3 subunit)	2	49.43	-	-	-	40.34	751	3	3	44.81	-	-	-	49.43	-	-	-	41.56	-	-	-	70.73	-	-	-	49.58	-	-	-	53.52	-	-	-
GSVIVG01015335001	Ninja-family protein 8; contains IPR012463 (Protein of unknown function DUF1675)	8	73.56	-	-	-	64.87	-	-	-	51.51	-	-	-	42.99	-	-	-	51.03	-	-	-	65.74	-	-	-	53.72	-	-	-	68.65	624	3	2
GSVIVG01015338001	cGMP-dependent protein kinase, putative; contains IPR001932 (Protein phosphatase 2C (PP2C)-like), IPR002373 (cAMP/cGMP-dependent protein kinase), IPR011009 (Protein kinase-like domain), IPR015655 (Protein phosphatase 2C)	2/6	32.18	-	-	-	36.52	720	2	2	34.78	-	-	-	35.37	-	-	-	22.46	-	-	-	39.76	275	2	2	20.58	-	-	-	19.47	-	-	-
GSVIVG01015342001	Casein kinase, putative; contains IPR011009 (Protein kinase-like domain)	7	76.21	-	-	-	74.19	-	-	-	60.72	-	-	-	64.64	-	-	-	59.43	-	-	-	87.84	-	-	-	87.71	557	3	2	90.21	-	-	-
GSVIVG01015347001	Elongation factor Ts; contains IPR001816 (Translation elongation factor EFTs/EF1B), IPR012340 (Nucleic acid-binding, OB-fold)	1/2/5	46.37	2597	4	2	104.34	675	28	5	62.34	-	-	-	50.42	-	-	-	50.56	915	25	5	70.34	-	-	-	8.71	-	-	-	13.49	-	-	-
GSVIVG01015350001	Auxin-responsive protein; contains IPR003311 (AUX/IAA protein)	1	179.02	1207	2	2	126.48	-	-	-	160.42	-	-	-	147.06	-	-	-	113.59	-	-	-	46.88	-	-	-	138.95	-	-	-	148.64	-	-	-
GSVIVG01015355001	U-box domain-containing protein; contains IPR013083 (Zinc finger, RING/FYVE/PHD-type), IPR015943 (WD40/YVTN repeat-like-containing domain), IPR016024 (Armadillo-type fold)	2/7/8	1.22	-	-	-	1.78	82	2	2	2.89	-	-	-	3.33	-	-	-	3.59	-	-	-	4.89	-	-	-	21.8	14	30	12	28.58	17	40	18
GSVIVG01015358001	Peroxiredoxin; contains IPR012336 (Thioredoxin-like fold)	1/6	192.41	15161	7	5	154.19	-	-	-	96.1	-	-	-	112.54	-	-	-	317.78	-	-	-	194.5	6447	3	2	190.13	-	-	-	154.4	-	-	-
GSVIVG01015367001	Aspartate aminotransferase; contains IPR000796 (Aspartate/other aminotransferase), IPR015424 (Pyridoxal phosphate-dependent transferase)	1	31.63	572	1	1	28.66	-	-	-	32.2	-	-	-	29.47	-	-	-	51.43	-	-	-	115.42	-	-	-	113.26	-	-	-	51.79	-	-	-
GSVIVG01015370001	Myb; contains IPR009057 (Homeodomain-like)	2	2.87	-	-	-	2.82	12	1	1	18.86	-	-	-	16.82	-	-	-	2.07	-	-	-	2.51	-	-	-	6.29	-	-	-	5.11	-	-	-
GSVIVG01015377001	Signal peptidase I, putative; contains IPR000223 (Peptidase S26A, signal peptidase I), IPR015927 (Peptidase S24/S26A/S26B/S26C)	1	24.18	944	5	2	28.59	-	-	-	48.77	-	-	-	55.61	-	-	-	29.16	-	-	-	15.31	-	-	-	10.29	-	-	-	11.25	-	-	-
GSVIVG01015410001	Unknown protein	2	51.68	-	-	-	51.5	703	7	3	35.36	-	-	-	24.67	-	-	-	40.16	-	-	-	45.67	-	-	-	39	-	-	-	42.38	-	-	-
GSVIVG01015412001	Sulfate transporter, putative; contains IPR001902 (Sulphate anion transporter)	5	0.02	-	-	-	0.14	-	-	-	0	-	-	-	0	-	-	-	0.04	0	2	2	0.2	-	-	-	0.44	-	-	-	0.09	-	-	-
GSVIVG01015413001	Sulfate transporter; contains IPR001902 (Sulphate anion transporter)	6	16.58	-	-	-	113.53	-	-	-	0.86	-	-	-	0.56	-	-	-	55.93	-	-	-	222.63	3478	4	2	59.1	-	-	-	13.52	-	-	-
GSVIVG01015415001	Coatomer beta subunit, putative; contains IPR011990 (Tetratricopeptide-like helical), IPR016453 (Coatomer beta' subunit (COPB2))	2	16.78	-	-	-	31.55	397	2	2	24.24	-	-	-	20.93	-	-	-	17.37	-	-	-	37.11	-	-	-	21.44	-	-	-	26.54	-	-	-
GSVIVG01015416001	Leucine-rich repeat/extensin	6	136.61	-	-	-	196.84	-	-	-	341.51	-	-	-	403.08	-	-	-	126.68	-	-	-	171.89	3236	3	3	373.41	-	-	-	212.62	-	-	-
GSVIVG01015417001	Unknown protein	1/2	0.01	2685	3	2	0.08	2082	4	2	0.01	-	-	-	0	-	-	-	0.03	-	-	-	0.01	-	-	-	0.17	-	-	-	0.14	-	-	-
GSVIVG01015428001	Enoyl-CoA hydratase/isomerase family protein; contains IPR001753 (Crotonase superfamily)	6	31.39	-	-	-	29.29	-	-	-	41.08	-	-	-	40.41	-	-	-	30.85	-	-	-	40.06	337	2	2	22.83	-	-	-	24.58	-	-	-
GSVIVG01015438001	Copper ion binding protein	1/2/6/8	85.38	875	2	2	86.03	607	2	2	84.31	-	-	-	67.65	-	-	-	80.12	-	-	-	108.38	1697	6	2	90.9	-	-	-	102.9	1154	3	3
GSVIVG01015442001	DnaJ like protein subfamily C member 13; contains IPR001623 (DnaJ domain), IPR016024 (Armadillo-type fold), IPR025640 (Domain of unknown function DUF4339)	1/8	12.83	1441	2	2	28.86	-	-	-	22.22	-	-	-	23.29	-	-	-	17.35	-	-	-	23.59	-	-	-	21.71	-	-	-	22.7	369	3	3
GSVIVG01015451001	Serine/threonine protein phosphatase 2A 57 kDa regulatory subunit B' iota isoform; contains IPR002554 (Protein phosphatase 2A, regulatory B subunit, B56), IPR016024 (Armadillo-type fold)	1	22.26	176	2	2	19.18	-	-	-	50.28	-	-	-	53.55	-	-	-	22.17	-	-	-	10.68	-	-	-	24.77	-	-	-	25.72	-	-	-
GSVIVG01015453001	Transmembrane protein; contains IPR002794 (Protein of unknown function DUF92, TMEM19)	2/5	11.27	-	-	-	12.5	133	42	18	4.56	-	-	-	4.55	-	-	-	15.62	92	59	19	19.53	-	-	-	8.17	-	-	-	7.95	-	-	-
GSVIVG01015454001	Putative tudor domain-containing protein 3; contains IPR013894 (Domain of unknown function DUF1767)	8	19.82	-	-	-	18.77	-	-	-	13.78	-	-	-	10.35	-	-	-	16.97	-	-	-	25.41	-	-	-	30.53	-	-	-	42.4	99	2	2
GSVIVG01015472001	3-ketoacyl-CoA synthase; contains IPR012392 (Very-long-chain 3-ketoacyl-CoA synthase), IPR016039 (Thiolase-like)	7	59.11	-	-	-	34.32	-	-	-	100.95	-	-	-	135.39	-	-	-	29.06	-	-	-	36.82	-	-	-	292.25	1657	4	3	123.34	-	-	-
GSVIVG01015477001	E3 ubiquitin-protein ligase MARCH3; contains IPR011016 (Zinc finger, RING-CH-type), IPR013083 (Zinc finger, RING/FYVE/PHD-type)	2/7/8	30.06	-	-	-	30.66	1	4	4	19.75	-	-	-	23	-	-	-	22.63	-	-	-	22.4	-	-	-	31.77	4	31	11	34.18	12	26	14
GSVIVG01015479001	Potassium channel; contains IPR003938 (Potassium channel, voltage-dependent, EAG/ELK/ERG), IPR020683 (Ankyrin repeat-containing domain)	2	2.48	-	-	-	14.8	29	2	2	4.1	-	-	-	3.63	-	-	-	7.21	-	-	-	0.98	-	-	-	4.37	-	-	-	3.51	-	-	-
GSVIVG01015491001	Desumoylating isopeptidase 2; contains IPR008580 (Domain of unknown function DUF862, eukaryotic)	7	57.8	-	-	-	64.96	-	-	-	46.19	-	-	-	44.7	-	-	-	82.35	-	-	-	34.43	-	-	-	81.38	82	2	2	83.71	-	-	-
GSVIVG01015493001	cDNA clone:J013073D14, full insert sequence; contains IPR012866 (Protein of unknown function DUF1644), IPR013083 (Zinc finger, RING/FYVE/PHD-type)	1/6	134.05	1782	2	2	105.57	-	-	-	72.1	-	-	-	73.42	-	-	-	118.35	-	-	-	122.94	2062	5	5	89.22	-	-	-	101.39	-	-	-
GSVIVG01015501001	NADH pyrophosphatase; contains IPR015375 (NADH pyrophosphatase-like, N-terminal), IPR015797 (NUDIX hydrolase domain-like)	5	22.01	-	-	-	23.89	-	-	-	16.38	-	-	-	17.81	-	-	-	19	4	2	2	18.12	-	-	-	17.26	-	-	-	14.67	-	-	-
GSVIVG01015509001	Mediator of RNA polymerase II transcription subunit 17; contains IPR019313 (Mediator complex, subunit Med17)	7	11.42	-	-	-	10.96	-	-	-	12	-	-	-	10.82	-	-	-	10.56	-	-	-	12.19	-	-	-	7.99	2	1	1	10.26	-	-	-
GSVIVG01015512001	Kelch-like protein 18; contains IPR001810 (F-box domain, cyclin-like), IPR015916 (Galactose oxidase, beta-propeller)	1/5/6	28.05	280	6	3	23.98	-	-	-	19.16	-	-	-	20.2	-	-	-	26.7	1019	5	2	12.13	1038	3	3	25.98	-	-	-	25.71	-	-	-
GSVIVG01015518001	DnaJ homolog subfamily B member 12; contains IPR001623 (DnaJ domain), IPR015399 (Domain of unknown function DUF1977, DnaJ-like)	1/2/8	108.06	5616	4	3	96.68	997	9	4	54.45	-	-	-	48.43	-	-	-	95.55	-	-	-	97.15	-	-	-	67.95	-	-	-	74.84	187	1	1
GSVIVG01015520001	50S ribosomal protein L7Ae; contains IPR004038 (Ribosomal protein L7Ae/L30e/S12e/Gadd45), IPR018492 (Ribosomal protein L7Ae/L8/Nhp2 family)	6	77.19	-	-	-	48.2	-	-	-	74.13	-	-	-	78.93	-	-	-	86.82	-	-	-	98.42	500	6	4	35	-	-	-	49.51	-	-	-
GSVIVG01015524001	Phosphate translocator, putative, expressed; contains IPR013657 (UAA transporter)	4	179.73	-	-	-	156.82	-	-	-	159.2	-	-	-	180.46	1724	5	2	200.85	-	-	-	214.56	-	-	-	208.08	-	-	-	281.45	-	-	-
GSVIVG01015527001	Quinone oxidoreductase-like protein; contains IPR002085 (Alcohol dehydrogenase superfamily, zinc-type), IPR011032 (GroES-like), IPR013149 (Alcohol dehydrogenase, C-terminal), IPR016040 (NAD(P)-binding domain)	2	10.29	-	-	-	1.32	396	3	2	3.79	-	-	-	3.23	-	-	-	4.7	-	-	-	17.36	-	-	-	2.76	-	-	-	12.98	-	-	-
GSVIVG01015535001	Heme oxygenase 1; contains IPR016053 (Haem oxygenase-like), IPR016084 (Haem oxygenase-like, multi-helical)	6	48.43	-	-	-	66.16	-	-	-	65.12	-	-	-	62.02	-	-	-	44.3	-	-	-	37.13	791	3	3	40.43	-	-	-	38.54	-	-	-
GSVIVG01015538001	SPX domain-containing protein; contains IPR004331 (SPX, N-terminal)	5	81.01	-	-	-	248.64	-	-	-	18.37	-	-	-	21.79	-	-	-	192.62	2522	4	2	57.7	-	-	-	28.99	-	-	-	19.31	-	-	-
GSVIVG01015550001	TPR domain protein; contains IPR011990 (Tetratricopeptide-like helical)	2	194.17	-	-	-	334.55	7781	8	4	1.43	-	-	-	2.13	-	-	-	262.74	-	-	-	264.76	-	-	-	1.11	-	-	-	10.16	-	-	-
GSVIVG01015565001	Methyl binding domain protein; contains IPR016177 (DNA-binding, integrase-type)	5	66.69	-	-	-	50.68	-	-	-	51.48	-	-	-	39.35	-	-	-	34.23	1025	2	2	33.65	-	-	-	48.62	-	-	-	63.98	-	-	-
GSVIVG01015579001	TBC1 domain family member; contains IPR000195 (Rab-GTPase-TBC domain), IPR021935 (Domain of unknown function DUF3548)	2/5	31.59	-	-	-	36.31	518	57	9	35.86	-	-	-	34.01	-	-	-	32.6	273	49	7	48.12	-	-	-	38.31	-	-	-	41.44	-	-	-
GSVIVG01015582001	Probable receptor-like protein kinase; contains IPR011009 (Protein kinase-like domain), IPR013320 (Concanavalin A-like lectin/glucanase, subgroup)	1/6	28.75	1012	3	2	54.41	-	-	-	10.23	-	-	-	11.4	-	-	-	43.18	-	-	-	53.21	869	3	2	51.32	-	-	-	51.06	-	-	-
GSVIVG01015583001	CUE domain containing protein; contains IPR009060 (UBA-like)	1/7	99.68	1101	4	3	77.71	-	-	-	57.63	-	-	-	54.89	-	-	-	48.48	-	-	-	69.65	-	-	-	58.77	858	2	2	57.81	-	-	-
GSVIVG01015596001	Unknown protein	1/6/7/8	1002.23	62784	5	4	429.81	-	-	-	259.48	-	-	-	455.17	-	-	-	1418.2	-	-	-	400.23	17932	4	2	395.32	2649	3	3	149.27	6158	2	2
GSVIVG01015652001	Magnesium-dependent phosphatase, putative; contains IPR010036 (Magnesium-dependent phosphatase-1, eukaryotic/arcaheal type), IPR023214 (HAD-like domain)	1	38.89	354	1	1	34.01	-	-	-	26.45	-	-	-	27.14	-	-	-	36.35	-	-	-	35.38	-	-	-	35.77	-	-	-	38.25	-	-	-
GSVIVG01015673001	2-oxoglutarate/malate translocator; contains IPR001898 (Sodium/sulphate symporter)	8	27.17	-	-	-	25.49	-	-	-	15.65	-	-	-	18.38	-	-	-	26.7	-	-	-	32.94	-	-	-	14.51	-	-	-	19.86	730	4	4
GSVIVG01015676001	GTP cyclohydrolase II/3,4-dihydroxy-2-butanone 4-phosphate synthase; contains IPR000422 (3,4-dihydroxy-2-butanone 4-phosphate synthase, RibB), IPR000926 (GTP cyclohydrolase II, RibA), IPR014733 (Barwin-like endoglucanase), IPR016299 (Riboflavin biosynthesis protein RibBA)	2	12.8	-	-	-	14.03	632	3	3	33.47	-	-	-	26.06	-	-	-	20.01	-	-	-	17.95	-	-	-	45.66	-	-	-	17.55	-	-	-
GSVIVG01015682001	Ring finger protein, putative; contains IPR013083 (Zinc finger, RING/FYVE/PHD-type)	2/5	21.85	-	-	-	25	188	27	3	7.56	-	-	-	7.9	-	-	-	20.03	160	35	2	15.91	-	-	-	36.86	-	-	-	45.06	-	-	-
GSVIVG01015684001	Bifunctional polymyxin resistance arnA protein; contains IPR001509 (NAD-dependent epimerase/dehydratase), IPR016040 (NAD(P)-binding domain)	2	58.77	-	-	-	26.9	623	1	1	68.91	-	-	-	89.16	-	-	-	35.15	-	-	-	38.13	-	-	-	33.73	-	-	-	24.82	-	-	-
GSVIVG01015754001	Phi-1-like phosphate-induced protein; contains IPR006766 (Phosphate-induced protein 1)	6	365.04	-	-	-	318.63	-	-	-	105.14	-	-	-	95.34	-	-	-	258.99	-	-	-	341.61	17217	3	3	132.6	-	-	-	233.3	-	-	-
GSVIVG01015767001	ABC transporter G family member; contains IPR013525 (ABC-2 type transporter), IPR027417 (P-loop containing nucleoside triphosphate hydrolase)	3/4	32.92	-	-	-	0.66	-	-	-	37.65	0	31	8	58.51	0	69	9	0.45	-	-	-	7.44	-	-	-	0.01	-	-	-	0.02	-	-	-
GSVIVG01015776001	40S ribosomal protein S6; contains IPR001377 (Ribosomal protein S6e)	1/2/5/8	259.85	22686	13	6	202.37	200	3	2	309.83	-	-	-	259.5	-	-	-	427.15	168	9	2	408.96	-	-	-	147.33	-	-	-	224.39	4533	2	2
GSVIVG01015792001	Reticuline oxidase, putative; contains IPR016166 (FAD-binding, type 2)	6	10.73	-	-	-	17.13	-	-	-	0.92	-	-	-	1.31	-	-	-	13.72	-	-	-	10.68	213	1	1	3.47	-	-	-	2.95	-	-	-
GSVIVG01015815001	Pentatricopeptide repeat-containing protein, putative; contains IPR002885 (Pentatricopeptide repeat), IPR011990 (Tetratricopeptide-like helical)	2/5	1.52	-	-	-	1.47	19	7	6	3.81	-	-	-	3.51	-	-	-	1.18	36	13	5	1.91	-	-	-	2.77	-	-	-	3.05	-	-	-
GSVIVG01015817001	Myosin-11	1/2/6	21.64	873	4	4	49.45	407	1	1	16.11	-	-	-	10.94	-	-	-	29.48	-	-	-	67.22	420	5	2	77.49	-	-	-	63.46	-	-	-
GSVIVG01015850001	Cytochrome P450; contains IPR001128 (Cytochrome P450)	7	22.03	-	-	-	16.61	-	-	-	24.16	-	-	-	23.34	-	-	-	15.46	-	-	-	19.47	-	-	-	10.87	18	1	1	13.59	-	-	-
GSVIVG01015880001	Zinc finger protein; contains IPR003656 (Zinc finger, BED-type predicted), IPR015880 (Zinc finger, C2H2-like)	1/6	53.97	800	2	2	49.87	-	-	-	52.01	-	-	-	43.86	-	-	-	42.68	-	-	-	48.55	943	3	2	60.09	-	-	-	66.19	-	-	-
GSVIVG01015895001	Proline-rich protein 1; contains IPR016140 (Bifunctional inhibitor/plant lipid transfer protein/seed storage helical domain)	1/2/6/7	233.85	38684	2	2	300.83	26480	18	6	21.53	-	-	-	38.32	-	-	-	1341.1	-	-	-	853.7	9374	7	7	103.17	324	2	2	101.14	-	-	-
GSVIVG01015906001	Coproporphyrinogen III oxidase aerobic; contains IPR001260 (Coproporphyrinogen III oxidase, aerobic)	1	53.7	272	6	2	36.09	-	-	-	44.51	-	-	-	52.08	-	-	-	48.21	-	-	-	51.13	-	-	-	11.71	-	-	-	13.29	-	-	-
GSVIVG01015995001	Ubiquitin-activating enzyme (E1), putative; contains IPR016040 (NAD(P)-binding domain)	7/8	7.95	-	-	-	6.05	-	-	-	6.43	-	-	-	6.08	-	-	-	4.07	-	-	-	9.32	-	-	-	6.56	8	2	2	7.57	1	4	4
GSVIVG01016053001	Hydroxycinnamoyl CoA shikimate/quinate hydroxycinnamoyltransferase; contains IPR003480 (Transferase), IPR023213 (Chloramphenicol acetyltransferase-like domain)	1/6	95.82	1201	13	3	84.95	-	-	-	59.65	-	-	-	89.85	-	-	-	101.58	-	-	-	89.76	2808	5	4	92.81	-	-	-	83.55	-	-	-
GSVIVG01016062001	Ribulose bisphosphate carboxylase/oxygenase activase; contains IPR027417 (P-loop containing nucleoside triphosphate hydrolase)	2	30.48	-	-	-	23.32	11	11	3	15.4	-	-	-	16.73	-	-	-	11.56	-	-	-	30.24	-	-	-	24.41	-	-	-	33.53	-	-	-
GSVIVG01016089001	Trimethylguanosine synthase; contains IPR019012 (RNA cap guanine-N2 methyltransferase)	2	5.11	-	-	-	3.73	21	2	2	5.71	-	-	-	4.91	-	-	-	3.41	-	-	-	6.49	-	-	-	16.69	-	-	-	4.22	-	-	-
GSVIVG01016099001	Probable folate-biopterin transporter 3; contains IPR004324 (Biopterin transport-related protein BT1), IPR016196 (Major facilitator superfamily domain, general substrate transporter)	1	9.05	112	2	2	7.77	-	-	-	6.45	-	-	-	8.37	-	-	-	6.56	-	-	-	5.9	-	-	-	8.35	-	-	-	7.94	-	-	-
GSVIVG01016100001	Aspartic proteinase nepenthesin-1, putative; contains IPR001461 (Peptidase A1), IPR021109 (Aspartic peptidase)	5	26.04	-	-	-	12.37	-	-	-	12.77	-	-	-	18.02	-	-	-	84.51	671	5	2	24.29	-	-	-	21.8	-	-	-	19.84	-	-	-
GSVIVG01016103001	Snf1-related kinase interactor 2	2	36.42	-	-	-	34.6	247	9	3	29.5	-	-	-	28.62	-	-	-	27.75	-	-	-	34.08	-	-	-	30.44	-	-	-	37.24	-	-	-
GSVIVG01016115001	Mitogen-activated protein kinase 2; contains IPR011009 (Protein kinase-like domain)	1	49.56	584	2	2	35.35	-	-	-	46.91	-	-	-	49.53	-	-	-	36.54	-	-	-	33.75	-	-	-	53.17	-	-	-	45.02	-	-	-
GSVIVG01016135001	Cellulose synthase-like protein	2	8.49	-	-	-	5.3	340	3	3	19.42	-	-	-	30.61	-	-	-	4.1	-	-	-	4.32	-	-	-	12.88	-	-	-	16.09	-	-	-
GSVIVG01016156001	Auxin-independent growth promoter; contains IPR019378 (GDP-fucose protein O-fucosyltransferase)	2/4/5	48.83	-	-	-	47.72	168	3	1	76.43	-	-	-	92.25	878	8	2	51.13	352	2	1	23.76	-	-	-	105.9	-	-	-	149.04	-	-	-
GSVIVG01016162001	Ubiquitin-protein ligase, putative; contains IPR013083 (Zinc finger, RING/FYVE/PHD-type)	7	29.45	-	-	-	31.47	-	-	-	28.35	-	-	-	25.16	-	-	-	21.29	-	-	-	35.49	-	-	-	35.58	328	2	2	39.88	-	-	-
GSVIVG01016172001	Malate dehydrogenase; contains IPR010945 (Malate dehydrogenase, type 2)	1	95.98	8195	2	2	183.22	-	-	-	61.51	-	-	-	55.44	-	-	-	126.8	-	-	-	70.53	-	-	-	7.87	-	-	-	7.85	-	-	-
GSVIVG01016187001	Serine carboxypeptidase, putative; contains IPR001563 (Peptidase S10, serine carboxypeptidase)	2/6	136.62	-	-	-	96.9	2097	10	7	144.18	-	-	-	150.56	-	-	-	59.91	-	-	-	124.43	799	5	3	89.44	-	-	-	77.59	-	-	-
GSVIVG01016195001	Glycine-rich RNA-binding protein, putative; contains IPR001878 (Zinc finger, CCHC-type), IPR012677 (Nucleotide-binding, alpha-beta plait)	6	49.7	-	-	-	52.5	-	-	-	60.76	-	-	-	50.87	-	-	-	36.25	-	-	-	63.18	63	12	8	47.08	-	-	-	62.98	-	-	-
GSVIVG01016209001	Pectate lyase-like protein 2; contains IPR011050 (Pectin lyase fold/virulence factor), IPR018082 (AmbAllergen)	3/4	0.98	-	-	-	3.06	-	-	-	0.52	16	38	3	0.38	3	33	2	6.15	-	-	-	0.82	-	-	-	8.75	-	-	-	5.19	-	-	-
GSVIVG01016210001	Shugoshin-1, putative; contains IPR011515 (Shugoshin, C-terminal)	7	23.99	-	-	-	17.55	-	-	-	24.55	-	-	-	21.7	-	-	-	22.2	-	-	-	13.42	-	-	-	20.84	409	2	2	23.73	-	-	-
GSVIVG01016221001	Pseudouridine synthase family protein; contains IPR002942 (RNA-binding S4 domain), IPR020103 (Pseudouridine synthase, catalytic domain)	2/5	53.59	-	-	-	70.44	1638	2	2	63.64	-	-	-	64.48	-	-	-	54.68	1627	2	2	48.34	-	-	-	27.77	-	-	-	39.83	-	-	-
GSVIVG01016227001	Ras-related protein Rab-5B; contains IPR001806 (Small GTPase superfamily), IPR005225 (Small GTP-binding protein domain), IPR027417 (P-loop containing nucleoside triphosphate hydrolase)	1	38.52	4	2	2	22.37	-	-	-	47.12	-	-	-	44.42	-	-	-	25.25	-	-	-	20.57	-	-	-	46.89	-	-	-	46.49	-	-	-
GSVIVG01016238001	Cysteine-type peptidase; contains IPR003323 (Ovarian tumour, otubain)	7/8	5.95	-	-	-	10.66	-	-	-	8.96	-	-	-	7.72	-	-	-	7.6	-	-	-	9.33	-	-	-	16.25	1	2	2	22.53	2	5	5
GSVIVG01016239001	Probable receptor-like protein kinase; contains IPR011009 (Protein kinase-like domain), IPR013320 (Concanavalin A-like lectin/glucanase, subgroup)	2/5	33.07	-	-	-	61.91	9	23	13	8.82	-	-	-	8.96	-	-	-	21.8	3	8	6	16.07	-	-	-	43.55	-	-	-	17.03	-	-	-
GSVIVG01016257001	Phenylalanine ammonia-lyase; contains IPR001106 (Aromatic amino acid lyase), IPR008948 (L-Aspartase-like), IPR024083 (Fumarase/histidase, N-terminal)	7/8	62.61	-	-	-	228.12	-	-	-	109.86	-	-	-	118.24	-	-	-	59.69	-	-	-	82.89	-	-	-	131.22	1782	2	2	137.07	1752	3	2
GSVIVG01016262001	Dolichyl-diphosphooligosaccharide-protein glycosyltransferase subunit; contains IPR007676 (Ribophorin I)	7	57.98	-	-	-	44.23	-	-	-	47.81	-	-	-	53.67	-	-	-	45.09	-	-	-	70.68	-	-	-	52.03	300	2	2	57.82	-	-	-
GSVIVG01016265001	GATA transcription factor, putative	1/6/7	110.97	5994	9	6	60.55	-	-	-	140.48	-	-	-	178.15	-	-	-	96.02	-	-	-	47.53	2499	3	3	201.91	2210	2	2	96	-	-	-
GSVIVG01016266001	Auxin response factor, putative; contains IPR003311 (AUX/IAA protein), IPR010525 (Auxin response factor), IPR015300 (DNA-binding pseudobarrel domain)	1	25.53	377	2	2	25.56	-	-	-	7.23	-	-	-	6.95	-	-	-	16.93	-	-	-	12.93	-	-	-	4.92	-	-	-	8.89	-	-	-
GSVIVG01016268001	N-acetyltransferase, putative; contains IPR016181 (Acyl-CoA N-acyltransferase)	6	24.95	-	-	-	17.81	-	-	-	18.14	-	-	-	21.77	-	-	-	13.03	-	-	-	12.11	26	3	3	11.6	-	-	-	15.16	-	-	-
GSVIVG01016274001	60S ribosomal protein L12; contains IPR000911 (Ribosomal protein L11)	5	131.92	-	-	-	64.51	-	-	-	98.82	-	-	-	110.38	-	-	-	175.3	3298	5	4	120.46	-	-	-	106.22	-	-	-	127.11	-	-	-
GSVIVG01016276001	Aquaporin; contains IPR000425 (Major intrinsic protein), IPR023271 (Aquaporin-like)	1/2	662.97	19039	3	3	211.21	30357	12	3	410.94	-	-	-	552.13	-	-	-	446.79	-	-	-	331.24	-	-	-	190.21	-	-	-	84.17	-	-	-
GSVIVG01016282001	Protein disulfide isomerase L-2; contains IPR005792 (Protein disulphide isomerase), IPR012336 (Thioredoxin-like fold)	7	9.69	-	-	-	7.37	-	-	-	17.89	-	-	-	17.27	-	-	-	7.8	-	-	-	16.06	-	-	-	10.78	0	4	2	13.59	-	-	-
GSVIVG01016283001	V-type proton ATPase subunit G1; contains IPR005124 (Vacuolar (H+)-ATPase G subunit)	1	45.86	5848	3	3	45.11	-	-	-	28.81	-	-	-	28.44	-	-	-	59.05	-	-	-	39.09	-	-	-	50.31	-	-	-	48.47	-	-	-
GSVIVG01016286001	Patatin T5, putative; contains IPR016035 (Acyl transferase/acyl hydrolase/lysophospholipase)	5	13.02	-	-	-	27.45	-	-	-	8.08	-	-	-	9.33	-	-	-	14.24	29	3	3	7.5	-	-	-	44.27	-	-	-	23.27	-	-	-
GSVIVG01016295001	Chlorophyll a-b binding protein 6A, chloroplastic; contains IPR022796 (Chlorophyll A-B binding protein), IPR023329 (Chlorophyll a/b binding protein domain)	2/5	530.6	-	-	-	264.86	5837	10	6	287.31	-	-	-	391.66	-	-	-	372.22	37121	18	11	124.01	-	-	-	0.14	-	-	-	0.03	-	-	-
GSVIVG01016309001	Nuclear receptor corepressor; contains IPR009057 (Homeodomain-like)	2	30.27	-	-	-	39.06	1299	3	3	51.02	-	-	-	51.24	-	-	-	17.76	-	-	-	29.57	-	-	-	47.6	-	-	-	46.02	-	-	-
GSVIVG01016313001	60S acidic ribosomal protein P0, putative; contains IPR001813 (Ribosomal protein L10/L12)	3/4	186.31	-	-	-	129.51	-	-	-	151.69	879	4	3	143.27	776	6	4	225.06	-	-	-	215.25	-	-	-	116.57	-	-	-	138.53	-	-	-
GSVIVG01016318001	Elongation factor 1-alpha, putative; contains IPR000795 (Elongation factor, GTP-binding domain), IPR027417 (P-loop containing nucleoside triphosphate hydrolase)	1/7/8	228.44	7331	4	2	202.08	-	-	-	232.84	-	-	-	231.44	-	-	-	351.01	-	-	-	489.76	-	-	-	283.34	5658	9	7	200.52	4809	2	2
GSVIVG01016324001	ATP synthase D chain, mitochondrial, putative; contains IPR008689 (ATPase, F0 complex, subunit D, mitochondrial)	1	130.25	1666	2	2	116.81	-	-	-	111.22	-	-	-	91.56	-	-	-	182.21	-	-	-	95.14	-	-	-	89.19	-	-	-	75.69	-	-	-
GSVIVG01016351001	Sporulation protein RMD1; contains IPR003734 (Protein of unknown function DUF155)	2	35.68	-	-	-	32.16	189	2	2	22.2	-	-	-	19.65	-	-	-	30.06	-	-	-	32.48	-	-	-	27.13	-	-	-	35.25	-	-	-
GSVIVG01016366001	Unknown protein	7	42.78	-	-	-	49.63	-	-	-	39.13	-	-	-	47.34	-	-	-	35.04	-	-	-	38.74	-	-	-	39.7	760	2	2	56.1	-	-	-
GSVIVG01016368001	Coronatine insensitive 1; contains IPR001810 (F-box domain, cyclin-like)	1/7	34.31	542	2	2	30.58	-	-	-	32.75	-	-	-	34.6	-	-	-	24.14	-	-	-	29.84	-	-	-	58.36	725	2	2	70.47	-	-	-
GSVIVG01016373001	Fructose-1,6-bisphosphatase class 1; contains IPR000146 (Fructose-1,6-bisphosphatase class 1/Sedoheputulose-1,7-bisphosphatase)	2	178	-	-	-	159.9	6668	3	2	44.23	-	-	-	46.07	-	-	-	154.75	-	-	-	95.17	-	-	-	0.14	-	-	-	0.53	-	-	-
GSVIVG01016377001	Acid phosphatase-like protein; contains IPR005519 (Acid phosphatase (Class B))	4	32.25	-	-	-	48.37	-	-	-	13.19	-	-	-	13.62	306	3	3	31.56	-	-	-	22.61	-	-	-	17.5	-	-	-	21.9	-	-	-
GSVIVG01016382001	LIM domain-containing protein; contains IPR001781 (Zinc finger, LIM-type)	2/7/8	103.3	-	-	-	65.47	5099	5	5	126.14	-	-	-	146.08	-	-	-	103.54	-	-	-	64.19	-	-	-	86.67	8	3	3	73.86	9	2	2
GSVIVG01016383001	Probable sugar phosphate/phosphate translocator; contains IPR004853 (Domain of unknown function DUF250)	7/8	38.46	-	-	-	27.69	-	-	-	32	-	-	-	39.16	-	-	-	30.71	-	-	-	34.03	-	-	-	65.77	387	426	55	51.43	626	235	48
GSVIVG01016396001	18.2 kDa class I heat shock protein; contains IPR008978 (HSP20-like chaperone)	1	20.52	1920	2	2	34.93	-	-	-	256.82	-	-	-	360.41	-	-	-	68.52	-	-	-	15.43	-	-	-	411.05	-	-	-	126.43	-	-	-
GSVIVG01016398001	18.2 kDa class I heat shock protein; contains IPR008978 (HSP20-like chaperone)	7	10.8	-	-	-	4.26	-	-	-	5.12	-	-	-	5	-	-	-	4.36	-	-	-	17.68	-	-	-	1278.64	74	5	4	34.2	-	-	-
GSVIVG01016431001	IMP dehydrogenase/GMP reductase, putative	1	42.32	513	4	2	18.84	-	-	-	92.02	-	-	-	82.61	-	-	-	23.04	-	-	-	28.57	-	-	-	47.75	-	-	-	47.74	-	-	-
GSVIVG01016433001	Guanylyl cyclase; contains IPR018616 (Guanylyl cyclase)	2	14.61	-	-	-	20.29	274	2	2	21.63	-	-	-	21.85	-	-	-	17.99	-	-	-	16.34	-	-	-	22.66	-	-	-	23.98	-	-	-
GSVIVG01016463001	WD-40 repeat-containing protein; contains IPR015943 (WD40/YVTN repeat-like-containing domain)	1	9.27	150	3	2	7.99	-	-	-	15.53	-	-	-	15.75	-	-	-	7.4	-	-	-	10.64	-	-	-	14.03	-	-	-	15.51	-	-	-
GSVIVG01016467001	Gamma-glutamyl phosphate reductase; contains IPR001057 (Glutamate/acetylglutamate kinase), IPR016161 (Aldehyde/histidinol dehydrogenase)	6	75.79	-	-	-	133.14	-	-	-	100.1	-	-	-	100.28	-	-	-	91.03	-	-	-	123.17	2672	3	2	45.63	-	-	-	63.06	-	-	-
GSVIVG01016472001	Eukaryotic translation initiation factor 3 subunit G; contains IPR001878 (Zinc finger, CCHC-type), IPR017334 (Eukaryotic translation initiation factor 3 subunit G), IPR024675 (Eukaryotic translation initiation factor 3 subunit G, N-terminal)	2	53.44	-	-	-	69.34	1762	2	2	29.52	-	-	-	25.63	-	-	-	61.79	-	-	-	41.75	-	-	-	25.23	-	-	-	30.68	-	-	-
GSVIVG01016483001	C-4 methylsterol oxidase; contains IPR006694 (Fatty acid hydroxylase)	1	40.05	1578	2	2	28.11	-	-	-	33.66	-	-	-	38.21	-	-	-	35.77	-	-	-	18.38	-	-	-	10.66	-	-	-	8.07	-	-	-
GSVIVG01016485001	Protein phosphatase 2C; contains IPR001932 (Protein phosphatase 2C (PP2C)-like), IPR015655 (Protein phosphatase 2C)	7	86.45	-	-	-	149.58	-	-	-	57.25	-	-	-	45.65	-	-	-	57.54	-	-	-	32.19	-	-	-	204.88	982	2	2	188.95	-	-	-
GSVIVG01016487001	Tropinone reductase, putative; contains IPR002347 (Glucose/ribitol dehydrogenase)	1/2	308.24	1384	3	2	476.53	1963	5	5	15.27	-	-	-	8.14	-	-	-	255.57	-	-	-	359.09	-	-	-	77.51	-	-	-	23.24	-	-	-
GSVIVG01016490001	Laccase; contains IPR017761 (Laccase)	2/5	1.1	-	-	-	2.07	0	6	2	1.03	-	-	-	1.81	-	-	-	1.35	12	3	2	0.48	-	-	-	6.59	-	-	-	3.74	-	-	-
GSVIVG01016504001	Pathogenesis-related thaumatin-like protein; contains IPR001938 (Thaumatin)	2	23.41	-	-	-	5.14	413	2	2	18.36	-	-	-	19.73	-	-	-	16.54	-	-	-	13.51	-	-	-	28.85	-	-	-	18.34	-	-	-
GSVIVG01016510001	Putative RING-H2 finger protein; contains IPR001461 (Peptidase A1), IPR010543 (Domain of unknown function DUF1117), IPR013083 (Zinc finger, RING/FYVE/PHD-type), IPR021109 (Aspartic peptidase)	1/7/8	78.24	1824	2	2	87.72	-	-	-	311.88	-	-	-	332.98	-	-	-	51.31	-	-	-	66.37	-	-	-	185.1	5373	369	40	259.31	16019	409	40
GSVIVG01016524001	Telomere binding protein; contains IPR009057 (Homeodomain-like)	7	36.7	-	-	-	39.45	-	-	-	8.04	-	-	-	8.53	-	-	-	27.35	-	-	-	19.46	-	-	-	25.21	123	2	2	31.7	-	-	-
GSVIVG01016537001	Unknown protein; contains IPR018181 (Heat shock protein 70, conserved site)	7	752.26	-	-	-	799.64	-	-	-	465.23	-	-	-	658.47	-	-	-	367.32	-	-	-	750.86	-	-	-	661.64	4107	3	3	371.76	-	-	-
GSVIVG01016562001	Serine/arginine rich splicing factor, putative; contains IPR012677 (Nucleotide-binding, alpha-beta plait)	4	54.47	-	-	-	46.06	-	-	-	53.92	-	-	-	49.96	342	3	2	51.66	-	-	-	58.74	-	-	-	49.93	-	-	-	69.16	-	-	-
GSVIVG01016567001	70-kDa heat shock protein; contains IPR013126 (Heat shock protein 70 family)	7/8	2.61	-	-	-	1.64	-	-	-	0.86	-	-	-	0.88	-	-	-	1.71	-	-	-	1.58	-	-	-	4.02	0	10	7	2.2	4	8	8
GSVIVG01016576001	Histone H4; contains IPR001951 (Histone H4), IPR009072 (Histone-fold)	1	27	1096	1	1	16.79	-	-	-	87.46	-	-	-	69.75	-	-	-	42.55	-	-	-	6.27	-	-	-	15.18	-	-	-	16.39	-	-	-
GSVIVG01016577001	Histone H4; contains IPR001951 (Histone H4), IPR009072 (Histone-fold)	1	138.71	1727	6	4	62.66	-	-	-	252.6	-	-	-	271.98	-	-	-	110.41	-	-	-	30.49	-	-	-	35.75	-	-	-	48.51	-	-	-
GSVIVG01016585001	Putative uncharacterized protein T2E22.10	8	6.93	-	-	-	8.96	-	-	-	11.48	-	-	-	11.82	-	-	-	5.11	-	-	-	13.23	-	-	-	12.12	-	-	-	16.29	134	5	2
GSVIVG01016589001	Binding protein; contains IPR019607 (Putative zinc-finger domain)	2	13.52	-	-	-	15.79	921	7	4	14.3	-	-	-	13.15	-	-	-	6.93	-	-	-	28.04	-	-	-	17.22	-	-	-	20.49	-	-	-
GSVIVG01016593001	Actin depolymerizing factor, putative; contains IPR002108 (Actin-binding, cofilin/tropomyosin type), IPR017904 (ADF/Cofilin/Destrin)	1/5/6	299.63	19153	7	6	327.06	-	-	-	138.22	-	-	-	149.64	-	-	-	395.74	6943	2	2	217.65	13791	7	3	181.85	-	-	-	149.36	-	-	-
GSVIVG01016595001	30S ribosomal protein S8, putative; contains IPR000630 (Ribosomal protein S8)	1/6/7	87.65	11960	3	3	43.49	-	-	-	76.25	-	-	-	65.86	-	-	-	113.72	-	-	-	102.31	3861	4	4	45.33	2441	2	2	57.17	-	-	-
GSVIVG01016596001	Ras-like protein Rab-8A; contains IPR001806 (Small GTPase superfamily), IPR005225 (Small GTP-binding protein domain), IPR027417 (P-loop containing nucleoside triphosphate hydrolase)	1	100.08	2459	3	2	100.21	-	-	-	81.15	-	-	-	82.54	-	-	-	112.44	-	-	-	103.45	-	-	-	94.73	-	-	-	93.17	-	-	-
GSVIVG01016597001	2-oxoglutarate dehydrogenase, E1 component; contains IPR011603 (2-oxoglutarate dehydrogenase, E1 component)	6	42.29	-	-	-	61.36	-	-	-	58.74	-	-	-	57.1	-	-	-	44.74	-	-	-	70.22	1038	13	2	44.29	-	-	-	45.19	-	-	-
GSVIVG01016599001	DNA binding protein, putative	5	29.35	-	-	-	34.45	-	-	-	7.37	-	-	-	6.63	-	-	-	23.04	936	2	2	32.11	-	-	-	10.87	-	-	-	13.76	-	-	-
GSVIVG01016615001	Aquaporin; contains IPR000425 (Major intrinsic protein), IPR023271 (Aquaporin-like)	6	30.78	-	-	-	63.79	-	-	-	66.77	-	-	-	84.64	-	-	-	104.22	-	-	-	20.14	1102	2	2	28.21	-	-	-	10.1	-	-	-
GSVIVG01016617001	ABC transporter ATP-binding protein; contains IPR011527 (ABC transporter, transmembrane domain, type 1), IPR027417 (P-loop containing nucleoside triphosphate hydrolase)	8	17.28	-	-	-	23.81	-	-	-	21.77	-	-	-	23.72	-	-	-	11.27	-	-	-	28.73	-	-	-	25.29	-	-	-	25.78	432	2	2
GSVIVG01016639001	Beta-hexosaminidase 1; contains IPR015882 (Glycosyl hydrolase family 20, domain 2), IPR017853 (Glycoside hydrolase, superfamily), IPR025705 (Beta-hexosaminidase subunit alpha/beta)	1/6	41.3	4820	6	6	34.33	-	-	-	36.36	-	-	-	43.32	-	-	-	39.57	-	-	-	47.64	525	1	1	55.45	-	-	-	50.8	-	-	-
GSVIVG01016640001	Metal tolerance protein; contains IPR002524 (Cation efflux protein), IPR027469 (Cation efflux protein transmembrane domain), IPR027470 (Cation efflux protein cytoplasmic domain)	6	22.6	-	-	-	34.79	-	-	-	29.78	-	-	-	27.85	-	-	-	23.86	-	-	-	15.87	459	2	2	17.59	-	-	-	11.74	-	-	-
GSVIVG01016650001	Phytoene desaturase 1; contains IPR001613 (Flavin amine oxidase), IPR014102 (Phytoene desaturase)	2	39.27	-	-	-	40.23	31	2	2	16.22	-	-	-	15.27	-	-	-	26.01	-	-	-	30.63	-	-	-	13.01	-	-	-	12.22	-	-	-
GSVIVG01016652001	PM H+-ATPase R; contains IPR001757 (Cation-transporting P-type ATPase), IPR023214 (HAD-like domain), IPR023298 (P-type ATPase, transmembrane domain)	1	64.17	5489	11	9	117.2	-	-	-	126.59	-	-	-	133.07	-	-	-	56.37	-	-	-	40.13	-	-	-	25.82	-	-	-	30.92	-	-	-
GSVIVG01016654001	Probable receptor-like protein kinase; contains IPR011009 (Protein kinase-like domain), IPR013210 (Leucine-rich repeat-containing N-terminal, type 2)	1/6	50.22	1444	4	3	33.7	-	-	-	50.5	-	-	-	50.04	-	-	-	37.81	-	-	-	51.31	900	3	3	53.72	-	-	-	40.54	-	-	-
GSVIVG01016655001	26S protease regulatory subunit 7; contains IPR005937 (26S proteasome subunit P45), IPR027417 (P-loop containing nucleoside triphosphate hydrolase)	2	192.79	-	-	-	198.61	2348	5	4	173.28	-	-	-	173.9	-	-	-	187.78	-	-	-	213.81	-	-	-	134.92	-	-	-	124.65	-	-	-
GSVIVG01016663001	Ubiquitin conjugating enzyme J2; contains IPR016135 (Ubiquitin-conjugating enzyme/RWD-like)	2/5	100.82	-	-	-	70.1	2696	7	6	62.08	-	-	-	68.07	-	-	-	67.06	4179	3	3	72.37	-	-	-	68.11	-	-	-	67.7	-	-	-
GSVIVG01016666001	Unknown protein	2	9.3	-	-	-	11.01	2499	2	2	1.55	-	-	-	1.46	-	-	-	9.58	-	-	-	14.88	-	-	-	0.78	-	-	-	0.29	-	-	-
GSVIVG01016667001	Pectinesterase; contains IPR011050 (Pectin lyase fold/virulence factor)	1/4/5/6	101.15	6386	3	3	79.46	-	-	-	51.65	-	-	-	58.79	586	2	2	151.41	2189	2	2	82.4	1091	4	4	69.89	-	-	-	45.32	-	-	-
GSVIVG01016674001	1-phosphatidylinositol-3-phosphate 5-kinase; contains IPR002423 (Chaperonin Cpn60/TCP-1), IPR002498 (Phosphatidylinositol-4-phosphate 5-kinase, core), IPR013083 (Zinc finger, RING/FYVE/PHD-type), IPR027409 (GroEL-like apical domain), IPR027483 (Phosphatidylinositol-4-phosphate 5-kinase, C-terminal), IPR027484 (Phosphatidylinositol-4-phosphate 5-kinase, N-terminal domain)	7/8	9.52	-	-	-	14.8	-	-	-	12.9	-	-	-	12.93	-	-	-	8.43	-	-	-	18.11	-	-	-	20.15	101	45	13	19.58	160	36	13
GSVIVG01016680001	ARID/BRIGHT DNA-binding domain-containing protein; contains IPR001606 (ARID/BRIGHT DNA-binding domain), IPR013083 (Zinc finger, RING/FYVE/PHD-type)	6	18.92	-	-	-	19.46	-	-	-	30.68	-	-	-	31.97	-	-	-	13.73	-	-	-	15.43	386	2	2	24.71	-	-	-	29.64	-	-	-
GSVIVG01016682001	Putative subtilisin serine protease; contains IPR015500 (Peptidase S8, subtilisin-related), IPR023828 (Peptidase S8, subtilisin, Ser-active site)	6/7	39.07	-	-	-	24.74	-	-	-	69.24	-	-	-	72.08	-	-	-	33.69	-	-	-	16.54	196	1	1	51	877	2	2	54.12	-	-	-
GSVIVG01016684001	Ethylene-responsive transcription factor	1/5/6/7/8	310.28	20896	7	5	425.43	-	-	-	232.28	-	-	-	275.51	-	-	-	399.06	6275	2	2	271.81	2736	1	1	340.19	8671	7	5	382.36	14581	7	5
GSVIVG01016691001	GDSL esterase/lipase; contains IPR001087 (Lipase, GDSL)	8	0.61	-	-	-	2.52	-	-	-	27.55	-	-	-	30.29	-	-	-	8.63	-	-	-	1.71	-	-	-	56.01	-	-	-	6.75	189	3	2
GSVIVG01016693001	Polyphosphoinositide phosphatase; contains IPR002013 (Synaptojanin, N-terminal)	2	40.77	-	-	-	39.9	605	2	2	32.73	-	-	-	29.71	-	-	-	24.61	-	-	-	32.29	-	-	-	32.6	-	-	-	31.52	-	-	-
GSVIVG01016696001	CCAAT-box-binding transcription factor-like protein; contains IPR005612 (CCAAT-binding factor), IPR016024 (Armadillo-type fold)	2	11.55	-	-	-	16.31	731	2	2	19.53	-	-	-	17.07	-	-	-	8.28	-	-	-	24.24	-	-	-	9.51	-	-	-	12.77	-	-	-
GSVIVG01016698001	SAUR33-auxin-responsive SAUR family member; contains IPR003676 (Auxin responsive SAUR protein)	5	14.07	-	-	-	9.03	-	-	-	9.87	-	-	-	7.51	-	-	-	20.51	448	2	2	33.31	-	-	-	1.05	-	-	-	5.52	-	-	-
GSVIVG01016701001	Auxin-repressed protein-like protein; contains IPR008406 (Dormancyauxin associated)	1/6	172.65	3192	14	3	115.79	-	-	-	64.7	-	-	-	42.73	-	-	-	118.45	-	-	-	190.71	2994	11	3	130.02	-	-	-	218.14	-	-	-
GSVIVG01016716001	At1g72390-like protein; contains IPR021950 (Transcription factor Spt20)	1/6	10.69	81	6	3	22.02	-	-	-	24.54	-	-	-	24.72	-	-	-	7.84	-	-	-	18.82	264	17	4	17.68	-	-	-	20.14	-	-	-
GSVIVG01016719001	Tetratricopeptide repeat protein; contains IPR011990 (Tetratricopeptide-like helical), IPR024816 (Tetrapyrrole biosynthesis regulator FLU)	1	18.91	1153	2	2	22.92	-	-	-	24.57	-	-	-	23.62	-	-	-	31.66	-	-	-	15.45	-	-	-	6.91	-	-	-	8.95	-	-	-
GSVIVG01016720001	Polyadenylate-binding protein; contains IPR012677 (Nucleotide-binding, alpha-beta plait)	5	78.58	-	-	-	58.26	-	-	-	71.58	-	-	-	72.7	-	-	-	65.43	2377	3	3	86.77	-	-	-	66.73	-	-	-	90.89	-	-	-
GSVIVG01016721001	Jasmonate-zim-domain protein 1; contains IPR010399 (Tify), IPR018467 (CO/COL/TOC1, conserved site)	7	33.62	-	-	-	20.95	-	-	-	54.48	-	-	-	50.2	-	-	-	51.42	-	-	-	46.88	-	-	-	157.74	1297	2	2	113.31	-	-	-
GSVIVG01016735001	Subtilisin-like protease 2; contains IPR004837 (Sodium/calcium exchanger membrane region), IPR015500 (Peptidase S8, subtilisin-related), IPR023828 (Peptidase S8, subtilisin, Ser-active site)	1/2/6	30.87	899	4	2	26.49	1424	3	2	22.84	-	-	-	24.53	-	-	-	26.22	-	-	-	50.32	1195	9	2	27.72	-	-	-	28.37	-	-	-
GSVIVG01016738001	Lipoxygenase; contains IPR000907 (Lipoxygenase), IPR008976 (Lipase/lipooxygenase, PLAT/LH2), IPR027433 (Lipoxygenase, domain 3)	7	10.52	-	-	-	14.2	-	-	-	234.04	-	-	-	207.2	-	-	-	9.94	-	-	-	11.04	-	-	-	226.1	1500	3	3	95.63	-	-	-
GSVIVG01016739001	Cytochrome P450; contains IPR001128 (Cytochrome P450)	1/6	191.04	552	4	3	42.62	-	-	-	33.17	-	-	-	39.66	-	-	-	51.77	-	-	-	313.21	873	4	4	98.82	-	-	-	61.38	-	-	-
GSVIVG01016740001	DAG protein	8	2.24	-	-	-	4.55	-	-	-	4.73	-	-	-	3.49	-	-	-	5.15	-	-	-	1.93	-	-	-	1.56	-	-	-	2.67	3	4	2
GSVIVG01016749001	(P)ppGpp synthetase, RelA/SpoT family; contains IPR003607 (HD/PDEase domain), IPR007685 (RelA/SpoT), IPR026020 ((p)ppGpp synthetase)	8	49.9	-	-	-	57.56	-	-	-	34.97	-	-	-	40.38	-	-	-	32.42	-	-	-	30.41	-	-	-	60.16	-	-	-	68.1	1435	3	3
GSVIVG01016776001	4'-phosphopantetheinyl transferase; contains IPR008278 (4'-phosphopantetheinyl transferase superfamily)	5	15.17	-	-	-	6.68	-	-	-	14.87	-	-	-	12.49	-	-	-	5.4	7	2	2	22.61	-	-	-	12	-	-	-	14.97	-	-	-
GSVIVG01016777001	Myb family transcription factor; contains IPR009057 (Homeodomain-like)	2/5/7	55.17	-	-	-	60.49	404	14	7	64.24	-	-	-	59.75	-	-	-	34.35	683	12	4	54.16	-	-	-	49.64	1411	3	3	72.57	-	-	-
GSVIVG01016781001	Putative DUF1296 domain containing family protein; contains IPR009060 (UBA-like), IPR009719 (Protein of unknown function DUF1296)	8	23.52	-	-	-	29.02	-	-	-	39.71	-	-	-	43.08	-	-	-	24.58	-	-	-	39.62	-	-	-	39.01	-	-	-	44.77	354	2	2
GSVIVG01016790001	Nuclear transcription factor Y subunit A-3, putative; contains IPR001289 (CCAAT-binding transcription factor, subunit B)	8	10.33	-	-	-	5.25	-	-	-	3.85	-	-	-	4.15	-	-	-	2.76	-	-	-	6.32	-	-	-	26.88	-	-	-	65.27	34	2	2
GSVIVG01016794001	Midasin; contains IPR002035 (von Willebrand factor, type A), IPR011704 (ATPase, dynein-related, AAA domain), IPR025662 (Sigma-54 interaction domain, ATP-binding site 1), IPR027417 (P-loop containing nucleoside triphosphate hydrolase)	5	2.26	-	-	-	5.19	-	-	-	7.75	-	-	-	5.9	-	-	-	1.8	74	2	2	10.53	-	-	-	7.47	-	-	-	11.94	-	-	-
GSVIVG01016795001	60S ribosomal protein L9; contains IPR000702 (Ribosomal protein L6)	2	325.92	-	-	-	244.72	7298	2	2	324.34	-	-	-	294.18	-	-	-	496.89	-	-	-	471.39	-	-	-	221.15	-	-	-	336.37	-	-	-
GSVIVG01016807001	Casein kinase, putative; contains IPR011009 (Protein kinase-like domain)	1	107.29	348	3	3	107.61	-	-	-	94.95	-	-	-	85.74	-	-	-	111.95	-	-	-	106.62	-	-	-	105.37	-	-	-	111.88	-	-	-
GSVIVG01016815001	Putative receptor-like kinase; contains IPR011009 (Protein kinase-like domain), IPR013320 (Concanavalin A-like lectin/glucanase, subgroup), IPR014729 (Rossmann-like alpha/beta/alpha sandwich fold)	2	1.31	-	-	-	1.02	4	5	3	0.93	-	-	-	0.72	-	-	-	1.43	-	-	-	3.61	-	-	-	0.65	-	-	-	1.36	-	-	-
GSVIVG01016816001	Protein phosphatase 2c, putative; contains IPR001932 (Protein phosphatase 2C (PP2C)-like), IPR015655 (Protein phosphatase 2C)	2	37.19	-	-	-	53.92	701	2	2	66.79	-	-	-	55.69	-	-	-	25.93	-	-	-	24.05	-	-	-	18.41	-	-	-	28.24	-	-	-
GSVIVG01016817001	DNA-directed RNA polymerase I subunit rpa49; contains IPR009668 (RNA polymerase I associated factor, A49-like)	2	40.83	-	-	-	22.22	24	2	2	29.75	-	-	-	26.84	-	-	-	25.52	-	-	-	59.32	-	-	-	13.9	-	-	-	15.27	-	-	-
GSVIVG01016844001	Myosin-like protein	6	80.24	-	-	-	97.11	-	-	-	44.8	-	-	-	40.47	-	-	-	64.64	-	-	-	72.4	1064	3	3	45.51	-	-	-	47.44	-	-	-
GSVIVG01016847001	ATP-dependent RNA helicase; contains IPR001650 (Helicase, C-terminal), IPR014001 (Helicase, superfamily 1/2, ATP-binding domain), IPR014014 (RNA helicase, DEAD-box type, Q motif), IPR027417 (P-loop containing nucleoside triphosphate hydrolase)	2	34.54	-	-	-	38.36	212	2	2	29.47	-	-	-	26.95	-	-	-	37.16	-	-	-	42.38	-	-	-	24.88	-	-	-	26.09	-	-	-
GSVIVG01016848001	Mini-ribonuclease 3; contains IPR000999 (Ribonuclease III domain), IPR008226 (Mini-ribonuclease 3 like)	2/5	23.93	-	-	-	13.88	16	6	6	29.89	-	-	-	24	-	-	-	15.33	16	11	4	22.23	-	-	-	4.75	-	-	-	6.47	-	-	-
GSVIVG01016849001	Beta-galactosidase; contains IPR000922 (D-galactoside/L-rhamnose binding SUEL lectin domain), IPR001944 (Glycoside hydrolase, family 35), IPR017853 (Glycoside hydrolase, superfamily)	1/2/5/6	81.68	14122	10	5	107.61	3330	3	2	66.59	-	-	-	52.98	-	-	-	103.32	1536	4	2	219.63	4503	2	2	58.21	-	-	-	61.56	-	-	-
GSVIVG01016851001	Transmembrane 9 superfamily protein member; contains IPR004240 (Nonaspanin (TM9SF)), IPR016196 (Major facilitator superfamily domain, general substrate transporter)	2/5/6/7	95.78	-	-	-	97.91	726	2	2	137.23	-	-	-	155.68	-	-	-	94.99	1260	4	3	101.46	3395	2	2	113.47	1359	4	4	139.09	-	-	-
GSVIVG01016867001	Zinc finger protein; contains IPR013087 (Zinc finger C2H2-type/integrase DNA-binding domain), IPR022755 (Zinc finger, double-stranded RNA binding)	2/5	15.8	-	-	-	22.06	664	7	5	8.58	-	-	-	9.01	-	-	-	14.32	460	2	2	11.88	-	-	-	21.02	-	-	-	20.21	-	-	-
GSVIVG01016876001	Phospholipase D; contains IPR008973 (C2 calcium/lipid-binding domain, CaLB), IPR015679 (Phospholipase D family), IPR024632 (Phospholipase D, C-terminal)	1	1.02	1321	1	1	0.75	-	-	-	0.21	-	-	-	0.21	-	-	-	0.6	-	-	-	3.37	-	-	-	0.08	-	-	-	0.07	-	-	-
GSVIVG01016879001	ABC transporter C family member; contains IPR011527 (ABC transporter, transmembrane domain, type 1), IPR027417 (P-loop containing nucleoside triphosphate hydrolase)	2/6	13	-	-	-	32.35	304	3	2	7.62	-	-	-	8.03	-	-	-	31.34	-	-	-	59.54	686	2	2	7.79	-	-	-	7.99	-	-	-
GSVIVG01016886001	Hydrogen-transporting ATP synthase, rotational mechanism, putative; contains IPR006808 (ATPase, F0 complex, subunit G, mitochondrial)	2	40.74	-	-	-	28.13	2741	4	4	24.2	-	-	-	22.3	-	-	-	43.19	-	-	-	52.5	-	-	-	25.23	-	-	-	24.41	-	-	-
GSVIVG01016891001	Glutamate dehydrogenase, putative; contains IPR006095 (Glutamate/phenylalanine/leucine/valine dehydrogenase), IPR016040 (NAD(P)-binding domain)	2	42.57	-	-	-	46.36	1762	2	2	37.71	-	-	-	33.32	-	-	-	30.41	-	-	-	54.73	-	-	-	75.77	-	-	-	68.47	-	-	-
GSVIVG01016913001	Charged multivesicular body protein 4b; contains IPR005024 (Snf7)	1	60.66	6	2	2	66.18	-	-	-	26.68	-	-	-	20.37	-	-	-	47.67	-	-	-	45.49	-	-	-	51.98	-	-	-	56.14	-	-	-
GSVIVG01016930001	Unknown protein	1	1.16	2742	2	2	23.01	-	-	-	38.74	-	-	-	53.82	-	-	-	86.02	-	-	-	84.01	-	-	-	1.46	-	-	-	1.06	-	-	-
GSVIVG01016949001	GDSL esterase/lipase; contains IPR001087 (Lipase, GDSL)	4	93.55	-	-	-	76.48	-	-	-	300.54	-	-	-	284.45	0	2	2	87.4	-	-	-	20.49	-	-	-	0	-	-	-	0	-	-	-
GSVIVG01016969001	Putative poly(A) polymerase; contains IPR014492 (Poly(A) polymerase)	2/5	48.38	-	-	-	52.39	3322	7	7	87.86	-	-	-	73.9	-	-	-	29.22	1348	53	2	59.04	-	-	-	105.49	-	-	-	114.24	-	-	-
GSVIVG01016972001	Auxin-responsive protein; contains IPR003311 (AUX/IAA protein)	2	108.56	-	-	-	60.63	1046	3	3	110.45	-	-	-	81.4	-	-	-	40.05	-	-	-	46.98	-	-	-	88.25	-	-	-	90.16	-	-	-
GSVIVG01016975001	Receptor protein kinase, putative; contains IPR011009 (Protein kinase-like domain), IPR018392 (Peptidoglycan-binding lysin domain)	6	23.12	-	-	-	17.53	-	-	-	40.37	-	-	-	38.76	-	-	-	15.36	-	-	-	13.9	152	1	1	25.68	-	-	-	20.64	-	-	-
GSVIVG01016997001	Malic enzyme; contains IPR001891 (Malic oxidoreductase)	6	131.33	-	-	-	76.79	-	-	-	269.31	-	-	-	230.55	-	-	-	92.02	-	-	-	81.92	2195	2	2	77.39	-	-	-	75.1	-	-	-
GSVIVG01017003001	Casein kinase I; contains IPR011009 (Protein kinase-like domain)	2	27.26	-	-	-	42.07	505	2	2	45.66	-	-	-	43.77	-	-	-	33.49	-	-	-	30.78	-	-	-	33.24	-	-	-	44.57	-	-	-
GSVIVG01017010001	Class III homeobox-leucine zipper protein; contains IPR002913 (START domain), IPR009057 (Homeodomain-like), IPR013978 (MEKHLA), IPR023393 (START-like domain)	1/2	50.83	3	2	2	33.13	1901	3	3	62.67	-	-	-	57.96	-	-	-	42.44	-	-	-	57.1	-	-	-	48.44	-	-	-	57	-	-	-
GSVIVG01017032001	60 kDa chaperonin; contains IPR002423 (Chaperonin Cpn60/TCP-1), IPR027409 (GroEL-like apical domain), IPR027413 (GroEL-like equatorial domain)	1/6	27.2	2975	2	2	80.49	-	-	-	89.42	-	-	-	73.52	-	-	-	61.13	-	-	-	28.82	107	2	2	22.87	-	-	-	33.4	-	-	-
GSVIVG01017041001	Ferredoxin; contains IPR012675 (Beta-grasp domain)	1	6.43	31930	4	4	3.47	-	-	-	2.7	-	-	-	3.53	-	-	-	3.52	-	-	-	3.03	-	-	-	0.08	-	-	-	0.05	-	-	-
GSVIVG01017042001	Putative aquaporin; contains IPR000425 (Major intrinsic protein), IPR023271 (Aquaporin-like)	1/2/6	507.61	46767	22	7	306.97	3374	3	2	49.88	-	-	-	95.67	-	-	-	1647.54	-	-	-	917.32	8113	18	4	396.29	-	-	-	499.61	-	-	-
GSVIVG01017046001	Auxin-responsive protein; contains IPR003311 (AUX/IAA protein)	2	91.68	-	-	-	64.08	8	3	2	113.4	-	-	-	121.05	-	-	-	60.83	-	-	-	20.76	-	-	-	108.63	-	-	-	94.97	-	-	-
GSVIVG01017062001	Membrane protein-like; contains IPR002781 (Transmembrane protein TauE like)	7/8	3.08	-	-	-	5.04	-	-	-	9.07	-	-	-	10.99	-	-	-	7.17	-	-	-	1.69	-	-	-	22.07	2	3	3	12.53	7	5	4
GSVIVG01017064001	Harpin-induced protein; contains IPR004864 (Late embryogenesis abundant protein, LEA-14)	2	69.25	-	-	-	82.78	1131	6	3	30.56	-	-	-	42.51	-	-	-	62.79	-	-	-	37.34	-	-	-	85.3	-	-	-	157.16	-	-	-
GSVIVG01017069001	Glyoxylate/hydroxypyruvate reductase B; contains IPR006139 (D-isomer specific 2-hydroxyacid dehydrogenase, catalytic domain), IPR016040 (NAD(P)-binding domain)	2/5/6	158.32	-	-	-	80.93	2272	4	4	174.57	-	-	-	163.12	-	-	-	102.74	2852	2	2	160.2	4296	7	5	61.44	-	-	-	48.33	-	-	-
GSVIVG01017071001	Photosystem I reaction center subunit VI; contains IPR004928 (Photosystem I PsaH, reaction centre subunit VI)	1/6	881.9	18741	7	3	551.02	-	-	-	392	-	-	-	490.37	-	-	-	966.57	-	-	-	256.85	9473	2	2	7.79	-	-	-	5.91	-	-	-
GSVIVG01017072001	30S ribosomal protein S17, putative; contains IPR000266 (Ribosomal protein S17), IPR012340 (Nucleic acid-binding, OB-fold)	1	170.69	5386	4	3	120.08	-	-	-	65.07	-	-	-	76.38	-	-	-	197.94	-	-	-	101.03	-	-	-	13.1	-	-	-	15.21	-	-	-
GSVIVG01017081001	Ribosomal protein L37; contains IPR001569 (Ribosomal protein L37e), IPR011332 (Ribosomal protein, zinc-binding domain)	1/6	207.63	6855	3	3	118.16	-	-	-	250.35	-	-	-	234.44	-	-	-	321.74	-	-	-	238.99	1955	2	2	109.28	-	-	-	143.37	-	-	-
GSVIVG01017085001	Unknown protein	6	23.9	-	-	-	9.65	-	-	-	29.41	-	-	-	34.98	-	-	-	24.48	-	-	-	16.49	448	2	2	10.46	-	-	-	8.35	-	-	-
GSVIVG01017086001	BY-2 kinesin-like protein 10; contains IPR001752 (Kinesin, motor domain), IPR027417 (P-loop containing nucleoside triphosphate hydrolase)	1	18.78	183	2	2	9.7	-	-	-	47.2	-	-	-	49.65	-	-	-	15.85	-	-	-	18.94	-	-	-	20.62	-	-	-	15.43	-	-	-
GSVIVG01017101001	Putative bZIP protein; contains IPR006867 (Domain of unknown function DUF632), IPR006868 (Domain of unknown function DUF630)	2	40.11	-	-	-	75.65	1676	4	4	30.43	-	-	-	27.16	-	-	-	44.66	-	-	-	65.54	-	-	-	40.38	-	-	-	42.35	-	-	-
GSVIVG01017110001	Heat shock 70 kDa protein, putative; contains IPR013126 (Heat shock protein 70 family)	2	87.86	-	-	-	94.29	2273	2	2	159.32	-	-	-	139.09	-	-	-	88.32	-	-	-	147.06	-	-	-	246.16	-	-	-	108.74	-	-	-
GSVIVG01017111001	Pentatricopeptide repeat-containing protein, putative; contains IPR002885 (Pentatricopeptide repeat), IPR011990 (Tetratricopeptide-like helical)	1	2.13	15	1	1	2.16	-	-	-	3.02	-	-	-	2.98	-	-	-	1.51	-	-	-	3.34	-	-	-	2.66	-	-	-	1.3	-	-	-
GSVIVG01017121001	Coatomer beta subunit, putative; contains IPR011990 (Tetratricopeptide-like helical), IPR016453 (Coatomer beta' subunit (COPB2))	1/2/6	49.68	2878	6	3	62.32	1203	6	2	84.12	-	-	-	84.91	-	-	-	56.16	-	-	-	84.09	1686	2	2	86.88	-	-	-	90.64	-	-	-
GSVIVG01017123001	Ran-binding protein, putative; contains IPR011993 (Pleckstrin homology-like domain), IPR015007 (Nuclear pore complex, NUP2/50/61)	5	69.62	-	-	-	72.3	-	-	-	64.71	-	-	-	51.98	-	-	-	54.95	1771	3	3	66.54	-	-	-	40.53	-	-	-	50.68	-	-	-
GSVIVG01017132001	Glycosyl transferase group 1; contains IPR001296 (Glycosyl transferase, family 1)	2/5/6	15.75	-	-	-	14.81	25	14	9	15.3	-	-	-	15.56	-	-	-	10.86	22	9	7	11.84	183	4	2	14.63	-	-	-	19.8	-	-	-
GSVIVG01017153001	DNA repair protein XRCC1; contains IPR001357 (BRCT domain)	1	9.97	522	3	3	7.79	-	-	-	11.06	-	-	-	8.06	-	-	-	7.88	-	-	-	9.57	-	-	-	7.68	-	-	-	8.76	-	-	-
GSVIVG01017155001	Ring finger protein, putative; contains IPR013083 (Zinc finger, RING/FYVE/PHD-type)	1/2	21.22	1265	8	6	18.5	177	1	1	15.92	-	-	-	14.74	-	-	-	14.69	-	-	-	16.08	-	-	-	19.79	-	-	-	22.13	-	-	-
GSVIVG01017171001	Aspartate aminotransferase, putative; contains IPR015424 (Pyridoxal phosphate-dependent transferase)	2	53.1	-	-	-	107.02	5304	8	6	35.08	-	-	-	35.43	-	-	-	87.38	-	-	-	75.05	-	-	-	24.46	-	-	-	23.2	-	-	-
GSVIVG01017172001	Katanin p60 ATPase-containing subunit, putative; contains IPR015415 (Vps4 oligomerisation, C-terminal), IPR027417 (P-loop containing nucleoside triphosphate hydrolase)	1	22.19	180	2	2	24.05	-	-	-	26.84	-	-	-	26.67	-	-	-	25.98	-	-	-	23.79	-	-	-	19.1	-	-	-	20.13	-	-	-
GSVIVG01017201001	ABC transporter G family member 40; contains IPR013525 (ABC-2 type transporter), IPR013581 (Plant PDR ABC transporter associated), IPR027417 (P-loop containing nucleoside triphosphate hydrolase)	2	10.13	-	-	-	8.3	866	2	2	5.12	-	-	-	4.64	-	-	-	5.43	-	-	-	30.11	-	-	-	18.14	-	-	-	13.29	-	-	-
GSVIVG01017204001	ABC transporter G family member 40; contains IPR013525 (ABC-2 type transporter), IPR013581 (Plant PDR ABC transporter associated), IPR027417 (P-loop containing nucleoside triphosphate hydrolase)	7/8	47.48	-	-	-	90.44	-	-	-	39.12	-	-	-	41.41	-	-	-	46.03	-	-	-	79.42	-	-	-	81.05	1107	8	6	86.04	2374	3	3
GSVIVG01017205001	Putative uncharacterized protein P0453G03.24; contains IPR021319 (Protein of unknown function DUF2921)	1	8.06	44	2	2	5.5	-	-	-	8.43	-	-	-	9.93	-	-	-	3.92	-	-	-	7.53	-	-	-	10.67	-	-	-	10.83	-	-	-
GSVIVG01017211001	ADP/ATP carrier protein; contains IPR004667 (ADP/ATP carrier protein), IPR016196 (Major facilitator superfamily domain, general substrate transporter)	2	87.08	-	-	-	136.74	4866	8	6	107.36	-	-	-	100.96	-	-	-	72.83	-	-	-	91.14	-	-	-	71.69	-	-	-	244.88	-	-	-
GSVIVG01017215001	Alpha/beta-hydrolase-like protein; contains IPR000639 (Epoxide hydrolase-like)	1	12.1	238	1	1	6.64	-	-	-	20.35	-	-	-	26.18	-	-	-	13.57	-	-	-	12.48	-	-	-	28.56	-	-	-	31.41	-	-	-
GSVIVG01017218001	Histone H2A; contains IPR009072 (Histone-fold)	2	141.38	-	-	-	136.81	1131	2	2	120.9	-	-	-	135.41	-	-	-	126.39	-	-	-	94	-	-	-	101.69	-	-	-	115.79	-	-	-
GSVIVG01017219001	Eukaryotic translation initiation factor 3 subunit I; contains IPR015943 (WD40/YVTN repeat-like-containing domain), IPR020472 (G-protein beta WD-40 repeat)	5	34.23	-	-	-	32.65	-	-	-	31.78	-	-	-	32.41	-	-	-	56.11	394	4	4	43.23	-	-	-	35.71	-	-	-	36.96	-	-	-
GSVIVG01017243001	Periodic tryptophan protein 2; contains IPR007148 (Small-subunit processome, Utp12), IPR015943 (WD40/YVTN repeat-like-containing domain), IPR020472 (G-protein beta WD-40 repeat), IPR027145 (Periodic tryptophan protein 2)	1	12.18	97	3	2	16.98	-	-	-	17.3	-	-	-	14.99	-	-	-	15.56	-	-	-	26.16	-	-	-	7.68	-	-	-	10.57	-	-	-
GSVIVG01017253001	Biotin carboxyl carrier protein of acetyl-CoA carboxylase, putative; contains IPR000089 (Biotin/lipoyl attachment)	2/5	39.59	-	-	-	21.33	478	80	40	29.81	-	-	-	31.68	-	-	-	28.9	346	100	36	42.01	-	-	-	5.23	-	-	-	5.97	-	-	-
GSVIVG01017289001	Nucleic acid binding protein; contains IPR002775 (DNA/RNA-binding protein Alba-like)	6	76.55	-	-	-	66.47	-	-	-	48.88	-	-	-	46.14	-	-	-	78.79	-	-	-	58.88	46	2	2	43.91	-	-	-	45.56	-	-	-
GSVIVG01017300001	Thiol-disulfide oxidoreductase DCC; contains IPR007263 (Putative thiol-disulphide oxidoreductase DCC)	2	22.84	-	-	-	18.81	393	4	2	7.68	-	-	-	7.57	-	-	-	16.34	-	-	-	11.94	-	-	-	7.26	-	-	-	7.47	-	-	-
GSVIVG01017308001	ATP-dependent RNA helicase; contains IPR001650 (Helicase, C-terminal), IPR014001 (Helicase, superfamily 1/2, ATP-binding domain), IPR014014 (RNA helicase, DEAD-box type, Q motif), IPR027417 (P-loop containing nucleoside triphosphate hydrolase)	1/8	93.37	2424	3	1	143.77	-	-	-	91.19	-	-	-	83.57	-	-	-	100.01	-	-	-	110.3	-	-	-	42.11	-	-	-	58.88	5	1	1
GSVIVG01017316001	Phospholipase D; contains IPR008973 (C2 calcium/lipid-binding domain, CaLB), IPR015679 (Phospholipase D family)	1/6	144.74	1012	2	2	245.23	-	-	-	349.94	-	-	-	323.46	-	-	-	85.2	-	-	-	197.67	8315	2	2	225.96	-	-	-	199.34	-	-	-
GSVIVG01017317001	Phospholipase D; contains IPR015679 (Phospholipase D family), IPR024632 (Phospholipase D, C-terminal)	2	278.25	-	-	-	296.24	3266	2	2	396.69	-	-	-	366.17	-	-	-	218.78	-	-	-	207.62	-	-	-	364.05	-	-	-	266.6	-	-	-
GSVIVG01017330001	Methyl binding domain protein; contains IPR016177 (DNA-binding, integrase-type)	2	106.13	-	-	-	80.82	1437	2	2	132.6	-	-	-	89.81	-	-	-	53.84	-	-	-	58.81	-	-	-	74.8	-	-	-	85.15	-	-	-
GSVIVG01017346001	Pre-mRNA-processing-splicing factor, putative; contains IPR000555 (JAB1/Mov34/MPN/PAD-1), IPR012337 (Ribonuclease H-like domain), IPR012591 (Pre-mRNA-processing-splicing factor 8), IPR012592 (PROCN), IPR012984 (PRO, C-terminal), IPR019580 (Pre-mRNA-processing-splicing factor 8, U6-snRNA-binding), IPR019581 (Pre-mRNA-processing-splicing factor 8, U5-snRNA-binding), IPR019582 (RNA recognition motif…	2/5	32.8	-	-	-	59.82	958	4	3	100.79	-	-	-	98.32	-	-	-	29.92	877	4	2	74.99	-	-	-	55.2	-	-	-	66.52	-	-	-
GSVIVG01017348001	Protein kinase, putative; contains IPR011009 (Protein kinase-like domain), IPR025422 (DOG1 domain)	2	30.72	-	-	-	45.32	660	2	2	15.74	-	-	-	14.77	-	-	-	21.41	-	-	-	36.08	-	-	-	19.54	-	-	-	28	-	-	-
GSVIVG01017381001	Clustered mitochondria protein; contains IPR011990 (Tetratricopeptide-like helical)	2/5	31.94	-	-	-	58.54	1471	2	2	72.5	-	-	-	65.36	-	-	-	16.88	1586	5	2	37.89	-	-	-	15.53	-	-	-	50.06	-	-	-
GSVIVG01017424001	K(+)-insensitive pyrophosphate-energized proton pump; contains IPR004131 (Pyrophosphate-energised proton pump)	1	203.18	23	1	1	211.95	-	-	-	142.91	-	-	-	148.7	-	-	-	187.77	-	-	-	181.53	-	-	-	186.77	-	-	-	406.71	-	-	-
GSVIVG01017448001	Arogenate dehydrogenase; contains IPR003099 (Prephenate dehydrogenase), IPR016040 (NAD(P)-binding domain)	2	15.34	-	-	-	8.82	347	2	2	16.27	-	-	-	16.69	-	-	-	10.09	-	-	-	15.68	-	-	-	14.08	-	-	-	13.62	-	-	-
GSVIVG01017493001	Jp18; contains IPR013761 (Sterile alpha motif/pointed domain)	2	54.16	-	-	-	34.52	393	2	2	22.33	-	-	-	26.04	-	-	-	47.35	-	-	-	28.63	-	-	-	36.17	-	-	-	25.04	-	-	-
GSVIVG01017494001	Nodulin-like protein; contains IPR010658 (Nodulin-like), IPR016196 (Major facilitator superfamily domain, general substrate transporter)	2	16.61	-	-	-	24.73	972	5	5	21.31	-	-	-	22.32	-	-	-	18.58	-	-	-	16.44	-	-	-	9.7	-	-	-	10.78	-	-	-
GSVIVG01017521001	F-box/LRR-repeat protein 14; contains IPR006553 (Leucine-rich repeat, cysteine-containing subtype)	2	6.97	-	-	-	11.74	114	2	2	12.89	-	-	-	12.68	-	-	-	4.44	-	-	-	5.06	-	-	-	2.57	-	-	-	5.4	-	-	-
GSVIVG01017522001	Acetylornithine aminotransferase, putative; contains IPR005814 (Aminotransferase class-III), IPR015424 (Pyridoxal phosphate-dependent transferase)	2	39.22	-	-	-	49.01	932	2	2	20.07	-	-	-	18.58	-	-	-	31.98	-	-	-	40.54	-	-	-	16.13	-	-	-	19.65	-	-	-
GSVIVG01017553001	Nucleoporin, putative	5	13.1	-	-	-	9.65	-	-	-	18.6	-	-	-	18.43	-	-	-	10.53	62	2	2	15.5	-	-	-	20.3	-	-	-	24.69	-	-	-
GSVIVG01017638001	Dihydrolipoyl dehydrogenase; contains IPR006258 (Dihydrolipoamide dehydrogenase), IPR016156 (FAD/NAD-linked reductase, dimerisation), IPR023753 (Pyridine nucleotide-disulphide oxidoreductase, FAD/NAD(P)-binding domain)	1/2/5/6	136.45	3230	2	2	170.46	2323	2	2	91.42	-	-	-	90.06	-	-	-	142.18	5089	6	4	134.06	9004	5	4	70.82	-	-	-	71.93	-	-	-
GSVIVG01017647001	Boron transporter; contains IPR003020 (Bicarbonate transporter, eukaryotic)	1/6	14.67	1280	3	2	28.59	-	-	-	34.89	-	-	-	39.73	-	-	-	29.98	-	-	-	9.06	1132	2	2	20.56	-	-	-	7.25	-	-	-
GSVIVG01017649001	Yth domain-containing protein, putative; contains IPR007275 (YTH domain)	2/6	48.56	-	-	-	50.05	1777	2	2	35.01	-	-	-	39.03	-	-	-	36.14	-	-	-	60.74	1886	9	4	42.89	-	-	-	47.79	-	-	-
GSVIVG01017651001	ATP-dependent RNA helicase; contains IPR001650 (Helicase, C-terminal), IPR014001 (Helicase, superfamily 1/2, ATP-binding domain), IPR014014 (RNA helicase, DEAD-box type, Q motif), IPR027417 (P-loop containing nucleoside triphosphate hydrolase)	2	26.61	-	-	-	46.69	526	2	2	72.6	-	-	-	68.95	-	-	-	20.6	-	-	-	37.12	-	-	-	50.56	-	-	-	73.66	-	-	-
GSVIVG01017670001	Calmodulin-binding transcription activator 3; contains IPR000048 (IQ motif, EF-hand binding site), IPR005559 (CG-1 DNA-binding domain), IPR013783 (Immunoglobulin-like fold), IPR014756 (Immunoglobulin E-set), IPR020683 (Ankyrin repeat-containing domain), IPR027417 (P-loop containing nucleoside triphosphate hydrolase)	2/5	14.13	-	-	-	21.69	1590	105	25	23.74	-	-	-	21.92	-	-	-	14.01	503	70	23	36.53	-	-	-	36.45	-	-	-	25.17	-	-	-
GSVIVG01017672001	Methyltransferase-like protein; contains IPR013216 (Methyltransferase type 11)	2	26.55	-	-	-	19.15	601	3	3	51.4	-	-	-	54.67	-	-	-	28.81	-	-	-	18.58	-	-	-	19.78	-	-	-	28.56	-	-	-
GSVIVG01017675001	S-adenosylmethionine synthase; contains IPR002133 (S-adenosylmethionine synthetase)	1/2/5/7	342.81	14452	2	2	255.99	8971	8	3	217.93	-	-	-	276.08	-	-	-	430.41	8369	9	5	393.03	-	-	-	483.84	6305	10	5	428.16	-	-	-
GSVIVG01017680001	Receptor-like kinase; contains IPR011009 (Protein kinase-like domain)	6	85.02	-	-	-	43.68	-	-	-	36.52	-	-	-	35.48	-	-	-	54.9	-	-	-	96.85	1819	2	2	65.65	-	-	-	54.85	-	-	-
GSVIVG01017681001	Putative receptor-like protein kinase 3; contains IPR011009 (Protein kinase-like domain)	2	19.91	-	-	-	11.6	1205	2	2	26.36	-	-	-	23.94	-	-	-	14.27	-	-	-	23.17	-	-	-	39.62	-	-	-	29.83	-	-	-
GSVIVG01017690001	CBL-interacting protein kinase 19; contains IPR004041 (NAF domain), IPR011009 (Protein kinase-like domain)	6	37.19	-	-	-	44.62	-	-	-	33.67	-	-	-	19.2	-	-	-	20.27	-	-	-	15.26	1066	2	2	44.06	-	-	-	32.72	-	-	-
GSVIVG01017698001	Protein CHUP1	5	16.31	-	-	-	25.52	-	-	-	22.72	-	-	-	18.37	-	-	-	18.76	237	2	2	11.24	-	-	-	22.15	-	-	-	21.21	-	-	-
GSVIVG01017699001	Soluble diacylglycerol acyltransferase; contains IPR012336 (Thioredoxin-like fold)	1/5	47.01	822	2	2	24.82	-	-	-	56.74	-	-	-	42.42	-	-	-	68.47	514	3	2	7.29	-	-	-	203.18	-	-	-	138.37	-	-	-
GSVIVG01017700001	DNA helicase, putative; contains IPR000330 (SNF2-related), IPR001650 (Helicase, C-terminal), IPR010003 (HARP domain), IPR027417 (P-loop containing nucleoside triphosphate hydrolase)	7/8	8.68	-	-	-	12.25	-	-	-	16.84	-	-	-	13.98	-	-	-	9.37	-	-	-	9.67	-	-	-	15.66	142	2	2	23.32	119	9	5
GSVIVG01017703001	Thioesterase family protein; contains IPR006683 (Thioesterase superfamily)	1	112.4	2538	4	2	83.96	-	-	-	88.9	-	-	-	94.87	-	-	-	108.58	-	-	-	83.51	-	-	-	143.97	-	-	-	159.13	-	-	-
GSVIVG01017723001	Translationally controlled tumor-like protein; contains IPR018105 (Translationally controlled tumour protein)	1/6/8	1287.63	93404	30	17	799.58	-	-	-	1094.04	-	-	-	1087.11	-	-	-	2107.51	-	-	-	831.67	30841	8	6	1902.77	-	-	-	2583.93	2566	3	2
GSVIVG01017727001	Similarity to kinesin protein; contains IPR001752 (Kinesin, motor domain), IPR027417 (P-loop containing nucleoside triphosphate hydrolase)	2/6/7	38.79	-	-	-	53.61	1271	2	2	104.27	-	-	-	90.17	-	-	-	37.82	-	-	-	49.07	710	1	1	87.24	1668	3	2	98.22	-	-	-
GSVIVG01017737001	1-aminocyclopropane-1-carboxylate oxidase 5; contains IPR005123 (Oxoglutarate/iron-dependent dioxygenase), IPR026992 (Non-haem dioxygenase N-terminal domain), IPR027443 (Isopenicillin N synthase-like)	1	89.82	802	2	2	103.53	-	-	-	132.57	-	-	-	159.08	-	-	-	43.24	-	-	-	46.92	-	-	-	63.19	-	-	-	47.72	-	-	-
GSVIVG01017745001	Mitochondrial carrier protein-like; contains IPR002067 (Mitochondrial carrier protein), IPR023395 (Mitochondrial carrier domain)	1	21.16	807	2	2	19.82	-	-	-	19.26	-	-	-	20.94	-	-	-	21.28	-	-	-	15.28	-	-	-	13.41	-	-	-	15.14	-	-	-
GSVIVG01017749001	60S ribosome subunit biogenesis protein NIP7 homolog; contains IPR015947 (PUA-like domain), IPR016686 (Ribosome biogenesis factor, NIP7)	1	68.24	72	2	2	25.23	-	-	-	62.98	-	-	-	71.27	-	-	-	31.66	-	-	-	53.54	-	-	-	121.92	-	-	-	80.09	-	-	-
GSVIVG01017751001	Vesicle-associated membrane protein, putative; contains IPR001388 (Synaptobrevin), IPR011012 (Longin-like domain)	1	32.54	1368	2	2	34.78	-	-	-	15.7	-	-	-	12.91	-	-	-	28.97	-	-	-	34.42	-	-	-	24.3	-	-	-	30.64	-	-	-
GSVIVG01017763001	Pentatricopeptide repeat-containing protein; contains IPR002885 (Pentatricopeptide repeat)	2	0.92	-	-	-	0.97	6	9	7	1.53	-	-	-	1.3	-	-	-	0.78	-	-	-	0.76	-	-	-	0.68	-	-	-	0.83	-	-	-
GSVIVG01017781001	Serine/threonine protein phosphatase 2A regulatory subunit B' subunit gamma; contains IPR011992 (EF-hand-like domain)	2	56.24	-	-	-	45.19	25	4	2	75.76	-	-	-	70.47	-	-	-	42	-	-	-	43.91	-	-	-	42.06	-	-	-	46.87	-	-	-
GSVIVG01017783001	Anaphase promoting complex subunit, putative; contains IPR011990 (Tetratricopeptide-like helical)	2	9.74	-	-	-	11.73	22	16	8	11.6	-	-	-	9.65	-	-	-	10.02	-	-	-	10.91	-	-	-	10.2	-	-	-	8.74	-	-	-
GSVIVG01017789001	Receptor protein kinase-like protein; contains IPR011009 (Protein kinase-like domain), IPR013320 (Concanavalin A-like lectin/glucanase, subgroup)	8	31.43	-	-	-	34.31	-	-	-	25.82	-	-	-	22.82	-	-	-	28.85	-	-	-	31.91	-	-	-	48.31	-	-	-	44.97	754	2	2
GSVIVG01017795001	CASP-like protein; contains IPR006702 (Uncharacterised protein family UPF0497, trans-membrane plant)	1/2	222.37	6203	5	3	86	1135	6	4	106.9	-	-	-	129.78	-	-	-	149.3	-	-	-	44.51	-	-	-	0.89	-	-	-	0.34	-	-	-
GSVIVG01017796001	CASP-like protein; contains IPR006702 (Uncharacterised protein family UPF0497, trans-membrane plant)	2/5/8	146.3	-	-	-	42.52	2000	1	1	32.01	-	-	-	30.1	-	-	-	36.6	4661	2	2	162.59	-	-	-	191.47	-	-	-	148.85	1255	2	2
GSVIVG01017808001	Beta-amylase, putative; contains IPR001554 (Glycoside hydrolase, family 14), IPR017853 (Glycoside hydrolase, superfamily)	1/2/6	256.56	5447	3	3	615.29	1933	3	2	150.09	-	-	-	85.86	-	-	-	215.26	-	-	-	286.42	12581	5	3	297.44	-	-	-	240.2	-	-	-
GSVIVG01017812001	Unknown protein	2/5	6.52	-	-	-	12.43	1	1	1	9.03	-	-	-	7.93	-	-	-	8.57	0	1	1	8.8	-	-	-	7.44	-	-	-	10.06	-	-	-
GSVIVG01017820001	DNA helicase; contains IPR000330 (SNF2-related), IPR001650 (Helicase, C-terminal), IPR014012 (Helicase/SANT-associated, DNA binding), IPR027417 (P-loop containing nucleoside triphosphate hydrolase)	2/6/7	3.26	-	-	-	22.11	888	3	3	37.04	-	-	-	34.13	-	-	-	2.49	-	-	-	28.3	462	3	2	27.83	812	3	3	31	-	-	-
GSVIVG01017821001	Serine-rich adhesin for platelets	2/5/7/8	32.92	-	-	-	39.94	764	2	2	60.41	-	-	-	55.12	-	-	-	22.99	1253	3	3	46.16	-	-	-	59.32	1798	5	5	65.35	1148	3	2
GSVIVG01017822001	Shikimate dehydrogenase, putative; contains IPR013785 (Aldolase-type TIM barrel), IPR016040 (NAD(P)-binding domain), IPR022893 (Shikimate, quinate/shikimate dehydrogenase)	1/6	26.64	114	5	2	29.66	-	-	-	35.92	-	-	-	38.92	-	-	-	28.34	-	-	-	33.87	86	3	2	26.02	-	-	-	26.91	-	-	-
GSVIVG01017835001	Squamosa promoter-binding protein, putative; contains IPR004333 (Transcription factor, SBP-box)	6	33.34	-	-	-	31.72	-	-	-	19.84	-	-	-	20.94	-	-	-	25.43	-	-	-	30.63	67	1	1	38.4	-	-	-	47.06	-	-	-
GSVIVG01017849001	RNA methyltransferase, putative; contains IPR001537 (tRNA/rRNA methyltransferase, SpoU)	1	8.15	69	1	1	8.7	-	-	-	8.53	-	-	-	8.22	-	-	-	9.42	-	-	-	7.92	-	-	-	7.99	-	-	-	9.03	-	-	-
GSVIVG01017852001	Peptide methionine sulfoxide reductase msrB; contains IPR011057 (Mss4-like)	2/5	68.92	-	-	-	85.12	215	6	2	21.66	-	-	-	27.47	-	-	-	94.23	297	8	3	40.4	-	-	-	38.17	-	-	-	43.42	-	-	-
GSVIVG01017855001	Protein phosphatase 2c, putative; contains IPR001932 (Protein phosphatase 2C (PP2C)-like), IPR015655 (Protein phosphatase 2C)	1	10.18	90	1	1	8.78	-	-	-	14.59	-	-	-	13.26	-	-	-	10.59	-	-	-	10.54	-	-	-	11.88	-	-	-	13.46	-	-	-
GSVIVG01017864001	Transmembrane BAX inhibitor motif-containing protein; contains IPR006214 (Bax inhibitor 1-related)	2	244.35	-	-	-	219.2	2783	3	3	101.21	-	-	-	102.35	-	-	-	215.17	-	-	-	292.2	-	-	-	132.76	-	-	-	132.78	-	-	-
GSVIVG01017868001	Glutamine synthetase; contains IPR008147 (Glutamine synthetase, beta-Grasp), IPR014746 (Glutamine synthetase/guanido kinase, catalytic domain), IPR027302 (Glutamine synthetase, N-terminal conserved site), IPR027303 (Glutamine synthetase, glycine-rich site)	2/5	117.8	-	-	-	102.39	1580	3	2	97.2	-	-	-	107.64	-	-	-	120.44	2544	2	2	71.94	-	-	-	15.06	-	-	-	20.28	-	-	-
GSVIVG01017870001	At4g14280-like protein; contains IPR016024 (Armadillo-type fold)	7/8	10.44	-	-	-	11.94	-	-	-	8.75	-	-	-	6.46	-	-	-	6.84	-	-	-	18.3	-	-	-	19.38	100	41	9	15.87	98	20	9
GSVIVG01017871001	Unknown protein	7/8	40.89	-	-	-	31.88	-	-	-	67.71	-	-	-	59.63	-	-	-	36.53	-	-	-	25.05	-	-	-	30.43	48	11	5	27.7	79	16	9
GSVIVG01017872001	BTB/POZ and M2 domain-containing protein; contains IPR008974 (TRAF-like), IPR011333 (BTB/POZ fold)	6	30.65	-	-	-	34.8	-	-	-	25.63	-	-	-	24.59	-	-	-	42.12	-	-	-	44.1	93	2	2	34.08	-	-	-	40.73	-	-	-
GSVIVG01017873001	Mitogen-activated protein kinase 16; contains IPR011009 (Protein kinase-like domain)	6	75.75	-	-	-	86.47	-	-	-	58.95	-	-	-	55.08	-	-	-	78.79	-	-	-	43.89	2050	2	2	65.6	-	-	-	51.31	-	-	-
GSVIVG01017887001	Putative cytochrome P450 superfamily protein	2/5	6.08	-	-	-	12.56	85	14	4	24.82	-	-	-	33.09	-	-	-	12.73	78	18	2	9.1	-	-	-	12.12	-	-	-	9.53	-	-	-
GSVIVG01017897001	Signal peptidase complex subunit 3; contains IPR007653 (Signal peptidase 22kDa subunit)	7/8	3.67	-	-	-	3.96	-	-	-	6.16	-	-	-	6.13	-	-	-	4.11	-	-	-	3.38	-	-	-	6.53	0	2	2	5.76	0	4	4
GSVIVG01017899001	Aluminum-induced protein; contains IPR024286 (Domain of unknown function DUF3700)	1/2/5/7/8	577.03	6314	4	3	348.45	13215	8	4	144.63	-	-	-	116.03	-	-	-	381.87	22684	4	2	375.41	-	-	-	317.03	1681	3	2	443.21	2283	9	3
GSVIVG01017905001	NEDD8-activating enzyme E1 catalytic subunit; contains IPR016040 (NAD(P)-binding domain), IPR023318 (Ubiquitin activating enzyme, alpha domain)	7	30.72	-	-	-	30.01	-	-	-	33.71	-	-	-	32.74	-	-	-	37.18	-	-	-	36.73	-	-	-	40.07	185	2	2	33	-	-	-
GSVIVG01017907001	3-ketodihydrosphingosine reductase; contains IPR002198 (Short-chain dehydrogenase/reductase SDR)	4	14.9	-	-	-	16.6	-	-	-	17.86	-	-	-	15.66	66	5	3	28.7	-	-	-	13.35	-	-	-	10.35	-	-	-	10.89	-	-	-
GSVIVG01017908001	Peroxiredoxin; contains IPR012336 (Thioredoxin-like fold)	1/8	56.5	1351	2	2	44.74	-	-	-	33.74	-	-	-	35.79	-	-	-	50.54	-	-	-	42.26	-	-	-	27.39	-	-	-	31.43	875	2	2
GSVIVG01017912001	GPI-anchored protein, putative	1	14.17	58	1	1	5.85	-	-	-	29.55	-	-	-	29.34	-	-	-	8.76	-	-	-	7.83	-	-	-	14.74	-	-	-	8.99	-	-	-
GSVIVG01017923001	30S ribosomal protein S9; contains IPR000754 (Ribosomal protein S9), IPR020568 (Ribosomal protein S5 domain 2-type fold)	5/7/8	294	-	-	-	174.41	-	-	-	213.08	-	-	-	210.05	-	-	-	401.31	873	2	2	292.1	-	-	-	159.28	1900	1	1	238.59	2609	4	2
GSVIVG01017925001	Kelch repeat and BTB domain-containing protein 4; contains IPR011333 (BTB/POZ fold), IPR016024 (Armadillo-type fold)	8	26.83	-	-	-	27.41	-	-	-	52.33	-	-	-	48.79	-	-	-	21.19	-	-	-	26.12	-	-	-	45.94	-	-	-	50.24	257	4	2
GSVIVG01017931001	Cyclin-L1, putative; contains IPR015429 (Cyclin C/H/T/L)	6	37.96	-	-	-	49.45	-	-	-	27.7	-	-	-	21.44	-	-	-	28.95	-	-	-	59.78	708	2	2	70.1	-	-	-	74.89	-	-	-
GSVIVG01017938001	Protein TIME FOR COFFEE	7	25.73	-	-	-	61.33	-	-	-	56.98	-	-	-	61.19	-	-	-	22.01	-	-	-	59.72	-	-	-	45.02	252	2	2	54.79	-	-	-
GSVIVG01017942001	Vacuole membrane protein, putative; contains IPR015414 (SNARE associated Golgi protein)	7	26.51	-	-	-	20.81	-	-	-	39.4	-	-	-	41.67	-	-	-	20.33	-	-	-	22.73	-	-	-	31.58	787	2	2	30.12	-	-	-
[truncated: 1,980 more rows]

## Sheet: Dataset S1
Dataset S1. Summary of RNA-Seq and genome resequencing.
[truncated: 13 more rows]
